# Supplementary material for: Proteomic Changes of Activated Hepatic Stellate Cells
Source: Int J Mol Sci. 2021 Nov 26;22(23):12782. doi: 10.3390/ijms222312782 (PMC8657869; doi:10.3390/ijms222312782)
Supplement: Supplementary file 1 [file ijms-22-12782-s001.zip]

Archive with 6 entries (4 files):
- ijms-1463714-SM proofed/
- ijms-1463714-SM proofed/ijms-1463714-supplementary for proofreading/
- ijms-1463714-SM proofed/ijms-1463714-supplementary for proofreading/supplementary data.pdf
- ijms-1463714-SM proofed/ijms-1463714-supplementary for proofreading/supplementary table S1.xlsx
- ijms-1463714-SM proofed/ijms-1463714-supplementary for proofreading/supplementary table S2.xlsx
- ijms-1463714-SM proofed/ijms-1463714-supplementary for proofreading/supplementary table S3.xlsx
