# Supplementary material for: Proteomic Changes of Activated Hepatic Stellate Cells
Source: Int J Mol Sci. 2021 Nov 26;22(23):12782. doi: 10.3390/ijms222312782 (PMC8657869; doi:10.3390/ijms222312782)
Supplement: Supplementary file 1 [file ijms-22-12782-s001.zip › ijms-1463714-SM proofed/ijms-1463714-supplementary for proofreading/supplementary table S1.xlsx]

## Sheet: supplemetary proteomics file
Gene names	Protein names	Student's T-test p-value 10p_1p	Student's T-test q-value 10p_1p	Student's T-test Difference 10p_1p	Student's T-test Significant 10p_1p	Peptides	Razor + unique peptides	Unique peptides	Sequence coverage [%]	Unique + razor sequence coverage [%]	Unique sequence coverage [%]	Mol. weight [kDa]	Q-value	Score	Intensity	MS/MS count	Protein IDs	Majority protein IDs	10%_1	10%_2	10%_3	10%_4	10%_5	10%_6	1%_1	1%_2	1%_3	1%_4	1%_5	1%_6
AAAS	Aladin	0.155869	0.0795181	-0.599113		4	4	4	8.4	8.4	8.4	59.573	0	5.3373	4090700	14	Q9NRG9	Q9NRG9	18.3357734680176'	18.4081058502197'	17.3289546966553'	16.2720108032227'	18.1856784820557'	16.636510848999'	17.6784496307373'	18.2129993438721'	18.3583583831787'	18.271390914917'	18.0271816253662'	18.2133312225342'
AACS	Acetoacetyl-CoA synthetase	0.189092	0.318408	-0.109817		8	8	8	11.2	11.2	11.2	75.143	0	10.385	1503100	34	Q86V21	Q86V21	15.2360887527466'	15.2101383209229'	14.9307374954224'	14.9714088439941'	15.2290821075439'	15.3269205093384'	15.3305320739746'	15.1592798233032'	15.3337497711182'	15.1914443969727'	15.1558856964111'	15.3923845291138'
AAK1	AP2-associated protein kinase 1	0.2282	0.121472	-0.53626		8	8	8	9.8	9.8	9.8	103.88	0	15.181	1065700	26	Q2M2I8	Q2M2I8	15.2206802368164'	15.3489007949829'	12.766695022583'	15.1639251708984'	14.9518766403198'	14.5800228118896'	15.5303754806519'	14.9611787796021'	14.9645662307739'	15.6875123977661'	14.965874671936'	15.1401510238647'
AAMDC	Mth938 domain-containing protein	0.449695	0.604734	0.0485649		8	8	8	64.8	64.8	64.8	13.332	0	40.057	5915600	107	Q9H7C9	Q9H7C9	16.5462017059326'	16.5669460296631'	16.7178630828857'	16.6225662231445'	16.74609375'	16.5828475952148'	16.6221370697021'	16.454137802124'	16.7922058105469'	16.5517082214355'	16.4565467834473'	16.6143932342529'
AAMP	Angio-associated migratory cell protein	8.01103e-06	0.00279612	0.336688	+	5	5	5	14.7	14.7	14.7	46.75	0	25.428	1259900	32	Q13685	Q13685	15.7182655334473'	15.6547203063965'	15.749608039856'	15.6467838287354'	15.8447303771973'	15.6710710525513'	15.3753108978271'	15.262131690979'	15.4037780761719'	15.3605728149414'	15.4197301864624'	15.4435262680054'
AAR2	Protein AAR2 homolog	0.0926374	0.051042	0.581279		5	5	5	17.7	17.7	17.7	43.472	0	26.923	853570	21	Q9Y312	Q9Y312	14.7994337081909'	14.951512336731'	15.3703126907349'	15.1659669876099'	15.3539733886719'	15.1635713577271'	13.1415634155273'	14.9018564224243'	15.1913290023804'	14.465311050415'	14.7046604156494'	14.91237449646'
AARS	Alanine--tRNA ligase, cytoplasmic	0.068789	0.284462	0.10011		33	33	33	40.2	40.2	40.2	106.81	0	243.74	23643000	309	P49588	P49588	17.7395172119141'	17.7963314056396'	17.9891510009766'	17.8133430480957'	17.8996524810791'	17.829475402832'	17.691047668457'	17.7113571166992'	17.8547096252441'	17.689001083374'	17.6762466430664'	17.8444480895996'
AARS2	Alanine--tRNA ligase, mitochondrial	0.375222	0.207168	-0.610477		3	3	3	3.5	3.5	3.5	107.34	0	6.8029	1528300	12	Q5JTZ9	Q5JTZ9	12.9182920455933'	16.8102703094482'	16.860481262207'	16.9357166290283'	16.9186992645264'	16.747013092041'	16.756555557251'	16.6525650024414'	16.8509922027588'	16.9316844940186'	16.8352851867676'	16.8262500762939'
AARSD1	Alanyl-tRNA editing protein Aarsd1	0.0485394	0.0215061	-0.841152	+	5	5	5	12.4	12.4	12.4	45.479	0	18.389	484880	10	Q9BTE6	Q9BTE6	14.28395652771'	14.4402856826782'	12.939263343811'	13.0312805175781'	14.5005931854248'	12.4544296264648'	14.416467666626'	14.4707860946655'	14.4316930770874'	14.2077007293701'	14.7512302398682'	14.4188404083252'
AASDHPPT	L-aminoadipate-semialdehyde dehydrogenase-phosphopantetheinyl transferase	0.0239398	0.0642892	0.259842		4	4	4	15.9	15.9	15.9	35.776	0	27.026	1981700	32	Q9NRN7	Q9NRN7	16.4268703460693'	16.7687530517578'	16.8483047485352'	16.9577598571777'	16.874116897583'	16.7150497436523'	16.3443832397461'	16.3034420013428'	16.5378856658936'	16.6610813140869'	16.6493396759033'	16.5356693267822'
AASS	Alpha-aminoadipic semialdehyde synthase, mitochondrial;Lysine ketoglutarate reductase;Saccharopine dehydrogenase	0.0101558	0.00489922	-0.768032	+	4	4	4	4.8	4.8	4.8	102.13	0	5.6558	449100	8	Q9UDR5	Q9UDR5	14.4468250274658'	13.1248807907104'	14.0576457977295'	13.683277130127'	14.1672611236572'	13.191291809082'	14.6119470596313'	14.3176956176758'	14.3147954940796'	14.7890243530273'	14.8821172714233'	14.3637924194336'
AATF	Protein AATF	0.166653	0.146719	0.261627		3	3	3	7.9	7.9	7.9	63.132	0	6.3126	545070	17	Q9NY61	Q9NY61	14.68874168396'	15.0953559875488'	14.8734445571899'	15.175705909729'	15.2108993530273'	14.8446073532104'	14.4280986785889'	14.3847160339355'	15.0332508087158'	15.2026977539063'	14.3519744873047'	14.9182577133179'
ABCB7	ATP-binding cassette sub-family B member 7, mitochondrial	0.16841	0.192095	-0.191528		4	4	4	6.1	6.1	6.1	82.64	0	11.485	386400	17	O75027	O75027	13.3341331481934'	13.7754049301147'	13.7952280044556'	13.8774757385254'	13.7692184448242'	13.8344707489014'	14.3858623504639'	13.914665222168'	13.7596797943115'	13.8278388977051'	13.6968593597412'	13.9501914978027'
ABCD3	ATP-binding cassette sub-family D member 3	0.770413	0.774711	0.0376426		8	8	8	16.2	16.2	16.2	75.475	0	54.526	1904100	55	P28288	P28288	15.3455438613892'	15.4459199905396'	15.7069272994995'	15.6412897109985'	15.6509675979614'	15.5893583297729'	14.9826374053955'	15.5894460678101'	15.5477380752563'	15.6125516891479'	15.6903524398804'	15.7314252853394'
ABCE1	ATP-binding cassette sub-family E member 1	0.000786047	0.0333687	0.240105	+	16	16	16	33.6	33.6	33.6	67.314	0	57.726	7302600	115	P61221	P61221	16.9268283843994'	16.9196319580078'	17.0826473236084'	16.9301834106445'	17.0343475341797'	16.9359474182129'	16.8174076080322'	16.6609420776367'	16.8376274108887'	16.6222801208496'	16.6325416564941'	16.8181571960449'
ABCF1	ATP-binding cassette sub-family F member 1	0.255229	0.498959	-0.0598062		22	22	21	29.8	29.8	29.1	95.925	0	150.66	10781000	154	Q8NE71;REV__Q8N1P7	Q8NE71	17.0174827575684'	17.0609703063965'	17.1689853668213'	16.9971141815186'	17.1570911407471'	17.0291786193848'	17.2092437744141'	16.9712963104248'	17.2045707702637'	17.1107482910156'	17.0816078186035'	17.2121925354004'
ABCF2	ATP-binding cassette sub-family F member 2	0.000725133	0.0259634	0.264904	+	17	17	17	28.9	28.9	28.9	71.289	0	35.182	5534000	99	Q9UG63	Q9UG63	16.4229030609131'	16.4938716888428'	16.5928211212158'	16.5200500488281'	16.5375518798828'	16.5307102203369'	16.4057903289795'	16.0936660766602'	16.3642711639404'	16.2620220184326'	16.1326599121094'	16.2500762939453'
ABCF3	ATP-binding cassette sub-family F member 3	0.39816	0.387771	0.128953		7	7	7	10.4	10.4	10.4	79.744	0	13.287	911710	21	Q9NUQ8	Q9NUQ8	14.7119359970093'	14.9328603744507'	14.7610321044922'	14.9211435317993'	15.3599901199341'	14.9505558013916'	14.9227705001831'	14.6551389694214'	14.3205890655518'	15.0481033325195'	14.992805480957'	14.9243946075439'
ABHD10	Mycophenolic acid acyl-glucuronide esterase, mitochondrial	0.0459619	0.0538986	-0.356112		3	3	3	14.4	14.4	14.4	33.932	0	36.479	335780	14	Q9NUJ1	Q9NUJ1	14.3116064071655'	13.45569896698'	14.3031387329102'	14.0677700042725'	14.1033048629761'	14.3727970123291'	14.5726413726807'	14.5517082214355'	14.226939201355'	14.2921781539917'	14.4204206466675'	14.6871023178101'
ABHD11	Alpha/beta hydrolase domain-containing protein 11	0.0154681	0.0746051	0.219909		5	5	5	14	14	14	34.69	0	10.992	1102700	31	Q8NFV4	Q8NFV4	15.1557664871216'	15.1843719482422'	15.269492149353'	15.3711977005005'	15.2491130828857'	15.4422960281372'	15.1592016220093'	14.9135437011719'	15.0965919494629'	15.0459728240967'	14.8717126846313'	15.2657613754272'
ABHD12	Monoacylglycerol lipase ABHD12	0.450434	0.548255	0.0636352		4	4	4	10.3	10.3	10.3	45.096	0	8.6784	967530	28	Q8N2K0	Q8N2K0	14.7782821655273'	14.6279897689819'	14.9951486587524'	14.8583211898804'	15.0720071792603'	14.9009609222412'	14.7054166793823'	14.6325407028198'	14.8776197433472'	14.7913150787354'	14.923002243042'	14.9210042953491'
ABI1	Abl interactor 1	0.647177	0.721253	-0.03652		9	9	6	21.7	21.7	15	55.08	0	46.23	2389900	49	Q8IZP0	Q8IZP0	15.7347888946533'	15.8496007919312'	15.938178062439'	16.0248584747314'	16.1794624328613'	16.1280555725098'	15.8556718826294'	16.031702041626'	15.9765195846558'	16.0511455535889'	16.0953350067139'	16.0636901855469'
ABR	Active breakpoint cluster region-related protein	0.041138	0.0793585	-0.256071		7	7	7	10.1	10.1	10.1	97.597	0	17.438	1292100	31	Q12979;P11274	Q12979	14.8909292221069'	15.0202856063843'	15.3755483627319'	15.53466796875'	15.1822395324707'	15.1173181533813'	15.300066947937'	15.3094758987427'	15.5168695449829'	15.3905715942383'	15.5328121185303'	15.6076192855835'
ABRACL	Costars family protein ABRACL	0.107067	0.152182	0.196893		2	2	2	35.8	35.8	35.8	9.0564	0	19.414	1290900	26	Q9P1F3	Q9P1F3	15.8286075592041'	16.4306316375732'	16.3715381622314'	16.1964092254639'	16.3828773498535'	16.4809951782227'	15.8478651046753'	16.1065635681152'	16.1985034942627'	16.1018314361572'	16.0786304473877'	16.1763095855713'
ACAA1	3-ketoacyl-CoA thiolase, peroxisomal	0.823403	0.834507	0.0270219		6	6	6	20.5	20.5	20.5	44.292	0	48.882	1027000	29	P09110	P09110	15.0031223297119'	15.2692365646362'	15.4837532043457'	15.3619441986084'	15.279465675354'	15.5850210189819'	15.128960609436'	15.2735042572021'	15.6421365737915'	15.2483348846436'	15.0872554779053'	15.4402198791504'
ACAA2	3-ketoacyl-CoA thiolase, mitochondrial	0.213862	0.366765	-0.0940065		14	14	14	54.4	54.4	54.4	41.924	0	133.98	4652400	93	P42765	P42765	16.4103355407715'	16.4448051452637'	16.5551280975342'	16.5675258636475'	16.5009670257568'	16.5517539978027'	16.4858913421631'	16.8895282745361'	16.4525146484375'	16.6608028411865'	16.5174541473389'	16.5883636474609'
ACACA	Acetyl-CoA carboxylase 1;Biotin carboxylase	9.73825e-07	0.000912281	-0.396599	+	29	29	29	15.8	15.8	15.8	265.55	0	90.822	4921400	143	Q13085;O00763	Q13085	15.5864295959473'	15.5465927124023'	15.3626289367676'	15.4486970901489'	15.5555477142334'	15.5185918807983'	15.9466552734375'	15.8955278396606'	15.8412199020386'	15.8670377731323'	15.9277782440186'	15.919864654541'
ACAD9	Acyl-CoA dehydrogenase family member 9, mitochondrial	0.226007	0.516863	-0.0543178		22	22	22	37.2	37.2	37.2	68.76	0	72.623	6439600	156	Q9H845	Q9H845	16.2537002563477'	16.3032283782959'	16.379243850708'	16.3217868804932'	16.3879337310791'	16.2844619750977'	16.4438495635986'	16.2188472747803'	16.4575576782227'	16.3685741424561'	16.3450241088867'	16.4224090576172'
ACADM	Medium-chain specific acyl-CoA dehydrogenase, mitochondrial	0.127898	0.444295	-0.0628948		5	5	5	18.3	18.3	18.3	46.588	0	21.278	1369100	38	P11310	P11310	15.541187286377'	15.5728187561035'	15.498724937439'	15.6805515289307'	15.6668615341187'	15.6564245223999'	15.6665010452271'	15.6630020141602'	15.7151308059692'	15.6837072372437'	15.5636129379272'	15.7019834518433'
ACADS	Short-chain specific acyl-CoA dehydrogenase, mitochondrial	0.000885703	0.00265347	-0.503496	+	6	6	6	20.6	20.6	20.6	44.297	0	17.028	615260	21	P16219	P16219	14.6861171722412'	14.2508163452148'	14.498911857605'	14.605073928833'	14.4237070083618'	14.4551343917847'	14.9356250762939'	15.2733583450317'	14.872145652771'	14.6581554412842'	15.1391515731812'	15.0622987747192'
ACADVL	Very long-chain specific acyl-CoA dehydrogenase, mitochondrial	0.0794855	0.357774	0.0791645		27	27	27	48.7	48.7	48.7	70.389	0	177.66	12482000	223	P49748	P49748	16.8047351837158'	16.8719539642334'	16.9966716766357'	16.7941112518311'	16.9246273040771'	16.877836227417'	16.7506809234619'	16.7335720062256'	16.9043045043945'	16.7596797943115'	16.8131542205811'	16.8335571289063'
ACAT1	Acetyl-CoA acetyltransferase, mitochondrial	0.00172009	0.0994	-0.151964		17	17	17	53.6	53.6	53.6	45.199	0	204.27	15703000	160	P24752	P24752	18.5560340881348'	18.6093883514404'	18.6713829040527'	18.5835456848145'	18.5656223297119'	18.6078720092773'	18.6634464263916'	18.7909336090088'	18.8579940795898'	18.669376373291'	18.7278347015381'	18.7960453033447'
ACAT2	Acetyl-CoA acetyltransferase, cytosolic	4.39139e-05	0.001	-0.467898	+	18	18	18	70.3	70.3	70.3	41.35	0	316.4	46202000	239	Q9BWD1;REV__Q13635	Q9BWD1	18.7271022796631'	18.8999462127686'	19.0150604248047'	18.8303737640381'	18.8695163726807'	18.907829284668'	19.2824058532715'	19.2672805786133'	19.5607242584229'	19.2881412506104'	19.1988277435303'	19.4598388671875'
ACBD3	Golgi resident protein GCP60	0.285168	0.537613	0.0529658		6	6	6	17.2	17.2	17.2	60.593	0	57.487	2094000	60	Q9H3P7	Q9H3P7	15.5987215042114'	15.5942373275757'	15.6612215042114'	15.7892026901245'	15.7318754196167'	15.5644178390503'	15.6544122695923'	15.4642906188965'	15.5977907180786'	15.6661958694458'	15.6360578536987'	15.6031341552734'
ACBD5	Acyl-CoA-binding domain-containing protein 5	0.0385164	0.42484	-0.0600182		2	2	2	3.9	3.9	3.9	60.091	0	6.6911	283830	12	Q5T8D3	Q5T8D3	13.7835102081299'	13.7594718933105'	13.76331615448'	13.7659072875977'	13.8338785171509'	13.7298336029053'	13.882212638855'	13.7609281539917'	13.9003953933716'	13.8276405334473'	13.8096675872803'	13.8151826858521'
ACIN1	Apoptotic chromatin condensation inducer in the nucleus	0.254287	0.422605	-0.0800778		21	21	20	17.2	17.2	16.8	151.86	0	51.049	7719200	150	Q9UKV3	Q9UKV3	16.2188091278076'	16.2785758972168'	16.4602470397949'	16.3360366821289'	16.3235645294189'	16.3287982940674'	16.5945873260498'	16.2737770080566'	16.4673671722412'	16.4768886566162'	16.2115650177002'	16.4023132324219'
ACLY	ATP-citrate synthase	0.00376029	0.158526	-0.121025		48	48	48	49.3	49.3	49.3	120.84	0	323.31	89108000	564	P53396	P53396	19.4050331115723'	19.462818145752'	19.5580730438232'	19.421215057373'	19.4289608001709'	19.5451755523682'	19.5349941253662'	19.5853805541992'	19.6624736785889'	19.5607433319092'	19.599760055542'	19.6040744781494'
ACO1	Cytoplasmic aconitate hydratase	0.00131523	0.0115026	-0.349772	+	20	20	20	33.2	33.2	33.2	98.398	0	96.53	5302800	93	P21399	P21399	16.2749061584473'	16.1490325927734'	16.5528335571289'	16.2952671051025'	16.3268337249756'	16.4039115905762'	16.4595603942871'	16.6976470947266'	16.8661689758301'	16.6184139251709'	16.6825008392334'	16.7771263122559'
ACO2	Aconitate hydratase, mitochondrial	0.00732204	0.165701	0.122408		25	25	25	40.9	40.9	40.9	85.424	0	201.15	11721000	227	Q99798	Q99798	16.9914779663086'	16.967924118042'	17.1316967010498'	17.0216083526611'	17.1246471405029'	16.9978847503662'	16.9116954803467'	16.8416862487793'	16.9978847503662'	16.9157867431641'	16.8815441131592'	16.9521961212158'
ACOT7	Cytosolic acyl coenzyme A thioester hydrolase	0.530707	0.437058	-0.164962		13	13	13	41.1	41.1	41.1	41.796	0	54.921	10795000	88	O00154;Q6ZUV0	O00154	18.2952671051025'	17.6509532928467'	17.9965057373047'	17.738395690918'	18.6404361724854'	17.6388454437256'	17.9239883422852'	18.6618137359619'	18.2714347839355'	18.252758026123'	18.5007476806641'	17.3394317626953'
ACOT9	Acyl-coenzyme A thioesterase 9, mitochondrial	0.120188	0.27766	-0.114098		14	14	14	38.7	38.7	38.7	49.901	0	59.723	11032000	107	Q9Y305	Q9Y305	17.3496608734131'	17.5479640960693'	17.5653247833252'	17.4192199707031'	17.5469093322754'	17.3919658660889'	17.6391296386719'	17.3687953948975'	17.68674659729'	17.6877040863037'	17.463077545166'	17.660177230835'
ACOX1	Peroxisomal acyl-coenzyme A oxidase 1	0.00357376	0.00627737	0.510903	+	4	4	4	13	13	13	74.423	0	18.296	498710	15	Q15067	Q15067	14.4480514526367'	14.5606317520142'	14.2910985946655'	14.8090648651123'	14.345890045166'	14.9578733444214'	14.3524570465088'	14.2454042434692'	13.9999122619629'	13.9797821044922'	13.9337825775146'	13.8358526229858'
ACP1	Low molecular weight phosphotyrosine protein phosphatase	0.191881	0.0860225	-0.773085		4	4	4	31.6	31.6	31.6	18.042	0	25.182	2422000	28	P24666	P24666	16.7497653961182'	16.889289855957'	13.9365663528442'	16.5223827362061'	14.5989246368408'	16.3548355102539'	16.7407035827637'	16.958553314209'	15.673171043396'	16.9485492706299'	16.99169921875'	16.3775997161865'
ACSF2	Acyl-CoA synthetase family member 2, mitochondrial	0.00236374	0.0263345	-0.291979	+	7	7	7	15.4	15.4	15.4	68.124	0	41.812	1299100	50	Q96CM8	Q96CM8	14.6877040863037'	14.720778465271'	14.8289794921875'	14.95396900177'	14.9418725967407'	14.6123504638672'	14.9943971633911'	14.9088144302368'	15.1694555282593'	15.1644353866577'	15.1009492874146'	15.1594772338867'
ACSL3	Long-chain-fatty-acid--CoA ligase 3	0.00045576	0.008275	-0.348811	+	21	19	19	37.1	33.1	33.1	80.419	0	198.1	9207700	130	O95573	O95573	16.8419322967529'	16.8973484039307'	17.0998001098633'	16.9888172149658'	17.055685043335'	16.9932479858398'	17.2933826446533'	17.2420024871826'	17.5891532897949'	17.286901473999'	17.2078151702881'	17.3504390716553'
ACSL4	Long-chain-fatty-acid--CoA ligase 4	2.98063e-07	0.000555556	-0.471753	+	24	24	22	43.3	43.3	39.2	79.187	0	155.34	17519000	215	O60488	O60488	18.4749660491943'	18.5811939239502'	18.4956436157227'	18.4417610168457'	18.5269584655762'	18.5047492980957'	19.0675239562988'	18.8524875640869'	19.0304183959961'	18.9548664093018'	18.9110240936279'	19.0394706726074'
ACSS2	Acetyl-coenzyme A synthetase, cytoplasmic	0.00591783	0.0219459	-0.354734	+	6	6	6	9.3	9.3	9.3	78.579	0	9.0723	731510	24	Q9NR19	Q9NR19	14.1653785705566'	14.3713684082031'	13.9626245498657'	14.3709602355957'	14.4311056137085'	14.0809841156006'	14.5680150985718'	14.3069877624512'	14.7199773788452'	14.720404624939'	14.5001573562622'	14.6952829360962'
ACTA1;ACTC1;ACTG2;ACTA2	Actin, alpha skeletal muscle;Actin, alpha cardiac muscle 1;Actin, gamma-enteric smooth muscle;Actin, aortic smooth muscle	0.855069	0.777194	-0.137615		19	4	4	46.9	17.8	17.8	42.051	0	35.622	324600000	118	P68133;P68032;P63267;P62736	P68133;P68032;P63267;P62736	23.8159713745117'	24.2457580566406'	24.4299468994141'	24.7177982330322'	24.9391670227051'	20.2500305175781'	23.87717628479'	23.6044464111328'	24.608118057251'	23.4497261047363'	23.6595973968506'	24.025297164917'
ACTB	Actin, cytoplasmic 1;Actin, cytoplasmic 1, N-terminally processed	0.00458434	0.01298	0.406267	+	29	2	2	78.7	4.8	4.8	41.736	0	90.714	143650000	194	P60709;Q9BYX7	P60709	22.7616405487061'	23.060884475708'	23.0312671661377'	23.1190662384033'	23.2858791351318'	23.1375389099121'	22.519868850708'	22.3508644104004'	22.9406108856201'	22.662317276001'	22.6495018005371'	22.8355121612549'
ACTG1	Actin, cytoplasmic 2;Actin, cytoplasmic 2, N-terminally processed	0.0233979	0.121563	0.169246		29	29	2	78.7	78.7	4.8	41.792	0	323.31	3219100000	1579	P63261	P63261	25.2707424163818'	25.366662979126'	25.5595264434814'	25.3417739868164'	25.4742908477783'	25.4024314880371'	25.248908996582'	25.1181488037109'	25.3718566894531'	25.1061744689941'	25.1895980834961'	25.3652629852295'
ACTL6A	Actin-like protein 6A	0.888186	0.903805	-0.0151078		8	8	8	25.6	25.6	25.6	47.46	0	57.052	1879700	34	O96019;O94805	O96019	16.0143699645996'	15.8386373519897'	15.8703889846802'	16.0806503295898'	16.0586261749268'	16.0659217834473'	15.8714237213135'	15.9685316085815'	15.8265733718872'	15.8726749420166'	16.0235385894775'	16.4564990997314'
ACTN1	Alpha-actinin-1	0.0432376	0.357527	0.0744203		61	40	38	77.6	53.4	52.5	103.06	0	323.31	191720000	736	P12814;P35609	P12814	20.4750652313232'	20.5403785705566'	20.6311206817627'	20.5403785705566'	20.6488666534424'	20.5931358337402'	20.5145092010498'	20.4438457489014'	20.5527172088623'	20.462438583374'	20.4709014892578'	20.5380115509033'
ACTN4	Alpha-actinin-4	0.000254761	0.0547976	-0.184378		64	64	42	74	74	49.1	104.85	0	323.31	311940000	1143	O43707	O43707	21.0295162200928'	21.0371799468994'	20.962610244751'	20.9941730499268'	21.0358371734619'	21.0910034179688'	21.2004222869873'	21.2950763702393'	21.1629390716553'	21.1848926544189'	21.2896842956543'	21.1235733032227'
ACTR10	Actin-related protein 10	0.112412	0.170989	0.179954		5	5	5	16.3	16.3	16.3	46.306	0	15.406	1617500	25	Q9NZ32	Q9NZ32	15.7078714370728'	16.0152835845947'	15.9963407516479'	15.9036703109741'	15.9920749664307'	15.8998765945435'	15.8648872375488'	15.2990293502808'	15.8284091949463'	15.7132520675659'	15.8140068054199'	15.9158096313477'
ACTR1A	Alpha-centractin	0.927979	0.960907	0.004474		16	16	7	55.3	55.3	27.1	42.613	0	182.19	20603000	154	P61163	P61163	18.2325248718262'	18.3307514190674'	18.4749660491943'	18.3653392791748'	18.3716907501221'	18.3436012268066'	18.3472843170166'	18.2477607727051'	18.412784576416'	18.2680568695068'	18.3320198059082'	18.4841232299805'
ACTR1B	Beta-centractin	0.0722439	0.0908356	-0.274558		12	3	3	42.3	14.1	14.1	42.293	0	56.495	827630	24	P42025	P42025	14.7673053741455'	15.0701208114624'	14.8450975418091'	15.2288942337036'	15.2913866043091'	15.3122444152832'	14.9051990509033'	15.4455966949463'	15.5040121078491'	15.3099021911621'	15.4265270233154'	15.5711603164673'
ACTR2	Actin-related protein 2	0.0423258	0.343201	0.0777725		16	16	16	43.1	43.1	43.1	44.76	0	68.034	19461000	186	P61160	P61160	18.5486030578613'	18.5981616973877'	18.643892288208'	18.6082324981689'	18.4902477264404'	18.5065326690674'	18.5842056274414'	18.4426116943359'	18.4736576080322'	18.4368095397949'	18.4757976531982'	18.5159530639648'
ACTR3	Actin-related protein 3	0.89728	0.95484	-0.00472927		16	16	16	48.1	48.1	48.1	47.371	0	190.26	23248000	195	P61158;Q9P1U1;Q9C0K3	P61158	18.2433967590332'	18.2982692718506'	18.3411273956299'	18.439733505249'	18.4088516235352'	18.3510417938232'	18.400411605835'	18.362174987793'	18.4110469818115'	18.2781219482422'	18.3176956176758'	18.341344833374'
ACYP1	Acylphosphatase-1	0.803619	0.79329	-0.0380065		2	2	2	29.3	29.3	29.3	11.261	0	7.5017	579510	17	P07311	P07311	14.1644353866577'	14.5473165512085'	14.837776184082'	14.8211765289307'	15.0132350921631'	14.6980533599854'	14.4635248184204'	14.5211095809937'	15.005931854248'	14.6746892929077'	14.7362432479858'	14.9085330963135'
ADA	Adenosine deaminase	0.832406	0.903096	0.0113153		3	3	3	14	14	14	40.764	0	7.3684	536930	13	P00813	P00813	14.7841749191284'	14.6029891967773'	14.7374582290649'	14.5669460296631'	14.769889831543'	14.5334510803223'	14.5972375869751'	14.7631607055664'	14.5867223739624'	14.6738615036011'	14.6611652374268'	14.6448698043823'
ADAM10	Disintegrin and metalloproteinase domain-containing protein 10	0.0287315	0.0216031	-0.568991	+	11	11	11	18.9	18.9	18.9	84.141	0	40.329	1889500	52	O14672	O14672	15.6560335159302'	15.4023790359497'	14.1538686752319'	15.3969392776489'	15.1622734069824'	14.9413223266602'	15.6350946426392'	15.7300453186035'	15.610650062561'	15.83229637146'	15.8120269775391'	15.5066480636597'
ADAM9	Disintegrin and metalloproteinase domain-containing protein 9	0.0285653	0.118567	0.178469		9	9	9	11.1	11.1	11.1	90.555	0	30.495	1383300	26	Q13443	Q13443	15.3240051269531'	15.2622413635254'	15.4372968673706'	15.4077320098877'	15.518253326416'	15.2591543197632'	14.9636182785034'	15.3373775482178'	15.2614707946777'	15.2656879425049'	15.0998411178589'	15.2098722457886'
ADAR	Double-stranded RNA-specific adenosine deaminase	0.0652469	0.320327	-0.0872043		22	22	22	20.5	20.5	20.5	136.06	0	91.433	6029200	121	P55265	P55265	16.2653579711914'	16.1144332885742'	16.2060604095459'	16.0848922729492'	16.0943050384521'	16.1312942504883'	16.2410526275635'	16.2872257232666'	16.0958290100098'	16.3086051940918'	16.2349491119385'	16.2519073486328'
ADD1	Alpha-adducin	0.353034	0.602899	-0.0437476		17	17	17	25.1	25.1	25.1	80.954	0	59.813	6780300	94	P35611;P35612	P35611	16.6189880371094'	16.6005668640137'	16.7065773010254'	16.6503219604492'	16.751335144043'	16.7622776031494'	16.7434673309326'	16.6338176727295'	16.8008232116699'	16.6687183380127'	16.6581554412842'	16.8475704193115'
ADD3	Gamma-adducin	0.419069	0.570907	-0.0540808		8	8	8	12.9	12.9	12.9	79.154	0	46.226	2776400	53	Q9UEY8	Q9UEY8	15.7252330780029'	15.7949743270874'	15.9821910858154'	15.9929609298706'	16.0376758575439'	15.941460609436'	16.0692825317383'	15.8762292861938'	16.105396270752'	15.9221429824829'	15.8893375396729'	15.9365921020508'
ADH5	Alcohol dehydrogenase class-3	0.683311	0.817228	-0.0201998		11	11	10	30.5	30.5	28.3	39.724	0	25.51	5829000	67	P11766	P11766	16.6238536834717'	16.7778968811035'	16.7735252380371'	16.8247604370117'	16.8017082214355'	16.7583789825439'	16.8964042663574'	16.7762279510498'	16.8839321136475'	16.7366142272949'	16.6529846191406'	16.7351589202881'
ADI1	1,2-dihydroxy-3-keto-5-methylthiopentene dioxygenase	0.72849	0.778721	0.0300541		4	4	4	24.6	24.6	24.6	21.498	0	15.735	2451000	38	Q9BV57	Q9BV57	16.1517696380615'	16.2749061584473'	16.4102535247803'	16.4599914550781'	16.4444160461426'	16.2780494689941'	16.1958904266357'	16.0747051239014'	16.4406414031982'	16.2970066070557'	16.2906303405762'	16.5401878356934'
ADK	Adenosine kinase	0.10884	0.529345	-0.0465339		15	15	15	47.5	47.5	47.5	40.545	0	110.66	7915300	156	P55263	P55263	16.8076324462891'	16.8596324920654'	16.8552570343018'	16.837381362915'	16.735689163208'	16.7952537536621'	16.8599948883057'	16.9120464324951'	16.8022136688232'	16.8999462127686'	16.8810653686523'	16.8147830963135'
ADNP	Activity-dependent neuroprotector homeobox protein	0.175039	0.399825	0.0784456		14	14	14	15.5	15.5	15.5	123.56	0	41.743	1670500	50	Q9H2P0	Q9H2P0	14.7080059051514'	14.7629528045654'	14.851505279541'	14.9456720352173'	14.866602897644'	14.733757019043'	14.7694759368896'	14.6714305877686'	14.752537727356'	14.8217735290527'	14.8096675872803'	14.5729370117188'
ADPGK	ADP-dependent glucokinase	0.343862	0.444185	0.0844102		2	2	2	6.2	6.2	6.2	54.088	0	9.0235	348520	13	Q9BRR6	Q9BRR6	13.7149963378906'	13.6564245223999'	13.8457841873169'	14.1053352355957'	13.8365430831909'	13.7203512191772'	13.6109094619751'	13.6238813400269'	13.6773891448975'	13.7286643981934'	13.7623825073242'	13.9697465896606'
ADPRHL2	Poly(ADP-ribose) glycohydrolase ARH3	0.00456419	0.0484435	-0.236805	+	7	7	7	25.9	25.9	25.9	38.946	0	44.158	2090800	62	Q9NX46	Q9NX46	15.2611770629883'	15.4248876571655'	15.2433595657349'	15.3434629440308'	15.5460500717163'	15.3615665435791'	15.770715713501'	15.4911642074585'	15.6397647857666'	15.6709327697754'	15.478611946106'	15.550145149231'
ADRM1	Proteasomal ubiquitin receptor ADRM1	0.002178	0.0379623	0.247471	+	6	6	6	18.2	18.2	18.2	42.153	0	19.377	3939500	44	Q16186	Q16186	17.4785633087158'	17.313892364502'	17.7108192443848'	17.6166915893555'	17.5192222595215'	17.4931049346924'	17.3089256286621'	17.2148494720459'	17.3518199920654'	17.2389278411865'	17.2071475982666'	17.325798034668'
ADSL	Adenylosuccinate lyase	0.416857	0.566762	0.0550429		12	12	12	30	30	30	54.889	0	58.129	5176300	84	P30566	P30566	16.2971496582031'	16.3884372711182'	16.6410350799561'	16.3438110351563'	16.581729888916'	16.444465637207'	16.4149322509766'	16.2717914581299'	16.4738807678223'	16.3817119598389'	16.3350067138672'	16.4890480041504'
ADSS	Adenylosuccinate synthetase isozyme 2	0.0873616	0.123883	0.224336		9	9	9	21.3	21.3	21.3	50.097	0	15.52	2888200	43	P30520	P30520	16.6617774963379'	16.837381362915'	17.0669727325439'	16.9298362731934'	17.2618751525879'	16.9941329956055'	16.754861831665'	16.4729442596436'	17.055685043335'	16.5709533691406'	16.7059020996094'	16.8456134796143'
AFAP1	Actin filament-associated protein 1	0.236337	0.459994	0.0678662		7	7	7	9.2	9.2	9.2	80.724	0	16.524	2051400	55	Q8N556	Q8N556	15.5807886123657'	15.7167663574219'	15.8453922271729'	15.6618337631226'	15.8248844146729'	15.6823635101318'	15.6390867233276'	15.5513181686401'	15.7466983795166'	15.5756874084473'	15.6360578536987'	15.7559833526611'
AFF4	AF4/FMR2 family member 4	0.438669	0.472538	0.090875		6	6	6	6.5	6.5	6.5	127.46	0	16.589	378500	21	Q9UHB7	Q9UHB7	13.6228523254395'	13.7771530151367'	13.81858253479'	13.9706449508667'	13.7167119979858'	13.6781597137451'	13.2184267044067'	13.6289014816284'	13.8887434005737'	13.6694383621216'	13.8837890625'	13.7495555877686'
AFG3L2	AFG3-like protein 2	0.213371	0.440342	-0.0707084		20	20	20	24.5	24.5	24.5	88.583	0	42.825	5387300	149	Q9Y4W6;Q01484	Q9Y4W6	15.7713603973389'	15.7588214874268'	16.0007266998291'	15.7850694656372'	15.8663368225098'	15.7726240158081'	15.9190492630005'	15.7779483795166'	16.0179386138916'	15.8481578826904'	15.8416137695313'	15.9744815826416'
AGFG1	Arf-GAP domain and FG repeat-containing protein 1	0.00351855	0.0845592	0.173916		8	7	7	22.6	21.5	21.5	58.259	0	60.585	3280400	44	P52594	P52594	17.026912689209'	17.1532344818115'	17.1718215942383'	17.0544128417969'	17.1656532287598'	17.055154800415'	16.9660091400146'	16.7730102539063'	17.0156326293945'	16.912748336792'	16.9021873474121'	17.0141067504883'
AGK	Acylglycerol kinase, mitochondrial	0.301102	0.155261	0.606889		4	4	4	12.8	12.8	12.8	47.137	0	5.7864	1231200	12	Q53H12	Q53H12	16.464879989624'	17.0640277862549'	15.7933750152588'	16.538143157959'	16.3212242126465'	16.0968799591064'	16.4638919830322'	16.5544986724854'	16.4351329803467'	13.1814804077148'	15.905104637146'	16.0970859527588'
AGPS	Alkyldihydroxyacetonephosphate synthase, peroxisomal	0.147492	0.349846	0.0906294		8	8	8	17.9	17.9	17.9	72.911	0	54.578	2121100	49	O00116	O00116	15.5506868362427'	15.7127952575684'	15.7817440032959'	15.7884893417358'	15.5343027114868'	15.6552791595459'	15.5285148620605'	15.4419069290161'	15.6370210647583'	15.6535167694092'	15.5515880584717'	15.6669731140137'
AGRN	Agrin;Agrin N-terminal 110 kDa subunit;Agrin C-terminal 110 kDa subunit;Agrin C-terminal 90 kDa fragment;Agrin C-terminal 22 kDa fragment	0.749151	0.664482	-0.105707		5	5	5	2.6	2.6	2.6	217.32	0	16.36	522850	11	O00468	O00468	14.5395832061768'	14.1195087432861'	15.1884346008301'	13.9701061248779'	14.3704147338867'	13.0569648742676'	14.6324272155762'	14.0778169631958'	14.7694759368896'	14.1013193130493'	13.874116897583'	14.4241008758545'
AHCY	Adenosylhomocysteinase	0.0509194	0.44054	0.0582889		23	23	23	47.9	47.9	47.9	47.716	0	167.83	36465000	303	P23526	P23526	18.4451599121094'	18.4291858673096'	18.5373477935791'	18.4390029907227'	18.4737777709961'	18.4226322174072'	18.4394092559814'	18.3881435394287'	18.4669055938721'	18.3556957244873'	18.3415622711182'	18.4056568145752'
AHCYL1	Putative adenosylhomocysteinase 2	0.00230643	0.0868199	-0.166141		17	17	8	33.4	33.4	17.4	58.951	0	37.369	15637000	107	O43865	O43865	19.7162399291992'	19.7702541351318'	19.8440952301025'	19.7638835906982'	19.6270637512207'	19.8614807128906'	19.9509143829346'	19.9185256958008'	19.9834270477295'	19.865140914917'	19.877311706543'	19.9845409393311'
AHNAK	Neuroblast differentiation-associated protein AHNAK	0.413214	0.636351	-0.0407257		298	298	296	75.5	75.5	75.4	629.09	0	323.31	935670000	3561	Q09666;P48552	Q09666	21.312463760376'	21.4297180175781'	21.5204696655273'	21.4253692626953'	21.4463729858398'	21.4141063690186'	21.4775867462158'	21.4139003753662'	21.6161632537842'	21.3940925598145'	21.3604621887207'	21.5306491851807'
AHNAK2	Protein AHNAK2	0.0262184	0.197124	0.120309		14	14	14	12.8	12.8	12.8	616.62	0	50.97	3725300	78	Q8IVF2	Q8IVF2	16.7471446990967'	16.8205280303955'	16.6634464263916'	16.8756771087646'	16.828483581543'	16.6692733764648'	16.7395172119141'	16.5959415435791'	16.735424041748'	16.6038150787354'	16.592456817627'	16.6155433654785'
AHSA1	Activator of 90 kDa heat shock protein ATPase homolog 1	0.00289409	0.0643958	0.197869		17	17	17	49.7	49.7	49.7	38.274	0	92.745	10564000	133	O95433	O95433	17.9592895507813'	18.0571670532227'	18.180492401123'	17.985818862915'	17.9617214202881'	18.0622882843018'	17.912748336792'	17.747013092041'	17.9747161865234'	17.7761631011963'	17.7718505859375'	17.8370742797852'
AIDA	Axin interactor, dorsalization-associated protein	0.891479	0.920741	0.0110919		4	4	4	20.9	20.9	20.9	35.023	0	18.42	534540	22	Q96BJ3	Q96BJ3	14.5717525482178'	14.5744161605835'	14.7741689682007'	14.8947706222534'	14.909236907959'	14.8084115982056'	14.7349214553833'	14.5144672393799'	14.872049331665'	14.7962427139282'	14.742730140686'	14.8057947158813'
AIFM1	Apoptosis-inducing factor 1, mitochondrial	0.0992476	0.326655	-0.089883		10	10	10	19.1	19.1	19.1	66.9	0	39.351	2131000	54	O95831	O95831	15.8075561523438'	15.8338537216187'	15.975959777832'	15.8128290176392'	15.8660717010498'	15.7874946594238'	16.0311851501465'	15.7845840454102'	16.0547313690186'	15.8859825134277'	15.9070081710815'	15.9595718383789'
AIMP1	Aminoacyl tRNA synthase complex-interacting multifunctional protein 1;Endothelial monocyte-activating polypeptide 2	0.0108372	0.130023	0.147882		10	9	9	36.5	34.3	34.3	34.352	0	30.201	1976200	58	Q12904	Q12904	15.558988571167'	15.6316890716553'	15.7862691879272'	15.7276811599731'	15.6958808898926'	15.6765356063843'	15.4063711166382'	15.4569959640503'	15.638237953186'	15.5371580123901'	15.5756874084473'	15.5753030776978'
AIMP2	Aminoacyl tRNA synthase complex-interacting multifunctional protein 2	0.370425	0.366348	0.133596		5	5	5	24.7	24.7	24.7	35.348	0	58.571	2062900	39	Q13155	Q13155	16.420108795166'	16.2215309143066'	15.9551954269409'	16.3391361236572'	16.1028366088867'	15.8450736999512'	16.4360942840576'	15.9975099563599'	15.9721050262451'	16.0830841064453'	15.5937118530273'	15.9998016357422'
AIP	AH receptor-interacting protein	0.492119	0.757899	-0.0239598		13	13	13	46.7	46.7	46.7	37.636	0	53.491	6268000	113	O00170	O00170	16.6878395080566'	16.6323986053467'	16.6904354095459'	16.6887969970703'	16.7775115966797'	16.6507434844971'	16.7836627960205'	16.6023368835449'	16.7276020050049'	16.7041473388672'	16.6852416992188'	16.7684936523438'
AK1	Adenylate kinase isoenzyme 1	0.0670464	0.274358	-0.103365		13	13	13	71.1	71.1	71.1	21.635	0	87.055	8714100	98	P00568;Q9Y6K8	P00568	17.3423004150391'	17.4016628265381'	17.536247253418'	17.5440444946289'	17.5505962371826'	17.2863597869873'	17.5807151794434'	17.5809364318848'	17.5310764312744'	17.5094356536865'	17.5898113250732'	17.4894237518311'
AK2	Adenylate kinase 2, mitochondrial;Adenylate kinase 2, mitochondrial, N-terminally processed	0.794976	0.858202	0.0179714		12	12	12	69	69	69	26.477	0	79.736	10341000	92	P54819	P54819	17.5999412536621'	17.7368774414063'	17.9483222961426'	17.9206790924072'	17.8621768951416'	17.8355941772461'	17.8003826141357'	17.7559700012207'	17.8929691314697'	17.6293430328369'	17.8058700561523'	17.9112281799316'
AK3	GTP:AMP phosphotransferase AK3, mitochondrial	0.579898	0.625155	-0.0562423		8	8	8	37.4	37.4	37.4	25.565	0	29.258	1871200	38	Q9UIJ7	Q9UIJ7	15.5526390075684'	15.3613615036011'	15.7609281539917'	15.5423669815063'	15.7244873046875'	15.2355279922485'	15.419038772583'	15.6393690109253'	15.4750680923462'	15.7186937332153'	15.7268037796021'	15.5357913970947'
AK6	Adenylate kinase isoenzyme 6	0.00465498	0.0932827	0.167562		4	4	4	25.6	25.6	25.6	20.061	0	10.409	1464400	36	Q9Y3D8	Q9Y3D8	15.5873966217041'	15.6752405166626'	15.7914934158325'	15.6661405563354'	15.6689958572388'	15.675350189209'	15.5002813339233'	15.3996114730835'	15.5908794403076'	15.5663509368896'	15.3994779586792'	15.6026411056519'
AKAP11	A-kinase anchor protein 11	0.549585	0.686127	0.037783		4	4	4	2.4	2.4	2.4	210.51	0	17.107	422490	18	Q9UKA4	Q9UKA4	13.7400970458984'	13.808159828186'	13.7790012359619'	13.5512275695801'	13.9465408325195'	13.9199810028076'	13.7241945266724'	13.7538433074951'	13.7002229690552'	13.7721080780029'	13.8310098648071'	13.736930847168'
AKAP12	A-kinase anchor protein 12	0.0423448	0.237286	0.110472		58	58	58	46.2	46.2	46.2	191.48	0	323.31	39592000	514	Q02952	Q02952	17.847448348999'	17.9150276184082'	18.0581722259521'	17.9512844085693'	18.0016288757324'	17.8852443695068'	17.8636894226074'	17.7240734100342'	17.9520244598389'	17.8419322967529'	17.7390556335449'	17.8751964569092'
AKAP13	A-kinase anchor protein 13	0.128436	0.121225	-0.277295		7	7	7	3.8	3.8	3.8	307.55	0	21.62	425860	18	Q12802	Q12802	13.457124710083'	13.2769680023193'	13.105073928833'	14.0713787078857'	13.5100221633911'	13.6076774597168'	13.507794380188'	13.617467880249'	13.8631219863892'	14.1656923294067'	13.6315183639526'	13.9064207077026'
AKAP2	A-kinase anchor protein 2	0.000535799	0.0921277	-0.149802		22	22	22	26	26	26	94.659	0	104.14	10389000	167	Q9Y2D5	Q9Y2D5	16.8986492156982'	16.8217735290527'	16.8845291137695'	16.8644771575928'	16.8004455566406'	16.7915706634521'	17.0583305358887'	16.8980579376221'	16.9694995880127'	17.0433483123779'	17.0085372924805'	16.9824810028076'
AKAP8	A-kinase anchor protein 8	0.0170582	0.104901	-0.177597		5	5	5	9.1	9.1	9.1	76.107	0	46.973	805610	33	O43823	O43823	14.9753999710083'	14.9297208786011'	14.9636640548706'	14.7531642913818'	14.9383850097656'	14.9064674377441'	15.2265253067017'	15.0443515777588'	15.1388320922852'	15.2272777557373'	14.9645214080811'	14.9308757781982'
AKAP9	A-kinase anchor protein 9	0.493988	0.452718	-0.121141		8	8	8	2.3	2.3	2.3	452.98	0	17.815	711410	23	Q99996;REV__P26038;REV__P35241;REV__Q00839;Q96C10	Q99996	14.9104089736938'	14.8058443069458'	15.0527801513672'	14.6602745056152'	14.2141675949097'	14.71617603302'	14.7402019500732'	15.2756881713867'	14.8130798339844'	14.9654235839844'	14.3554201126099'	14.9366836547852'
AKR1A1	Alcohol dehydrogenase [NADP(+)]	0.0220441	0.221668	-0.109437		14	14	14	44.3	44.3	44.3	36.573	0	92.731	7034400	102	P14550	P14550	16.8952198028564'	16.9839286804199'	17.1199951171875'	16.9469528198242'	17.0238838195801'	17.0068950653076'	17.0394973754883'	17.0644474029541'	17.2019901275635'	17.0795269012451'	17.0831680297852'	17.164867401123'
AKR1B1	Aldose reductase	0.00255765	0.103595	-0.152417		12	12	12	38.6	38.6	38.6	35.853	0	28.008	9412100	104	P15121;C9JRZ8	P15121	17.554349899292'	17.5582408905029'	17.6254234313965'	17.468656539917'	17.5398864746094'	17.4256248474121'	17.7272682189941'	17.6440677642822'	17.7777690887451'	17.6783809661865'	17.6160469055176'	17.6431522369385'
AKR7A2	Aflatoxin B1 aldehyde reductase member 2	0.346557	0.517165	-0.0622787		7	7	7	20.6	20.6	20.6	39.589	0	16.16	2600200	36	O43488;Q8NHP1	O43488	15.8733243942261'	15.8774995803833'	16.1254940032959'	15.9681720733643'	15.9343357086182'	15.8207769393921'	16.0692825317383'	15.9064207077026'	16.1388721466064'	15.8771162033081'	15.9079236984253'	16.0736598968506'
AKT1	RAC-alpha serine/threonine-protein kinase	0.0514157	0.0438357	-0.44602	+	3	3	2	6.9	6.9	4.2	55.686	0	9.3226	420390	18	P31749;Q9Y243	P31749	14.2843179702759'	13.5444812774658'	13.5537490844727'	13.9067029953003'	13.5853147506714'	13.3385972976685'	14.1324996948242'	14.3639974594116'	13.908392906189'	14.4036779403687'	14.5166845321655'	13.5640306472778'
ALAD	Delta-aminolevulinic acid dehydratase	0.534733	0.413473	-0.211032		7	7	6	37.3	37.3	32.1	36.294	0	23.434	1681500	29	P13716	P13716	16.103328704834'	15.8074054718018'	15.8437490463257'	16.6269931793213'	16.6053924560547'	16.2990283966064'	16.4051418304443'	16.4102687835693'	16.4388084411621'	17.6233520507813'	15.3583078384399'	16.3162117004395'
ALCAM	CD166 antigen	0.744473	0.839852	-0.0186892		19	19	19	34.5	34.5	34.5	65.102	0	154.61	8418000	120	Q13740	Q13740	17.0620250701904'	17.1773815155029'	17.2829246520996'	17.2287254333496'	17.3052787780762'	17.2944583892822'	17.2037105560303'	17.1140060424805'	17.304386138916'	17.244234085083'	17.1939296722412'	17.4026622772217'
ALDH16A1	Aldehyde dehydrogenase family 16 member A1	0.505398	0.583559	-0.0586465		10	10	10	17.2	17.2	17.2	85.126	0	50.589	2277800	66	Q8IZ83	Q8IZ83	15.0070276260376'	15.0522708892822'	15.3762607574463'	15.144100189209'	15.3769731521606'	15.2349300384521'	15.253625869751'	15.1146373748779'	15.4445295333862'	15.1972551345825'	15.1417474746704'	15.3916463851929'
ALDH18A1	Delta-1-pyrroline-5-carboxylate synthase;Glutamate 5-kinase;Gamma-glutamyl phosphate reductase	0.418934	0.537945	-0.0628475		21	21	21	32.1	32.1	32.1	87.301	0	72.14	6603300	124	P54886	P54886	16.5228576660156'	16.5688018798828'	16.7868576049805'	16.4252986907959'	16.4054069519043'	16.5414600372314'	16.79296875'	16.4727382659912'	16.5609741210938'	16.7059020996094'	16.5783138275146'	16.5168704986572'
ALDH1B1	Aldehyde dehydrogenase X, mitochondrial	0.707857	0.794598	0.02504		6	5	5	13.9	12.4	12.4	57.206	0	19.432	1135900	37	P30837	P30837	15.3232307434082'	15.2890825271606'	15.4820203781128'	15.2990646362305'	15.4006128311157'	15.3357744216919'	15.0547742843628'	15.3704833984375'	15.4554882049561'	15.3593034744263'	15.3360185623169'	15.4034776687622'
ALDH2	Aldehyde dehydrogenase, mitochondrial	0.010203	0.071117	-0.213407		16	16	14	33.7	33.7	30.6	56.381	0	81.094	6326700	125	P05091;P00352	P05091	16.3556957244873'	16.4823513031006'	16.6107940673828'	16.4840679168701'	16.6028575897217'	16.5503559112549'	16.745044708252'	16.6319732666016'	16.9648818969727'	16.599666595459'	16.6456871032715'	16.7793083190918'
ALDH3A2	Fatty aldehyde dehydrogenase	0.031371	0.0672913	0.268454		5	5	5	13.4	13.4	13.4	54.847	0	11.428	1278200	26	P51648	P51648	15.398943901062'	15.6553354263306'	15.9430179595947'	15.7840976715088'	16.0315723419189'	15.9398775100708'	15.5316553115845'	15.4820833206177'	15.5463819503784'	15.355281829834'	15.5050048828125'	15.7217130661011'
ALDH4A1	Delta-1-pyrroline-5-carboxylate dehydrogenase, mitochondrial	0.00951395	0.0429261	-0.279212	+	9	9	9	19.7	19.7	19.7	61.719	0	63.115	2617000	58	P30038	P30038	15.8202533721924'	16.0600833892822'	16.1840229034424'	15.8260021209717'	16.2274837493896'	16.1063785552979'	16.2340126037598'	16.2596874237061'	16.5427894592285'	16.2541427612305'	16.2395057678223'	16.3693580627441'
ALDH7A1	Alpha-aminoadipic semialdehyde dehydrogenase	0.0251461	0.130041	-0.162011		19	19	19	41.2	41.2	41.2	58.486	0	98.42	15031000	171	P49419	P49419	17.3704147338867'	17.4198780059814'	17.6473045349121'	17.4557132720947'	17.5145282745361'	17.4887180328369'	17.6952686309814'	17.5376892089844'	17.8212757110596'	17.5726699829102'	17.5290184020996'	17.7127017974854'
ALDH9A1	4-trimethylaminobutyraldehyde dehydrogenase	0.0359379	0.16645	-0.141924		18	18	18	39.5	39.5	39.5	53.801	0	65.952	13109000	131	P49189	P49189	17.9566822052002'	17.9749412536621'	18.1435031890869'	17.9880962371826'	18.0130176544189'	18.019437789917'	18.2110042572021'	18.0434551239014'	18.3759803771973'	18.1496677398682'	18.0281009674072'	18.1390113830566'
ALDOA	Fructose-bisphosphate aldolase A	0.0703179	0.302515	0.0933749		26	26	21	75.8	75.8	62.4	39.42	0	323.31	173000000	396	P04075;P00883;P05062	P04075;P00883	20.9652214050293'	21.0187606811523'	21.1646595001221'	21.0513896942139'	21.1180057525635'	21.0551681518555'	21.0187606811523'	20.880542755127'	21.0994396209717'	20.9412021636963'	20.8713970184326'	21.0016136169434'
ALDOC	Fructose-bisphosphate aldolase C	0.000171274	0.00239175	-0.42717	+	17	12	12	52.7	39.3	39.3	39.455	0	68.95	12636000	75	P09972	P09972	19.0530872344971'	19.1565971374512'	18.8654136657715'	19.1358604431152'	19.3673248291016'	19.012035369873'	19.5901222229004'	19.503002166748'	19.5506534576416'	19.5914573669434'	19.4208030700684'	19.4973030090332'
ALG2	Alpha-1,3/1,6-mannosyltransferase ALG2	0.689754	0.566965	-0.176097		4	3	3	6.5	5	5	47.091	0	10.874	595880	23	Q9H553	Q9H553	15.0360450744629'	14.8311586380005'	14.394061088562'	16.414587020874'	13.3290214538574'	14.6760120391846'	14.9820575714111'	14.6812381744385'	14.8474493026733'	15.0302362442017'	15.5275993347168'	14.6688852310181'
ALYREF	THO complex subunit 4	0.084878	0.0827396	-0.322027		8	8	8	37.7	37.7	37.7	26.888	0	49.797	12061000	90	Q86V81	Q86V81	18.723108291626'	18.3487548828125'	17.5840225219727'	18.2390213012695'	18.1220703125'	18.2956256866455'	18.7585754394531'	18.5771045684814'	18.2550201416016'	18.5714492797852'	18.66282081604'	18.4197959899902'
AMOTL2	Angiomotin-like protein 2	2.97944e-06	0.000413793	0.661549	+	6	5	5	10.1	9.4	9.4	85.763	0	23.891	375550	24	Q9Y2J4	Q9Y2J4	13.6001453399658'	13.465184211731'	13.5022106170654'	13.5479793548584'	13.8220729827881'	13.4153451919556'	12.9616670608521'	12.7650165557861'	13.0247936248779'	12.9027328491211'	12.8056631088257'	12.9237728118896'
AMPD2	AMP deaminase 2	0.0307031	0.138746	0.159883		7	7	7	8.3	8.3	8.3	100.69	0	8.521	7587900	12	Q01433	Q01433	19.2535419464111'	19.2262573242188'	19.3505897521973'	19.2856369018555'	19.3044090270996'	19.3953380584717'	19.0586471557617'	18.9363784790039'	19.2468566894531'	19.2261619567871'	19.0734729766846'	19.3149547576904'
ANAPC5	Anaphase-promoting complex subunit 5	0.721318	0.688203	0.0640564		4	4	4	8.1	8.1	8.1	85.076	0	7.9613	399270	8	Q9UJX4	Q9UJX4	13.6939220428467'	13.9582805633545'	13.9806747436523'	13.7671499252319'	13.9125146865845'	13.7766389846802'	13.265248298645'	13.7795686721802'	14.3728647232056'	13.7111291885376'	13.4535274505615'	14.122504234314'
ANAPC7	Anaphase-promoting complex subunit 7	0.228097	0.559103	0.0463525		10	10	10	18.4	18.4	18.4	66.855	0	41.262	2393700	69	Q9UJX3	Q9UJX3	15.0061073303223'	15.0497207641602'	15.0470809936523'	15.0761470794678'	15.1044759750366'	15.1060314178467'	15.0413599014282'	14.9254150390625'	15.1435422897339'	15.010440826416'	14.9417352676392'	15.0489549636841'
ANKFY1	Rabankyrin-5	0.148568	0.311332	-0.104397		18	18	18	19.7	19.7	19.7	128.4	0	85.976	3137400	73	Q9P2R3	Q9P2R3	15.6484975814819'	15.7688045501709'	16.0263938903809'	15.8026933670044'	15.8403844833374'	15.7447547912598'	15.9592552185059'	15.8127288818359'	16.0901336669922'	15.8907155990601'	15.8177585601807'	15.8873157501221'
ANKHD1	Ankyrin repeat and KH domain-containing protein 1	0.0202499	0.128213	0.159506		12	12	5	6.6	6.6	2.8	269.45	0	57.082	1894500	57	Q8IWZ3	Q8IWZ3	15.0390472412109'	15.0172872543335'	15.0296325683594'	15.1244850158691'	15.0165910720825'	15.1238784790039'	14.9886407852173'	14.688250541687'	15.0796518325806'	14.8572034835815'	14.8810663223267'	14.899073600769'
ANKLE2	Ankyrin repeat and LEM domain-containing protein 2	0.451601	0.258654	0.791257		4	4	4	5.2	5.2	5.2	104.11	0	9.256	6084400	24	Q86XL3	Q86XL3	19.0143795013428'	19.0655784606934'	18.0524520874023'	19.393180847168'	19.0616550445557'	18.7795658111572'	13.2016744613647'	18.8157844543457'	19.6075286865234'	19.4588584899902'	18.6048355102539'	18.9305877685547'
ANKRD13A	Ankyrin repeat domain-containing protein 13A	0.238246	0.576595	0.0434831		12	12	11	25.4	25.4	22.4	67.618	0	44.865	4044600	84	Q8IZ07;Q6ZTN6	Q8IZ07	16.0158500671387'	16.0544338226318'	16.1723690032959'	16.0770034790039'	16.1900177001953'	16.0957679748535'	16.0544338226318'	15.9999122619629'	16.064847946167'	16.1186981201172'	15.9992294311523'	16.107421875'
ANLN	Actin-binding protein anillin	0.00121355	0.0427753	0.224419	+	30	30	30	31.9	31.9	31.9	124.2	0	213.59	10296000	227	Q9NQW6	Q9NQW6	16.2551212310791'	16.3483657836914'	16.4503898620605'	16.3746662139893'	16.3728313446045'	16.3089084625244'	16.2169914245605'	16.008975982666'	16.258731842041'	16.0857830047607'	16.0221290588379'	16.1711578369141'
ANO10	Anoctamin-10	0.983541	0.985319	0.00234		4	4	4	5.9	5.9	5.9	76.328	0	9.4573	586840	28	Q9NW15	Q9NW15	13.8401880264282'	13.7336511611938'	13.7970533370972'	13.7878007888794'	13.6382093429565'	13.8716163635254'	13.4542989730835'	13.6346979141235'	13.5683126449585'	14.0977029800415'	13.9822807312012'	13.9171857833862'
ANO6	Anoctamin-6	0.520509	0.590567	-0.0585726		7	7	7	8.5	8.5	8.5	106.16	0	23.861	1684800	30	Q4KMQ2	Q4KMQ2	15.98450756073'	16.1203804016113'	15.7053079605103'	16.0334224700928'	16.1300468444824'	15.9570569992065'	16.0967979431152'	15.8446569442749'	16.1109523773193'	16.1355686187744'	15.8796548843384'	16.214527130127'
ANP32A	Acidic leucine-rich nuclear phosphoprotein 32 family member A	0.0881541	0.235394	0.125371		10	10	6	33.7	33.7	24.5	28.585	0	41.66	12539000	113	P39687;O43423	P39687	18.2399520874023'	18.348970413208'	18.5090866088867'	18.2123355865479'	18.362174987793'	18.3627738952637'	18.250955581665'	18.1251010894775'	18.3704147338867'	18.1217155456543'	18.0774936676025'	18.3373870849609'
ANP32B	Acidic leucine-rich nuclear phosphoprotein 32 family member B	0.0267547	0.12739	-0.166259		9	7	7	32.3	20.7	20.7	28.787	0	19.747	11539000	121	Q92688	Q92688	17.9097633361816'	17.7984218597412'	17.6484985351563'	17.8006343841553'	17.7906799316406'	17.6988677978516'	18.0202522277832'	18.1152267456055'	17.7531642913818'	17.9478073120117'	17.9635848999023'	17.8443870544434'
ANP32E	Acidic leucine-rich nuclear phosphoprotein 32 family member E	0.199653	0.246284	0.156136		8	8	8	31.7	31.7	31.7	30.692	0	44.146	2537700	45	Q9BTT0	Q9BTT0	16.0932941436768'	16.096529006958'	16.5516624450684'	16.3390331268311'	16.6302661895752'	16.4821929931641'	15.9710721969604'	16.1883964538574'	16.2473163604736'	16.1869258880615'	16.2020282745361'	16.4604244232178'
ANTXR2	Anthrax toxin receptor 2	0.299836	0.254554	-0.209287		2	2	2	5.1	5.1	5.1	53.666	0.0002572	3.944	296510	10	P58335	P58335	13.7727270126343'	12.7210607528687'	13.706711769104'	13.9143848419189'	13.8000907897949'	13.8963327407837'	13.808159828186'	13.7400970458984'	13.7208852767944'	13.9842405319214'	13.9817457199097'	13.8319005966187'
ANXA1	Annexin A1	0.418367	0.642604	0.0394875		28	28	28	73.4	73.4	73.4	38.714	0	320.72	111590000	333	P04083	P04083	20.3267402648926'	20.3685836791992'	20.5346908569336'	20.3541240692139'	20.4157581329346'	20.3657035827637'	20.4571361541748'	20.2882766723633'	20.4574375152588'	20.29905128479'	20.259256362915'	20.3675174713135'
ANXA11	Annexin A11	0.446302	0.660123	-0.0376314		18	18	18	32.7	32.7	32.7	54.389	0	89.716	11698000	117	P50995;P27216	P50995	17.149866104126'	17.2250576019287'	17.4329814910889'	17.2205295562744'	17.3359489440918'	17.3160171508789'	17.3732223510742'	17.260404586792'	17.3468074798584'	17.2962532043457'	17.3802585601807'	17.2492427825928'
ANXA2;ANXA2P2	Annexin A2;Putative annexin A2-like protein	0.895434	0.93318	0.00811354		35	35	35	80.8	80.8	80.8	38.604	0	323.31	979540000	918	P07355;A6NMY6	P07355;A6NMY6	22.6391162872314'	22.7528705596924'	22.8607540130615'	22.6585083007813'	22.7942180633545'	22.7962398529053'	22.803825378418'	22.6362857818604'	22.8907089233398'	22.634801864624'	22.6364192962646'	22.8509845733643'
ANXA3	Annexin A3	1.44036e-06	0.00075	-0.448674	+	12	12	12	41.2	41.2	41.2	36.375	0	23.78	1494100	35	P12429	P12429	14.7997369766235'	14.6854610443115'	14.887077331543'	14.7576503753662'	14.8276405334473'	14.9165325164795'	15.2843542098999'	15.26806640625'	15.2172002792358'	15.2544012069702'	15.1700029373169'	15.3721170425415'
ANXA4	Annexin A4	3.0194e-05	0.0135644	-0.259577	+	17	17	17	48.9	48.9	48.9	35.882	0	127.71	7970700	143	P09525	P09525	16.7091369628906'	16.6913890838623'	16.7862186431885'	16.79563331604'	16.7660369873047'	16.599723815918'	17.0613918304443'	16.9086513519287'	16.9801387786865'	16.9901485443115'	16.9882621765137'	16.9770107269287'
ANXA5	Annexin A5	0.126941	0.286573	-0.111333		25	25	25	73.4	73.4	73.4	35.936	0	323.31	105080000	318	P08758	P08758	20.5813217163086'	20.7363662719727'	20.8985157012939'	20.5611343383789'	20.6555194854736'	20.7757930755615'	20.8172206878662'	20.8039646148682'	20.9647274017334'	20.6972732543945'	20.7091884613037'	20.8842754364014'
ANXA6	Annexin A6	0.194011	0.590306	-0.0402034		43	43	43	65.5	65.5	65.5	75.872	0	323.31	79290000	612	P08133	P08133	18.7520866394043'	18.808952331543'	18.8803787231445'	18.774040222168'	18.8440799713135'	18.85129737854'	18.8727340698242'	18.7858352661133'	18.925178527832'	18.8483352661133'	18.8216495513916'	18.898323059082'
ANXA7	Annexin A7	0.723844	0.860774	-0.0148897		17	17	17	33.2	33.2	33.2	52.739	0	64.792	10630000	121	P20073;Q5VT79;P13928	P20073	17.1836929321289'	17.1766986846924'	17.3658103942871'	17.151948928833'	17.2267513275146'	17.2050495147705'	17.2386474609375'	17.1622142791748'	17.3480186462402'	17.2098159790039'	17.1895923614502'	17.2510013580322'
AP1B1	AP-1 complex subunit beta-1	0.508609	0.627327	0.0479047		29	10	10	32.9	14.9	14.9	104.64	0	174.2	5873300	91	Q10567	Q10567	16.2841377258301'	16.3786506652832'	16.5834064483643'	16.3506965637207'	16.4765720367432'	16.4012794494629'	16.2133884429932'	16.3875637054443'	16.5730400085449'	16.3486766815186'	16.2263736724854'	16.4382724761963'
AP1G1	AP-1 complex subunit gamma-1	0.0992184	0.217722	0.138361		12	12	12	20.9	20.9	20.9	91.35	0	41.336	3603200	66	O43747	O43747	16.3083572387695'	16.5559215545654'	16.7237415313721'	16.5043697357178'	16.5835819244385'	16.6363697052002'	16.266622543335'	16.4549427032471'	16.5286827087402'	16.3835525512695'	16.2882347106934'	16.5601387023926'
AP1G2	AP-1 complex subunit gamma-like 2	0.0511687	0.0332733	-0.576006	+	4	4	4	5	5	5	87.116	0	7.9099	312730	12	O75843	O75843	14.2012052536011'	13.2467403411865'	13.2416706085205'	13.6173524856567'	14.1533050537109'	13.0313472747803'	14.408860206604'	14.1952180862427'	14.4043436050415'	14.1201572418213'	14.4278364181519'	13.3912439346313'
AP1M1	AP-1 complex subunit mu-1	0.343644	0.760037	-0.0216465		13	13	13	34	34	34	48.586	0	34.2	5104800	102	Q9BXS5;Q9Y6Q5	Q9BXS5	16.4134960174561'	16.4451599121094'	16.4030952453613'	16.4477615356445'	16.3596458435059'	16.3908061981201'	16.4257411956787'	16.3898506164551'	16.465518951416'	16.4137439727783'	16.3982601165771'	16.4967288970947'
AP2A1	AP-2 complex subunit alpha-1	0.179758	0.401225	0.0782928		35	35	29	40.7	40.7	34.4	107.54	0	149.29	15929000	276	O95782	O95782	16.7428092956543'	16.779052734375'	17.0153064727783'	16.8603591918945'	16.9436359405518'	16.8497714996338'	16.7640933990479'	16.7385940551758'	16.9095878601074'	16.7285308837891'	16.7015781402588'	16.8787937164307'
AP2B1	AP-2 complex subunit beta	0.126281	0.400889	0.0731366		37	37	18	44.5	44.5	26.3	104.55	0	319.15	30915000	353	P63010	P63010	17.7922687530518'	17.8677368164063'	18.004373550415'	17.7487163543701'	17.8215255737305'	17.8524570465088'	17.7501583099365'	17.7562313079834'	17.8676776885986'	17.756555557251'	17.6927509307861'	17.8248844146729'
AP2M1	AP-2 complex subunit mu	0.134774	0.387222	0.0774883		12	12	12	25.3	25.3	25.3	49.654	0	24.122	5268400	83	Q96CW1	Q96CW1	16.8712310791016'	16.8393516540527'	17.0436687469482'	16.8712310791016'	16.8459796905518'	16.8304653167725'	16.8830966949463'	16.7432041168213'	16.9342212677002'	16.7724952697754'	16.7157211303711'	16.7882595062256'
AP3B1	AP-3 complex subunit beta-1	0.974771	0.984866	0.00167274		24	24	24	24.9	24.9	24.9	121.32	0	122.35	7061300	135	O00203;Q13367	O00203	16.2280292510986'	16.3770065307617'	16.5228118896484'	16.3643913269043'	16.3039054870605'	16.3232650756836'	16.3089084625244'	16.2242469787598'	16.4142398834229'	16.3363494873047'	16.3837051391602'	16.4419231414795'
AP3D1	AP-3 complex subunit delta-1	0.171432	0.315219	0.107443		19	19	19	23.2	23.2	23.2	130.16	0	124.93	6435500	149	O14617	O14617	16.8929691314697'	17.0394973754883'	17.3250064849854'	17.056848526001'	17.254789352417'	17.1656532287598'	16.9712963104248'	16.9912567138672'	17.1525421142578'	16.9377880096436'	16.955717086792'	17.0815048217773'
AP3M1	AP-3 complex subunit mu-1	0.856677	0.876315	-0.0187531		5	5	5	14.4	14.4	14.4	46.939	0	17.962	926080	25	Q9Y2T2;P53677	Q9Y2T2	15.1603441238403'	15.0334663391113'	15.4644184112549'	15.3053140640259'	15.5208950042725'	15.3577928543091'	15.4135618209839'	15.2484092712402'	15.3846492767334'	15.297417640686'	15.0614976882935'	15.5492134094238'
AP3S1	AP-3 complex subunit sigma-1	0.303591	0.472455	0.0704473		6	6	6	31.6	31.6	31.6	21.732	0	20.813	2281900	45	Q92572	Q92572	15.6949291229248'	15.9575786590576'	16.0053386688232'	16.0349273681641'	16.0319595336914'	15.9460382461548'	15.7762269973755'	15.8353595733643'	16.0130615234375'	15.9452152252197'	15.8970184326172'	15.7812061309814'
APEH	Acylamino-acid-releasing enzyme	0.00731666	0.228605	-0.0993992		14	14	13	20.8	20.8	19.1	81.224	0	29.11	5790800	104	P13798	P13798	16.5821571350098'	16.6272773742676'	16.7202701568604'	16.6142501831055'	16.6782417297363'	16.6072006225586'	16.7813606262207'	16.6911163330078'	16.7706890106201'	16.6988677978516'	16.6848316192627'	16.7989273071289'
APEX1	DNA-(apurinic or apyrimidinic site) lyase;DNA-(apurinic or apyrimidinic site) lyase, mitochondrial	0.495495	0.707909	0.0314096		17	17	17	53.1	53.1	53.1	35.554	0	171.3	22396000	206	P27695	P27695	18.7436637878418'	18.8340511322021'	18.9530487060547'	18.7705612182617'	18.9023628234863'	18.7970600128174'	18.853645324707'	18.7220401763916'	18.8977928161621'	18.7569789886475'	18.7350273132324'	18.8468055725098'
API5	Apoptosis inhibitor 5	0.300048	0.581784	-0.0450249		16	16	16	33	33	33	59.004	0	104.44	9872000	118	Q9BZZ5;REV__P51449	Q9BZZ5	17.1545219421387'	17.256908416748'	17.3551788330078'	17.2141857147217'	17.2957153320313'	17.2894248962402'	17.2100048065186'	17.3378658294678'	17.2943687438965'	17.2474822998047'	17.3303565979004'	17.4160060882568'
APMAP	Adipocyte plasma membrane-associated protein	0.823662	0.881161	0.0146354		14	14	14	36.5	36.5	36.5	46.48	0	60.119	14623000	127	Q9HDC9	Q9HDC9	18.0938816070557'	18.1708450317383'	18.3692646026611'	18.1702079772949'	18.2522029876709'	18.257230758667'	18.2665481567383'	18.0768146514893'	18.3462448120117'	18.1642284393311'	18.0542011260986'	18.3177833557129'
APOA1BP	NAD(P)H-hydrate epimerase	0.18605	0.0878849	0.671656		5	5	5	19.8	19.8	19.8	31.674	0	20.595	2209900	17	Q8NCW5	Q8NCW5	17.0016288757324'	16.7936038970947'	17.3006381988525'	16.7414932250977'	17.3279914855957'	17.4007453918457'	14.401496887207'	17.0009689331055'	17.7167263031006'	16.1136207580566'	16.6935691833496'	16.6097850799561'
APOB	Apolipoprotein B-100;Apolipoprotein B-48	0.0194751	0.0052	1.1164	+	5	4	4	1.1	0.8	0.8	515.6	0.0018678	2.4452	438110	7	P04114	P04114	13.4858293533325'	15.3575172424316'	14.1056632995605'	15.2484836578369'	14.6562013626099'	15.1764850616455'	13.0937309265137'	13.7782516479492'	14.2291231155396'	13.3085126876831'	14.2549352645874'	12.6672458648682'
APOL2	Apolipoprotein L2	1.31492e-05	0.00172973	-0.40327	+	11	11	11	31.5	31.5	31.5	37.092	0	41.499	6953900	102	Q9BQE5	Q9BQE5	16.6406116485596'	16.7695274353027'	16.8312091827393'	16.6691341400146'	16.7374057769775'	16.7084636688232'	17.1862106323242'	16.9628505706787'	17.2628841400146'	17.1182727813721'	17.0715885162354'	17.174165725708'
APOM	Apolipoprotein M	5.22707e-05	0.000285714	-1.75892	+	2	2	2	6.9	6.9	6.9	21.253	0.0030016	2.301	408490	12	O95445	O95445	13.0539255142212'	13.0446844100952'	12.785758972168'	13.8424444198608'	13.928204536438'	13.6430702209473'	15.2126483917236'	15.2417221069336'	14.3335046768188'	15.2791023254395'	15.6004066467285'	15.1842164993286'
APOOL	MICOS complex subunit MIC27	0.319109	0.407871	0.0952099		2	2	2	9.7	9.7	9.7	29.159	0	4.7983	651860	12	Q6UXV4	Q6UXV4	15.3180484771729'	15.3634843826294'	15.0549011230469'	15.4266576766968'	15.0559177398682'	15.0079908370972'	15.1690635681152'	14.8899793624878'	15.2591180801392'	15.1073808670044'	15.0789842605591'	15.1512145996094'
APP	Amyloid beta A4 protein;N-APP;Soluble APP-alpha;Soluble APP-beta;C99;Beta-amyloid protein 42;Beta-amyloid protein 40;C83;P3(42);P3(40);C80;Gamma-secretase C-terminal fragment 59;Gamma-secretase C-terminal fragment 57;Gamma-secretase C-terminal fragment 50;C31	0.549441	0.679516	-0.0392113		4	4	4	5.7	5.7	5.7	86.942	0	20.226	620340	32	P05067	P05067	14.4540424346924'	14.3892955780029'	14.364408493042'	14.5756578445435'	14.4022130966187'	14.3960027694702'	14.4884052276611'	14.2017412185669'	14.5277214050293'	14.4964790344238'	14.5293083190918'	14.5732326507568'
APPL1	DCC-interacting protein 13-alpha	0.0385386	0.134101	-0.169693		8	8	8	15.2	15.2	15.2	79.663	0	40.734	1317600	33	Q9UKG1	Q9UKG1	14.8942966461182'	14.8588552474976'	15.0077285766602'	14.8092155456543'	14.7681322097778'	14.5832004547119'	15.0429420471191'	15.0191564559937'	15.0933351516724'	14.9844188690186'	14.7983703613281'	15.0013637542725'
APPL2	DCC-interacting protein 13-beta	0.0135207	0.0889332	-0.191679		13	13	13	29.2	29.2	29.2	74.493	0	43.395	2029000	47	Q8NEU8	Q8NEU8	15.2120780944824'	15.2483348846436'	15.394362449646'	15.1825885772705'	15.3706197738647'	15.2425785064697'	15.4655666351318'	15.434497833252'	15.5932741165161'	15.4760179519653'	15.2380313873291'	15.5932455062866'
APRT	Adenine phosphoribosyltransferase	0.168133	0.327683	0.100718		9	9	9	58.9	58.9	58.9	19.608	0	76.691	10920000	99	P07741	P07741	17.7559051513672'	17.8712921142578'	17.9885959625244'	17.827428817749'	17.9962863922119'	17.9715766906738'	17.8748970031738'	17.7040119171143'	18.0023422241211'	17.6767978668213'	17.6835289001465'	17.8652019500732'
AQR	Intron-binding protein aquarius	0.122726	0.163336	-0.19392		12	12	11	9.6	9.6	9.2	171.29	0	22.64	1819100	45	O60306;REV__Q5JR59;REV__Q9NZM3	O60306	15.6240816116333'	15.5086307525635'	15.1884346008301'	15.6001739501953'	15.1774978637695'	15.5582408905029'	15.7947969436646'	15.4178857803345'	15.5590782165527'	15.8645009994507'	15.7531118392944'	15.4312038421631'
ARAF;BRAF	Serine/threonine-protein kinase A-Raf;Serine/threonine-protein kinase B-raf	0.575319	0.696379	-0.0369013		6	6	4	11.6	11.6	7.9	67.585	0	16.251	1684200	42	P10398;P15056	P10398;P15056	16.0377178192139'	15.9891061782837'	16.2070713043213'	16.0953140258789'	16.2510375976563'	15.9473400115967'	16.254955291748'	16.043966293335'	16.2459983825684'	16.0929222106934'	16.0473575592041'	16.0637950897217'
ARAP1	Arf-GAP with Rho-GAP domain, ANK repeat and PH domain-containing protein 1	0.0344326	0.0742208	-0.257879		6	6	6	5.4	5.4	5.4	162.19	0	26.315	1004800	23	Q96P48	Q96P48	15.3325614929199'	15.1614465713501'	15.4566431045532'	14.9173250198364'	15.5155458450317'	15.5241746902466'	15.4478902816772'	15.5959568023682'	15.6330518722534'	15.4661722183228'	15.6895065307617'	15.6223955154419'
ARCN1	Coatomer subunit delta	0.0172342	0.151774	0.138786		24	24	24	41.9	41.9	41.9	57.21	0	68.575	12211000	174	P48444	P48444	17.1514530181885'	17.1205005645752'	17.2838306427002'	17.1431045532227'	17.2301330566406'	17.1921005249023'	17.0776500701904'	16.8982944488525'	17.1512546539307'	16.9911460876465'	17.0065670013428'	17.1634922027588'
ARF1;ARF3	ADP-ribosylation factor 1;ADP-ribosylation factor 3	0.127388	0.389203	-0.0760129		9	9	5	53	53	29.8	20.697	0	40.149	28339000	117	P84077;P61204	P84077;P61204	19.6032791137695'	19.6860618591309'	19.552173614502'	19.4392871856689'	19.5298957824707'	19.6598644256592'	19.6684246063232'	19.7377529144287'	19.6540870666504'	19.6602821350098'	19.6702060699463'	19.5358867645264'
ARF4	ADP-ribosylation factor 4	0.163352	0.183844	-0.19764		6	4	4	40	22.2	22.2	20.511	0	25.248	10346000	53	P18085	P18085	19.0739688873291'	19.1427059173584'	19.0607070922852'	18.7682037353516'	18.4611988067627'	18.7883548736572'	19.2059078216553'	19.2129764556885'	18.9033355712891'	19.2288417816162'	19.1503868103027'	18.7795333862305'
ARF5	ADP-ribosylation factor 5	0.628537	0.660568	-0.0519737		7	4	4	45.6	22.2	22.2	20.529	0	22.439	5124500	60	P84085	P84085	17.2889747619629'	17.370584487915'	17.7892780303955'	17.0542011260986'	17.4390029907227'	17.4299621582031'	17.3395195007324'	17.5113658905029'	17.5039348602295'	17.4833755493164'	17.5159931182861'	17.3296566009521'
ARF6	ADP-ribosylation factor 6	0.156939	0.160768	-0.224214		4	4	4	33.1	33.1	33.1	20.082	0	16.779	4362500	51	P62330	P62330	17.3822021484375'	17.5203723907471'	16.8248844146729'	17.3665790557861'	16.9082984924316'	17.1579780578613'	17.6577377319336'	17.6437854766846'	17.0720062255859'	17.4180660247803'	17.4505672454834'	17.2634334564209'
ARFGAP1	ADP-ribosylation factor GTPase-activating protein 1	0.214092	0.554918	0.0466374		8	8	8	29.3	29.3	29.3	44.667	0	69.471	2018700	62	Q8N6T3	Q8N6T3	15.6467275619507'	15.7225141525269'	15.8362474441528'	15.7250995635986'	15.7615251541138'	15.7871627807617'	15.7283725738525'	15.6201629638672'	15.7531118392944'	15.6959352493286'	15.6455736160278'	15.7562961578369'
ARFGAP2	ADP-ribosylation factor GTPase-activating protein 2	0.169613	0.243018	0.146999		4	4	4	7.7	7.7	7.7	56.72	0	7.3691	1194600	21	Q8N6H7	Q8N6H7	15.8069772720337'	15.8664579391479'	16.0291576385498'	15.7185325622559'	15.8017587661743'	15.8623714447021'	15.7873668670654'	15.3270616531372'	15.904634475708'	15.6184139251709'	15.654580116272'	15.9112043380737'
ARFGAP3	ADP-ribosylation factor GTPase-activating protein 3	0.764598	0.791395	0.0309176		5	5	5	9.1	9.1	9.1	56.928	0	9.4205	1127000	31	Q9NP61	Q9NP61	15.4518871307373'	14.952467918396'	15.2604789733887'	15.2896947860718'	15.2135982513428'	14.9337368011475'	15.237359046936'	15.0404605865479'	15.2094535827637'	15.1222620010376'	14.9623537063599'	15.3444690704346'
ARFGEF2	Brefeldin A-inhibited guanine nucleotide-exchange protein 2	0.00449639	0.0303506	-0.298027	+	8	8	7	6.8	6.8	6.3	202.04	0	31.877	744450	28	Q9Y6D5	Q9Y6D5	13.4719295501709'	13.6981620788574'	13.9297208786011'	13.7387256622314'	13.6903257369995'	13.7893295288086'	14.1146373748779'	14.0831470489502'	14.1239595413208'	14.0034303665161'	14.0150661468506'	13.7661151885986'
ARFIP1	Arfaptin-1	0.0839348	0.268448	-0.109533		11	11	11	36.2	36.2	36.2	41.738	0	52.056	2220700	56	P53367	P53367	15.388689994812'	15.4745302200317'	15.415246963501'	15.4927291870117'	15.1997871398926'	15.40500831604'	15.5425786972046'	15.3586168289185'	15.5857257843018'	15.4428787231445'	15.4986619949341'	15.6047267913818'
ARFIP2	Arfaptin-2	0.000358773	0.000352941	1.19706	+	2	2	2	3.8	3.8	3.8	37.855	0.0089546	1.896	279860	9	P53365	P53365	14.0382328033447'	14.0634794235229'	14.7940607070923'	14.5249700546265'	14.3001384735107'	13.9635286331177'	12.5840892791748'	12.5462274551392'	13.696967124939'	13.1210155487061'	13.3829927444458'	13.1707544326782'
ARGLU1	Arginine and glutamate-rich protein 1	0.113165	0.289681	-0.106917		4	4	4	11.4	11.4	11.4	33.216	0	6.4387	833900	30	Q9NWB6	Q9NWB6	14.5939750671387'	14.6204490661621'	14.751805305481'	14.475923538208'	14.449535369873'	14.6361713409424'	14.6375875473022'	14.6232528686523'	14.7768440246582'	14.7195491790771'	14.5722856521606'	14.83984375'
ARHGAP1	Rho GTPase-activating protein 1	0.941326	0.957153	-0.00589403		12	12	12	39.9	39.9	39.9	50.435	0	99.629	6740000	89	Q07960	Q07960	16.7245407104492'	16.8278636932373'	16.9904804229736'	16.8731555938721'	17.1091156005859'	16.9415740966797'	16.9003009796143'	17.0154151916504'	17.0914554595947'	16.7760982513428'	16.7443866729736'	16.974437713623'
ARHGAP18	Rho GTPase-activating protein 18	0.00757313	0.0711935	-0.204942		9	9	9	15.4	15.4	15.4	74.976	0	23.149	1222300	33	Q8N392	Q8N392	14.9002532958984'	14.9620370864868'	14.7447814941406'	14.7736539840698'	14.9508295059204'	14.8478403091431'	15.118860244751'	15.1161003112793'	15.1511354446411'	14.8459796905518'	15.016547203064'	15.1604232788086'
ARHGAP29	Rho GTPase-activating protein 29	2.91552e-05	0.00366972	-0.346017	+	17	17	17	15.7	15.7	15.7	142.06	0	63.826	3130300	93	Q52LW3	Q52LW3	14.9090023040771'	14.9812994003296'	15.0799427032471'	15.0571880340576'	15.1274299621582'	14.926342010498'	15.4592714309692'	15.2342557907104'	15.3528709411621'	15.4043436050415'	15.3172359466553'	15.389328956604'
ARHGAP35	Rho GTPase-activating protein 35	0.166018	0.192419	-0.189551		12	12	12	9	9	9	170.51	0	24.141	1399900	41	Q9NRY4	Q9NRY4	14.5636730194092'	14.2919616699219'	14.0027275085449'	14.5123081207275'	14.6544122695923'	14.151650428772'	14.550386428833'	14.2733583450317'	14.5690250396729'	14.7673053741455'	14.4538497924805'	14.7001142501831'
ARHGDIA	Rho GDP-dissociation inhibitor 1	0.0891726	0.20936	0.139357		13	13	13	73.5	73.5	73.5	23.207	0	89.498	57533000	174	P52565	P52565	20.4332885742188'	20.5307903289795'	20.8109607696533'	20.5930442810059'	20.6920032501221'	20.6158485412598'	20.5319328308105'	20.3965511322021'	20.6614475250244'	20.3502445220947'	20.353479385376'	20.5461368560791'
ARHGDIB	Rho GDP-dissociation inhibitor 2	0.214999	0.486354	-0.0597057		6	6	6	50.7	50.7	50.7	22.988	0	52.004	6251900	84	P52566	P52566	17.3059902191162'	17.3397808074951'	17.4414367675781'	17.4168300628662'	17.5293235778809'	17.395149230957'	17.49365234375'	17.3284301757813'	17.5495433807373'	17.4947471618652'	17.4256248474121'	17.4947471618652'
ARHGEF1	Rho guanine nucleotide exchange factor 1	0.0437375	0.182031	-0.13675		11	11	11	14	14	14	102.43	0	21.946	1909700	53	Q92888	Q92888	15.1371517181396'	15.000659942627'	15.337760925293'	15.0678548812866'	15.2489280700684'	15.2282552719116'	15.3192138671875'	15.173638343811'	15.3935918807983'	15.2924299240112'	15.3492116928101'	15.313024520874'
ARHGEF18	Rho guanine nucleotide exchange factor 18	0.210657	0.23487	-0.173133		6	6	6	5.1	5.1	5.1	151.64	0	20.391	857610	26	Q6ZSZ5	Q6ZSZ5	14.1358699798584'	14.8102197647095'	14.9069375991821'	14.7565040588379'	14.6087169647217'	14.652060508728'	14.9113922119141'	14.5719299316406'	15.0583724975586'	14.8415155410767'	14.7668914794922'	14.7590036392212'
ARHGEF2	Rho guanine nucleotide exchange factor 2	0.655151	0.739337	0.0330111		13	13	13	13.2	13.2	13.2	111.54	0	29.615	2946700	82	Q92974	Q92974	15.374903678894'	15.412073135376'	15.6867189407349'	15.3852558135986'	15.489785194397'	15.5189914703369'	15.3782606124878'	15.2900905609131'	15.6091213226318'	15.3598527908325'	15.4368743896484'	15.5954618453979'
ARHGEF7	Rho guanine nucleotide exchange factor 7	0.088513	0.313615	-0.0931373		7	7	7	9.8	9.8	9.8	90.011	0	48.202	1179500	36	Q14155;Q15052	Q14155	14.751335144043'	14.8664579391479'	14.9794702529907'	14.8797750473022'	14.96826171875'	14.767822265625'	15.0055370330811'	14.9132165908813'	15.054349899292'	14.9348888397217'	14.8561820983887'	15.0077714920044'
ARID1A	AT-rich interactive domain-containing protein 1A	0.056195	0.127719	0.190312		9	9	9	5.2	5.2	5.2	242.04	0	78.3	1308300	59	O14497	O14497	14.5958404541016'	14.643292427063'	14.7228078842163'	14.7053623199463'	14.7502355575562'	14.5272941589355'	14.5118141174316'	14.1149625778198'	14.6814031600952'	14.5640897750854'	14.3769397735596'	14.5537490844727'
ARIH2	E3 ubiquitin-protein ligase ARIH2	0.975851	0.986025	-0.00131861		3	3	3	8.7	8.7	8.7	57.818	0	8.1393	721140	15	O95376	O95376	15.3003883361816'	15.2591543197632'	15.1784706115723'	15.1729745864868'	15.183557510376'	15.0841436386108'	15.1514530181885'	15.180103302002'	15.3237934112549'	15.1296052932739'	15.163688659668'	15.2379570007324'
ARL1	ADP-ribosylation factor-like protein 1	0.177124	0.147251	-0.273981		5	5	5	47.5	47.5	47.5	20.417	0	39.467	1070100	30	P40616	P40616	15.4319219589233'	15.2978477478027'	15.5525789260864'	14.8487205505371'	15.8496742248535'	15.4078321456909'	15.9997358322144'	16.1372718811035'	15.6112842559814'	15.417555809021'	15.5354881286621'	15.331127166748'
ARL2	ADP-ribosylation factor-like protein 2	0.159292	0.274207	-0.125509		4	4	4	23.9	23.9	23.9	20.878	0	14.052	2712200	38	P36404	P36404	16.2255458831787'	16.2909183502197'	15.9000177383423'	16.409158706665'	16.441858291626'	16.3552646636963'	16.4201583862305'	16.3441219329834'	16.3796482086182'	16.4328517913818'	16.4439468383789'	16.3550930023193'
ARL3	ADP-ribosylation factor-like protein 3	0.163279	0.14475	-0.262142		8	8	8	52.2	52.2	52.2	20.455	0	41.809	5377500	44	P36405	P36405	17.942777633667'	17.7802066802979'	17.7550563812256'	17.4949798583984'	16.8218994140625'	17.7729454040527'	17.7402420043945'	18.0903701782227'	17.9027156829834'	17.8606624603271'	17.7187995910645'	17.8279247283936'
ARL6IP1	ADP-ribosylation factor-like protein 6-interacting protein 1	0.369734	0.243044	-0.342925		4	4	4	16.7	16.7	16.7	23.362	0	5.6873	2114800	13	Q15041	Q15041	17.6714859008789'	16.8951015472412'	15.1042709350586'	16.8167839050293'	16.3551273345947'	16.7151851654053'	17.0241012573242'	17.2204341888428'	16.7454376220703'	17.0206336975098'	17.148078918457'	16.4568195343018'
ARL6IP4	ADP-ribosylation factor-like protein 6-interacting protein 4	0.675114	0.719995	0.039931		4	4	4	10.9	10.9	10.9	44.915	0	27.564	1227300	21	Q66PJ3	Q66PJ3	15.7355298995972'	15.616979598999'	15.7307615280151'	15.7101879119873'	15.9840850830078'	15.6726741790771'	15.9197015762329'	15.6548042297363'	15.6625852584839'	15.8433322906494'	15.7492408752441'	15.3809680938721'
ARL6IP5	PRA1 family protein 3	0.11486	0.209137	-0.149489		4	4	4	24.5	24.5	24.5	21.614	0	17	3568900	50	O75915	O75915	17.078483581543'	17.2974185943604'	17.4358329772949'	16.9736518859863'	17.2180709838867'	17.1071758270264'	17.474292755127'	17.3564701080322'	17.313627243042'	17.3088359832764'	17.1063575744629'	17.4479866027832'
ARL8B	ADP-ribosylation factor-like protein 8B	0.0472806	0.196667	0.129883		5	5	2	36	36	13.4	21.539	0	16.338	3954900	56	Q9NVJ2	Q9NVJ2	17.143404006958'	17.1660461425781'	17.3832149505615'	17.2028503417969'	17.2129516601563'	17.1907501220703'	17.0728435516357'	16.9463806152344'	17.2024688720703'	17.0799427032471'	16.9905910491943'	17.2276916503906'
ARMC1	Armadillo repeat-containing protein 1	0.997573	0.998149	-0.00011762		4	4	4	18.8	18.8	18.8	31.28	0	7.8555	826690	17	Q9NVT9	Q9NVT9	15.0161552429199'	14.9660549163818'	15.0026836395264'	14.960862159729'	14.8741645812988'	14.9506015777588'	15.0187215805054'	14.8089637756348'	15.0164604187012'	14.9742803573608'	14.9721269607544'	14.9806747436523'
ARMC6	Armadillo repeat-containing protein 6	0.267239	0.376271	0.099909		5	5	5	10.2	10.2	10.2	54.141	0	6.1109	618150	13	Q6NXE6	Q6NXE6	14.3962707519531'	13.9142913818359'	14.1465682983398'	14.3835697174072'	14.3068447113037'	14.023060798645'	14.1265430450439'	13.9809427261353'	14.1443395614624'	14.0996761322021'	14.1290416717529'	14.0906085968018'
ARMC9	LisH domain-containing protein ARMC9	0.870499	0.879758	0.0196559		4	4	4	7.1	7.1	7.1	91.818	0	20.986	648550	19	Q7Z3E5	Q7Z3E5	14.8894090652466'	15.2390022277832'	15.3438453674316'	15.2811326980591'	15.390908241272'	15.1368312835693'	15.0210666656494'	15.2426528930664'	14.9091901779175'	15.1563205718994'	15.2838478088379'	15.5501155853271'
ARMCX3	Armadillo repeat-containing X-linked protein 3	0.830903	0.862391	0.0200651		6	6	6	19.8	19.8	19.8	42.5	0	27.726	1143700	37	Q9UH62	Q9UH62	14.857834815979'	14.7937049865723'	14.7227010726929'	15.1069717407227'	15.1981382369995'	14.9956789016724'	14.8689193725586'	14.8970422744751'	15.0168085098267'	15.0380191802979'	14.7140846252441'	15.0197649002075'
ARMT1	Protein-glutamate O-methyltransferase	0.575394	0.579931	-0.0717014		7	7	7	25.9	25.9	25.9	51.172	0	25.55	1419800	30	Q9H993	Q9H993	15.5073614120483'	16.0876083374023'	16.1577415466309'	16.1104831695557'	16.177770614624'	15.9650850296021'	15.7687015533447'	16.1780033111572'	16.1020374298096'	16.0996360778809'	16.2547149658203'	16.0331649780273'
ARPC1A	Actin-related protein 2/3 complex subunit 1A	0.434655	0.599116	0.0487054		8	7	7	25.4	19.2	19.2	41.569	0	16.982	2312900	33	Q92747	Q92747	16.2402877807617'	16.3744621276855'	16.3527507781982'	16.1595363616943'	16.3377094268799'	16.1960067749023'	16.2180709838867'	16.2102336883545'	16.4096221923828'	16.1614074707031'	16.0723419189453'	16.2968444824219'
ARPC1B	Actin-related protein 2/3 complex subunit 1B	0.920205	0.958855	0.00461038		18	18	17	50.8	50.8	44.6	40.949	0	170.39	14372000	174	O15143	O15143	18.144847869873'	18.10133934021'	18.2245864868164'	18.1148204803467'	18.0216636657715'	18.1824817657471'	18.1821422576904'	18.09547996521'	18.2108135223389'	18.1328506469727'	17.9749412536621'	18.1658496856689'
ARPC2	Actin-related protein 2/3 complex subunit 2	0.0196184	0.141158	-0.1492		18	18	18	60	60	60	34.333	0	89.241	15510000	198	O15144	O15144	17.6603164672852'	17.5891532897949'	17.5438919067383'	17.4521770477295'	17.5977611541748'	17.5929527282715'	17.7885780334473'	17.8768768310547'	17.5502967834473'	17.7070484161377'	17.7469463348389'	17.6617088317871'
ARPC3	Actin-related protein 2/3 complex subunit 3	0.366339	0.617191	0.0418714		9	9	9	55.1	55.1	55.1	20.546	0	56.634	14112000	142	O15145	O15145	17.6350231170654'	17.632043838501'	17.7944927215576'	17.6819515228271'	17.7378673553467'	17.6653213500977'	17.7520542144775'	17.552848815918'	17.7151165008545'	17.6890697479248'	17.5365505218506'	17.6498317718506'
ARPC4	Actin-related protein 2/3 complex subunit 4	0.0100433	0.0145385	-0.463694	+	7	7	7	43.5	43.5	43.5	19.667	0	48.072	7246300	80	P59998	P59998	17.7074527740479'	17.7651309967041'	17.4985694885254'	17.5189151763916'	17.606969833374'	17.7955074310303'	18.011926651001'	18.2750339508057'	17.7789878845215'	18.3084812164307'	18.5828838348389'	17.7173957824707'
ARPC5	Actin-related protein 2/3 complex subunit 5	0.312904	0.355369	0.121598		5	4	4	30.5	25.2	25.2	16.32	0	11.622	4662100	32	O15511	O15511	17.9617767333984'	17.9214916229248'	18.4248466491699'	17.9807529449463'	18.0283699035645'	18.2118606567383'	18.2374801635742'	18.0429744720459'	18.1218166351318'	17.8989429473877'	17.7866020202637'	17.7116947174072'
ARPC5L	Actin-related protein 2/3 complex subunit 5-like protein	0.139864	0.264174	-0.125186		6	6	5	54.2	54.2	49	16.941	0	14.962	1504500	33	Q9BPX5	Q9BPX5	15.8443870544434'	15.9063272476196'	15.5802583694458'	15.6299257278442'	15.7614736557007'	15.7255258560181'	15.9831714630127'	15.7661151885986'	15.7905521392822'	15.6635580062866'	15.9775037765503'	16.0181140899658'
ARRB1	Beta-arrestin-1	6.72001e-05	0.00202198	-0.408447	+	4	4	4	12.4	12.4	12.4	47.065	0	17.418	696070	26	P49407	P49407	14.2616539001465'	14.4922285079956'	14.4173908233643'	14.4590473175049'	14.4644823074341'	14.3307065963745'	14.7216863632202'	14.6002035140991'	14.9133567810059'	14.8880300521851'	14.8819265365601'	14.8709907531738'
ASAP1	Arf-GAP with SH3 domain, ANK repeat and PH domain-containing protein 1	0.134305	0.219615	-0.150503		4	4	4	4.4	4.4	4.4	125.5	0	20.015	603300	25	Q9ULH1	Q9ULH1	13.8303174972534'	13.8893136978149'	14.0408887863159'	13.9786214828491'	14.0751447677612'	14.1718807220459'	13.9256467819214'	14.2467403411865'	14.3339939117432'	13.9473628997803'	14.0875453948975'	14.3478984832764'
ASCC1	Activating signal cointegrator 1 complex subunit 1	0.168605	0.258788	0.13702		2	2	2	4.2	4.2	4.2	45.509	0.00024777	3.2508	257400	5	Q8N9N2	Q8N9N2	13.5458087921143'	13.6399059295654'	13.7254724502563'	13.5206184387207'	13.7336511611938'	13.5268659591675'	13.5408544540405'	13.4084625244141'	13.3853235244751'	13.237434387207'	13.4572525024414'	13.8408765792847'
ASCC2	Activating signal cointegrator 1 complex subunit 2	0.216992	0.401335	0.0824733		4	4	4	7.4	7.4	7.4	86.359	0	14.572	485450	12	Q9H1I8	Q9H1I8	14.4995965957642'	14.6111402511597'	14.4967918395996'	14.5748891830444'	14.6867742538452'	14.4010791778564'	14.4587907791138'	14.4043436050415'	14.6129264831543'	14.5884799957275'	14.3219985961914'	14.3888921737671'
ASL	Argininosuccinate lyase	0.0171305	0.130146	0.154574		9	9	9	19.8	19.8	19.8	51.657	0	17.052	2678400	49	P04424	P04424	16.2006874084473'	16.2996196746826'	16.2920703887939'	16.25465965271'	16.1312942504883'	16.1912326812744'	16.1684761047363'	15.9178848266602'	16.135648727417'	16.1730327606201'	15.9380865097046'	16.1089935302734'
ASMTL	N-acetylserotonin O-methyltransferase-like protein	0.791206	0.777945	-0.0415978		3	3	3	6.9	6.9	6.9	68.856	0	14.367	242980	15	O95671	O95671	13.3227729797363'	13.4112462997437'	12.9076976776123'	13.3394327163696'	13.3639974594116'	12.9439430236816'	13.0380620956421'	12.8342008590698'	13.3695974349976'	13.7088680267334'	13.2933282852173'	13.294620513916'
ASNA1	ATPase ASNA1	0.331177	0.318534	0.155816		11	11	11	51.4	51.4	51.4	38.792	0	49.471	3672900	56	O43681	O43681	16.7867298126221'	16.6649742126465'	17.0453758239746'	16.8965225219727'	17.237621307373'	17.035530090332'	16.3852043151855'	16.9892616271973'	16.4245758056641'	17.0949649810791'	16.8066253662109'	17.0312271118164'
ASNS	Asparagine synthetase [glutamine-hydrolyzing]	0.000128337	0.002	0.443992	+	13	13	13	28.7	28.7	28.7	64.369	0	48.722	4508300	74	P08243	P08243	16.0617084503174'	16.193660736084'	16.3232841491699'	16.1625099182129'	16.2177486419678'	16.214376449585'	15.8057689666748'	15.6022930145264'	15.9420795440674'	15.715747833252'	15.5451755523682'	15.8982706069946'
ASPH	Aspartyl/asparaginyl beta-hydroxylase	0.0107966	0.0175818	-0.44861	+	7	7	7	12	12	12	85.862	0	46.867	2392500	36	Q12797	Q12797	15.9758701324463'	15.7521715164185'	16.4931201934814'	15.8176832199097'	16.5271263122559'	16.2273902893066'	16.4979610443115'	16.6630306243896'	16.61496925354'	16.6645584106445'	16.6380672454834'	16.406436920166'
ASPSCR1	Tether containing UBX domain for GLUT4	0.946979	0.948309	-0.00960557		7	7	7	17.9	17.9	17.9	60.182	0	7.4515	787140	14	Q9BZE9	Q9BZE9	14.2962713241577'	14.6263933181763'	14.3970727920532'	14.8979873657227'	14.9090957641602'	14.4026126861572'	14.4351491928101'	14.453013420105'	14.9857530593872'	14.7285585403442'	14.4656934738159'	14.5188989639282'
ATAD2	ATPase family AAA domain-containing protein 2	0.115981	0.0884863	0.365352		7	7	6	5.7	5.7	5	158.55	0	10.782	618240	18	Q6PL18	Q6PL18	14.6123504638672'	14.7262182235718'	14.5628385543823'	15.1334228515625'	15.0904846191406'	15.0142383575439'	14.6710433959961'	13.6306085586548'	14.7909088134766'	14.6895065307617'	14.3439493179321'	14.8214254379272'
ATAD3A	ATPase family AAA domain-containing protein 3A	0.0144197	0.167324	0.127853		21	21	5	32	32	9.3	71.368	0	68.095	7372700	111	Q9NVI7;Q5T2N8	Q9NVI7	16.4474220275879'	16.5290641784668'	16.6247100830078'	16.5023193359375'	16.5455226898193'	16.5748443603516'	16.4887981414795'	16.3029594421387'	16.4750366210938'	16.3571224212646'	16.3360710144043'	16.4967765808105'
ATG3	Ubiquitin-like-conjugating enzyme ATG3	0.18968	0.27264	0.135461		7	7	7	23.6	23.6	23.6	35.864	0	24.65	3024600	50	Q9NT62	Q9NT62	16.4104347229004'	16.5641784667969'	16.7835350036621'	16.5968894958496'	16.6684417724609'	16.5441646575928'	16.4630126953125'	16.3673629760742'	16.798168182373'	16.3763790130615'	16.2090530395508'	16.5408992767334'
ATG4B	Cysteine protease ATG4B	0.511263	0.682254	0.0365666		4	4	4	15.5	15.5	15.5	44.294	0	29.829	1095900	30	Q9Y4P1	Q9Y4P1	15.2297954559326'	15.1268253326416'	15.1316556930542'	15.2958765029907'	15.4276075363159'	15.1626272201538'	15.1559648513794'	15.1140270233154'	15.2930402755737'	15.1784315109253'	15.2101001739502'	15.2034244537354'
ATIC	Bifunctional purine biosynthesis protein PURH;Phosphoribosylaminoimidazolecarboxamide formyltransferase;IMP cyclohydrolase	0.0207595	0.233174	0.104802		27	27	27	57.8	57.8	57.8	64.615	0	192.22	24128000	235	P31939	P31939	18.7697219848633'	18.7339363098145'	18.8632068634033'	18.8411960601807'	18.8014240264893'	18.780782699585'	18.6474094390869'	18.6419525146484'	18.8211193084717'	18.645263671875'	18.6360511779785'	18.7696571350098'
ATL1	Atlastin-1	0.250137	0.48275	-0.0627497		8	8	7	16.1	16.1	14.2	63.543	0	17.807	1216500	35	Q8WXF7	Q8WXF7	14.5194520950317'	14.4803485870361'	14.3692569732666'	14.2691268920898'	14.5118761062622'	14.4711675643921'	14.3547315597534'	14.5799055099487'	14.5352144241333'	14.5079803466797'	14.5418834686279'	14.4780111312866'
ATL2	Atlastin-2	0.442695	0.352794	0.19985		5	4	4	9.9	8.1	8.1	66.228	0	7.7312	691410	10	Q8NHH9	Q8NHH9	14.8658781051636'	14.8265981674194'	14.9773693084717'	14.9944858551025'	14.9197015762329'	14.7666320800781'	14.5816717147827'	15.3099737167358'	15.3307418823242'	14.6290149688721'	14.620677947998'	13.6794853210449'
ATL3	Atlastin-3	0.976045	0.989286	-0.00100613		17	17	17	45.1	45.1	45.1	60.541	0	143.86	11319000	159	Q6DD88	Q6DD88	17.1872749328613'	17.2868099212646'	17.2666397094727'	17.2844619750977'	17.1896896362305'	17.3224563598633'	17.2969703674316'	17.2956256866455'	17.2664566040039'	17.1887245178223'	17.1821422576904'	17.3134498596191'
ATOX1	Copper transport protein ATOX1	0.738545	0.809505	-0.0244713		4	4	4	39.7	39.7	39.7	7.4016	0	16.092	4306700	28	O00244	O00244	17.8674964904785'	17.7777690887451'	17.8570823669434'	17.968318939209'	18.182918548584'	18.0067863464355'	18.0995426177979'	17.8101444244385'	18.0226936340332'	17.9382476806641'	17.9249172210693'	18.0116539001465'
ATP13A1	Manganese-transporting ATPase 13A1	0.0468491	0.102079	0.217328		6	6	6	5.2	5.2	5.2	132.95	0	12.777	1159300	37	Q9HD20	Q9HD20	14.9034109115601'	14.9232349395752'	15.1274700164795'	15.0900707244873'	15.0349712371826'	14.9476823806763'	14.8626375198364'	14.4763660430908'	15.076940536499'	14.9013385772705'	14.6056528091431'	14.7999391555786'
ATP1A1	Sodium/potassium-transporting ATPase subunit alpha-1	0.24058	0.519416	-0.0543976		41	41	23	41.8	41.8	22.2	112.89	0	290.39	36136000	394	P05023;P50993;P20648	P05023	17.9133911132813'	17.992639541626'	18.1504611968994'	18.0468673706055'	18.0583820343018'	17.9884853363037'	18.0963554382324'	17.9570789337158'	18.1393623352051'	18.0836868286133'	18.0493698120117'	18.1507587432861'
ATP1B1	Sodium/potassium-transporting ATPase subunit beta-1	0.408256	0.526637	0.065262		7	7	7	25.1	25.1	25.1	35.061	0	31.199	2473800	49	P05026	P05026	15.8883867263794'	15.916579246521'	15.9283103942871'	16.0943050384521'	16.1244049072266'	15.8932542800903'	15.850772857666'	15.6649751663208'	15.9267129898071'	15.9444608688354'	15.9341058731079'	16.132640838623'
ATP1B3	Sodium/potassium-transporting ATPase subunit beta-3	0.0734571	0.148682	-0.178362		10	10	10	35.8	35.8	35.8	31.512	0	27.525	3140800	54	P54709	P54709	16.590353012085'	16.3801403045654'	16.6818141937256'	16.4607925415039'	16.5647602081299'	16.2233791351318'	16.6965599060059'	16.8786735534668'	16.4896755218506'	16.5310611724854'	16.7434673309326'	16.6319732666016'
ATP2A2	Sarcoplasmic/endoplasmic reticulum calcium ATPase 2	0.0271009	0.117394	0.178008		37	37	37	38.7	38.7	38.7	114.76	0	260.5	26261000	349	P16615;O14983;Q93084	P16615	17.4920883178711'	17.5852699279785'	17.8517246246338'	17.6937732696533'	17.7420864105225'	17.6461791992188'	17.4422473907471'	17.3739013671875'	17.6716938018799'	17.4431381225586'	17.4272632598877'	17.584831237793'
ATP2B1	Plasma membrane calcium-transporting ATPase 1	0.0262823	0.0762034	-0.2361		14	6	5	13.4	7	6	134.68	0	26.981	1939600	34	P20020	P20020	15.3783960342407'	15.6777200698853'	15.5956945419312'	15.6565370559692'	15.6725635528564'	15.6793975830078'	15.572226524353'	15.6480484008789'	16.0317649841309'	15.9389591217041'	15.9663028717041'	15.9196081161499'
ATP2B4	Plasma membrane calcium-transporting ATPase 4	0.646223	0.769395	0.0265862		19	19	11	18.7	18.7	12.5	137.92	0	102.42	6662900	151	P23634;Q16720	P23634	16.0919723510742'	16.2636547088623'	16.3336963653564'	16.2987785339355'	16.3208713531494'	16.182918548584'	16.1904621124268'	16.1063575744629'	16.3421611785889'	16.2202091217041'	16.1331424713135'	16.3400421142578'
ATP2C1	Calcium-transporting ATPase type 2C member 1	0.0601082	0.233399	0.117899		8	8	8	13.9	13.9	13.9	100.58	0	38.941	606020	33	P98194	P98194	14.1402702331543'	14.0588369369507'	14.1868877410889'	13.9287033081055'	13.9775485992432'	13.9047288894653'	13.8591461181641'	13.8632183074951'	13.8521394729614'	13.9369134902954'	14.0409746170044'	13.9371900558472'
ATP5A1	ATP synthase subunit alpha, mitochondrial	0.65277	0.76512	0.0278603		24	24	23	45.9	45.9	44.8	59.75	0	239.79	41442000	245	P25705;REV__Q9Y5A7	P25705	18.7293281555176'	18.8204040527344'	19.0061016082764'	18.7857398986816'	18.8853626251221'	18.8684902191162'	18.8511447906494'	18.7076549530029'	19.0140266418457'	18.779821395874'	18.7251739501953'	18.8504428863525'
ATP5B	ATP synthase subunit beta, mitochondrial	0.76578	0.862812	0.0157458		25	25	25	65.8	65.8	65.8	56.559	0	241.25	45196000	302	P06576	P06576	19.0495567321777'	19.1753597259521'	19.261209487915'	18.985876083374'	19.1758232116699'	19.2154426574707'	19.0790061950684'	19.0658683776855'	19.2148971557617'	19.11865234375'	19.0740737915039'	19.2162952423096'
ATP5C1	ATP synthase subunit gamma, mitochondrial	0.13554	0.105034	-0.337271		9	9	9	30.5	30.5	30.5	32.996	0	20.65	2829700	49	P36542	P36542	16.4793548583984'	16.3072357177734'	15.4878082275391'	16.2483348846436'	16.0997791290283'	16.1294231414795'	16.6014080047607'	16.6732807159424'	15.7268304824829'	16.6011753082275'	16.7583789825439'	16.4144878387451'
ATP5D	ATP synthase subunit delta, mitochondrial	0.223384	0.409403	0.0806856		2	2	2	13.7	13.7	13.7	17.49	0	13.109	3330000	23	P30049	P30049	17.2051448822021'	17.2360324859619'	17.347240447998'	17.164966583252'	17.305456161499'	17.2037105560303'	17.2702045440674'	17.0213928222656'	17.3336791992188'	17.1460914611816'	16.9940223693848'	17.2130470275879'
ATP5EP2;ATP5E	ATP synthase subunit epsilon-like protein, mitochondrial;ATP synthase subunit epsilon, mitochondrial	0.185476	0.238317	0.157534		2	2	2	29.4	29.4	29.4	5.8068	0.00024771	3.2499	1129300	20	Q5VTU8;P56381	Q5VTU8;P56381	16.019437789917'	16.2498359680176'	16.5928516387939'	16.1804332733154'	16.3009414672852'	16.2444190979004'	16.0120792388916'	15.8942489624023'	16.4236907958984'	16.0260906219482'	16.0258541107178'	16.2607536315918'
ATP5F1	ATP synthase F(0) complex subunit B1, mitochondrial	0.0882248	0.17736	-0.160318		7	7	7	28.5	28.5	28.5	28.908	0	52.474	3593100	66	P24539	P24539	16.6731433868408'	16.4377689361572'	16.2475566864014'	16.5948925018311'	16.5088157653809'	16.438549041748'	16.7439937591553'	16.7501583099365'	16.3941783905029'	16.7274684906006'	16.712366104126'	16.5344696044922'
ATP5H	ATP synthase subunit d, mitochondrial	0.202247	0.373612	0.0902338		9	9	9	60.9	60.9	60.9	18.491	0	36.92	6560800	80	O75947	O75947	17.4365653991699'	17.5364742279053'	17.6295566558838'	17.5880565643311'	17.6043643951416'	17.4902076721191'	17.4278373718262'	17.233039855957'	17.6367950439453'	17.496150970459'	17.3793277740479'	17.570671081543'
ATP5I	ATP synthase subunit e, mitochondrial	0.405649	0.227046	0.679082		2	2	2	24.6	24.6	24.6	7.9331	0.00024516	3.1157	1790300	17	P56385	P56385	17.0665512084961'	17.2485027313232'	17.1102390289307'	17.3074150085449'	16.9254379272461'	17.239673614502'	17.110034942627'	17.3455963134766'	17.0313358306885'	12.5826082229614'	17.4274272918701'	17.3263244628906'
ATP5J	ATP synthase-coupling factor 6, mitochondrial	0.116526	0.0866722	-0.374254		4	4	4	33.3	33.3	33.3	12.587	0	33.949	2676900	22	P18859	P18859	17.5964527130127'	16.9812545776367'	17.1117668151855'	16.8790321350098'	16.1205825805664'	16.9260177612305'	17.6089916229248'	17.2860889434814'	17.1936416625977'	17.5482654571533'	17.2655410766602'	16.9580993652344'
ATP5O	ATP synthase subunit O, mitochondrial	0.550125	0.694804	-0.0357933		8	8	8	46.5	46.5	46.5	23.277	0	47.767	7803000	79	P48047	P48047	17.0484657287598'	17.1510562896729'	17.2838306427002'	17.1474838256836'	17.1087074279785'	17.1482772827148'	17.232946395874'	17.0387477874756'	17.2919445037842'	17.0760841369629'	17.1332015991211'	17.3296566009521'
ATP6AP1	V-type proton ATPase subunit S1	0.672908	0.537681	-0.20892		4	4	4	10.9	10.9	10.9	52.025	0	24.9	882830	21	Q15904	Q15904	15.6538524627686'	12.905722618103'	15.5490627288818'	15.9633932113647'	15.6331367492676'	15.9154357910156'	15.5205268859863'	15.453688621521'	15.7121238708496'	15.4298639297485'	15.3521814346313'	15.4057397842407'
ATP6AP2	Renin receptor	0.119379	0.162361	0.193301		6	6	6	21.1	21.1	21.1	39.008	0	20.011	1817100	44	O75787	O75787	15.8764925003052'	15.9621276855469'	16.0655212402344'	15.9775485992432'	16.164514541626'	16.0822734832764'	15.8573732376099'	15.5270490646362'	16.2290058135986'	15.6116876602173'	15.7471961975098'	15.9963626861572'
ATP6V0D1	V-type proton ATPase subunit d 1	0.97526	0.968944	-0.00862932		6	6	6	18.8	18.8	18.8	40.329	0	16.935	1104900	27	P61421	P61421	15.1514921188354'	14.6800851821899'	15.5667381286621'	15.4738321304321'	15.2242279052734'	15.3583421707153'	14.259449005127'	14.910267829895'	15.3348321914673'	15.9056453704834'	15.5716047286987'	15.524694442749'
ATP6V1A	V-type proton ATPase catalytic subunit A	0.789544	0.867307	-0.0157077		20	20	20	38.2	38.2	38.2	68.303	0	126.64	7738400	154	P38606	P38606	16.5405826568604'	16.6924800872803'	16.9327220916748'	16.6966953277588'	16.7561645507813'	16.7627964019775'	16.6923427581787'	16.6823635101318'	16.7832794189453'	16.7205390930176'	16.7616291046143'	16.8355331420898'
ATP6V1B2	V-type proton ATPase subunit B, brain isoform	0.587377	0.701737	0.0366074		15	15	15	44.4	44.4	44.4	56.5	0	100.85	7576600	137	P21281;P15313	P21281	16.1442394256592'	16.2334327697754'	16.5078411102295'	16.3647499084473'	16.4372806549072'	16.3714542388916'	16.28493309021'	16.2005920410156'	16.3748359680176'	16.2881984710693'	16.2470741271973'	16.4437198638916'
ATP6V1C1	V-type proton ATPase subunit C 1	0.421117	0.625011	-0.0429281		14	14	14	37.4	37.4	37.4	43.941	0	45.506	3683600	87	P21283;Q8NEY4	P21283	16.3010311126709'	16.4798583984375'	16.6135311126709'	16.4705944061279'	16.5274314880371'	16.4158248901367'	16.495792388916'	16.5123710632324'	16.5798015594482'	16.4594802856445'	16.4212589263916'	16.5971355438232'
ATP6V1D	V-type proton ATPase subunit D	0.601095	0.619443	0.0620097		3	3	3	17.8	17.8	17.8	28.262	0	18.883	1140900	26	Q9Y5K8	Q9Y5K8	16.0220642089844'	15.753321647644'	16.3928546905518'	15.8719530105591'	16.1739902496338'	16.0246410369873'	15.9678115844727'	15.7380132675171'	16.0796089172363'	16.2354907989502'	15.8917598724365'	15.9540824890137'
ATP6V1E1	V-type proton ATPase subunit E 1	0.363568	0.447796	0.0862484		6	6	6	27	27	27	26.145	0	13.392	2856000	31	P36543;Q96A05	P36543	15.9800500869751'	16.2724285125732'	16.3640155792236'	16.22975730896'	16.2565593719482'	16.3416404724121'	16.1619777679443'	15.9836397171021'	16.3557643890381'	15.9826374053955'	16.0743503570557'	16.3685913085938'
ATP6V1F	V-type proton ATPase subunit F	0.284261	0.245663	-0.207969		2	2	2	15.1	15.1	15.1	13.37	0.00025368	3.6756	450020	7	Q16864	Q16864	14.9481391906738'	14.5378856658936'	14.0590906143188'	14.2329454421997'	14.2178821563721'	14.3629026412964'	14.6931600570679'	14.9766540527344'	14.1212902069092'	14.6353216171265'	14.8494539260864'	14.3307771682739'
ATP6V1G1	V-type proton ATPase subunit G 1	0.102613	0.252049	-0.12062		3	3	3	33.9	33.9	33.9	13.757	0	61.306	2572800	36	O75348;O95670	O75348	16.7551231384277'	16.8180332183838'	17.1058464050293'	16.9851531982422'	17.0547313690186'	16.8894081115723'	17.1098308563232'	16.8984127044678'	17.0659217834473'	17.0523986816406'	17.0361728668213'	17.1692790985107'
ATP6V1H	V-type proton ATPase subunit H	0.511135	0.637731	-0.0459538		8	8	8	21.1	21.1	21.1	55.882	0	54.551	1830600	60	Q9UI12	Q9UI12	15.2918186187744'	15.3065605163574'	15.3666296005249'	15.0855550765991'	15.4498252868652'	15.2619476318359'	15.3524913787842'	15.1946029663086'	15.52610206604'	15.3493156433105'	15.2620210647583'	15.3535261154175'
ATPIF1	ATPase inhibitor, mitochondrial	0.258518	0.122268	0.740576		2	2	2	7.5	7.5	7.5	12.249	0.0011846	2.6152	1091200	18	Q9UII2	Q9UII2	16.2082347869873'	16.1959495544434'	16.4185943603516'	15.3360528945923'	16.1487140655518'	16.2058124542236'	13.246452331543'	16.2271270751953'	16.5642242431641'	13.7091369628906'	15.9785766601563'	16.3443832397461'
ATXN10	Ataxin-10	0.0351293	0.120602	0.181585		9	9	9	24.4	24.4	24.4	53.488	0	66.572	3041800	70	Q9UBB4	Q9UBB4	16.1227073669434'	16.2624435424805'	16.3390140533447'	16.2259426116943'	16.3141059875488'	16.1153678894043'	16.1261596679688'	15.872218132019'	16.2667865753174'	15.9767875671387'	15.8995218276978'	16.1485958099365'
ATXN2	Ataxin-2	0.0142503	0.16087	0.13117		12	11	11	10.1	9.4	9.4	140.28	0	36.546	2312400	58	Q99700	Q99700	15.4879026412964'	15.4904747009277'	15.6572904586792'	15.6392555236816'	15.6199617385864'	15.4529809951782'	15.465311050415'	15.350697517395'	15.4124708175659'	15.436939239502'	15.3784637451172'	15.5169620513916'
ATXN2L	Ataxin-2-like protein	0.0336782	0.14932	0.151964		21	21	20	20.4	20.4	19.6	113.37	0	56.679	9159100	174	Q8WWM7	Q8WWM7	16.5485668182373'	16.576602935791'	16.7976608276367'	16.5850658416748'	16.6500415802002'	16.5317478179932'	16.440544128418'	16.3388938903809'	16.6045532226563'	16.4617347717285'	16.3431854248047'	16.5889930725098'
ATXN7L3B	Putative ataxin-7-like protein 3B	0.753709	0.777028	0.0338596		2	2	2	23.7	23.7	23.7	10.771	0	6.3382	498060	13	Q96GX2	Q96GX2	14.7355031967163'	14.9643859863281'	14.9564666748047'	15.1807641983032'	14.9917430877686'	14.9704656600952'	14.8284339904785'	14.7463045120239'	15.1822004318237'	14.7434148788452'	14.874116897583'	15.221700668335'
AUP1	Ancient ubiquitous protein 1	0.206451	0.323246	0.110943		4	4	4	11.5	11.5	11.5	45.786	0	6.6485	870890	20	Q9Y679	Q9Y679	14.6579322814941'	14.6263360977173'	14.9316606521606'	14.7348155975342'	14.9926729202271'	14.7520151138306'	14.6643915176392'	14.4724369049072'	14.6216516494751'	14.8917360305786'	14.6630573272705'	14.716498374939'
AURKB	Aurora kinase B	0.356176	0.430757	0.0926744		4	4	3	13.7	13.7	11.3	39.31	0	11.347	793410	27	Q96GD4	Q96GD4	14.7950248718262'	14.9908132553101'	15.182975769043'	14.6701583862305'	15.0446500778198'	14.7810010910034'	14.7950248718262'	14.7905521392822'	15.0198516845703'	14.7845840454102'	14.6201047897339'	14.8984594345093'
AXL	Tyrosine-protein kinase receptor UFO	0.0317305	0.13907	0.160058		14	14	14	20.7	20.7	20.7	98.336	0	92.668	5076200	115	P30530;Q12866	P30530	16.068042755127'	16.1686916351318'	16.3524742126465'	16.3051891326904'	16.2959117889404'	16.1699447631836'	16.0694923400879'	15.9250211715698'	16.2146415710449'	16.0267391204834'	15.97971534729'	16.1842937469482'
B2M	Beta-2-microglobulin;Beta-2-microglobulin form pI 5.3	0.0137641	0.066052	-0.231669		4	4	4	40.3	40.3	40.3	13.714	0	37.175	8833800	71	P61769	P61769	17.7435989379883'	17.9073600769043'	18.0239925384521'	17.8080081939697'	17.7732028961182'	17.8857192993164'	18.0638160705566'	18.0464954376221'	18.3538436889648'	17.9508857727051'	17.9279861450195'	18.1888694763184'
BABAM1	BRISC and BRCA1-A complex member 1	0.219308	0.349553	0.102462		3	3	3	13.1	13.1	13.1	36.56	0	56.24	591070	23	Q9NWV8	Q9NWV8	15.0689878463745'	15.0809841156006'	15.3840751647949'	15.0425567626953'	15.1644353866577'	15.0177221298218'	15.0740156173706'	14.82057762146'	15.1123991012573'	15.0291147232056'	14.9164390563965'	15.1914443969727'
BAG2	BAG family molecular chaperone regulator 2	0.860844	0.887268	-0.0162217		8	8	8	41.2	41.2	41.2	23.772	0	23.835	3306100	49	O95816	O95816	16.2063465118408'	16.256742477417'	16.5414142608643'	16.3635692596436'	16.4816265106201'	16.3450241088867'	16.4913997650146'	16.3450927734375'	16.5736618041992'	16.2923927307129'	16.0842056274414'	16.5053005218506'
BAG3	BAG family molecular chaperone regulator 3	0.0330759	0.185235	0.129701		15	15	15	36.5	36.5	36.5	61.594	0	66.511	3202000	80	O95817	O95817	15.7796678543091'	15.8239889144897'	15.9329528808594'	15.8493804931641'	15.817458152771'	15.6487226486206'	15.6980266571045'	15.5729074478149'	15.820104598999'	15.6746616363525'	15.5990705490112'	15.7091913223267'
BAG5	BAG family molecular chaperone regulator 5	0.54763	0.508329	0.104881		4	4	4	13.2	13.2	13.2	51.199	0	16.481	593320	16	Q9UL15	Q9UL15	13.7604084014893'	14.5271100997925'	14.6822261810303'	14.5983428955078'	14.8289794921875'	14.4852628707886'	14.1406698226929'	14.4488258361816'	14.1775751113892'	14.4055404663086'	14.5268659591675'	14.5535688400269'
BAG6	Large proline-rich protein BAG6	0.313797	0.482873	0.0680537		11	11	11	12	12	12	119.41	0	39.293	2747500	65	P46379	P46379	15.4933242797852'	15.6655025482178'	15.5152683258057'	15.7252063751221'	15.8300943374634'	15.7101335525513'	15.6605529785156'	15.4223279953003'	15.6285028457642'	15.6564807891846'	15.581995010376'	15.5813474655151'
BAIAP2	Brain-specific angiogenesis inhibitor 1-associated protein 2	0.694027	0.772801	0.0287336		5	5	5	10.9	10.9	10.9	60.867	0	20.505	999020	34	Q9UQB8	Q9UQB8	14.8561820983887'	14.901385307312'	15.088415145874'	15.1746530532837'	14.7485599517822'	14.892258644104'	14.9689817428589'	14.810170173645'	14.8500890731812'	15.0032539367676'	14.9407720565796'	14.9157857894897'
BANF1	Barrier-to-autointegration factor;Barrier-to-autointegration factor, N-terminally processed	0.512551	0.67145	0.0383037		6	6	6	71.9	71.9	71.9	10.058	0	71.768	23535000	66	O75531	O75531	20.0371131896973'	19.9414882659912'	19.8517398834229'	19.9792461395264'	20.1663150787354'	19.9057750701904'	19.9012432098389'	19.8069877624512'	20.0332183837891'	19.9222030639648'	19.9907855987549'	19.9974174499512'
BASP1	Brain acid soluble protein 1	0.417068	0.575897	0.0524375		20	20	20	86.8	86.8	86.8	22.693	0	318.65	62544000	230	P80723	P80723	19.8802433013916'	19.9614105224609'	20.1243934631348'	20.0187606811523'	20.0831680297852'	19.9751930236816'	20.0239105224609'	19.8064041137695'	20.1008529663086'	19.8653678894043'	19.8663501739502'	20.0656585693359'
BAX	Apoptosis regulator BAX	0.0825742	0.218798	-0.132105		5	5	5	35.9	35.9	35.9	21.184	0	36.384	3952400	62	Q07812	Q07812	16.5793743133545'	16.7344970703125'	16.8552570343018'	16.7878761291504'	16.9518547058105'	16.7922058105469'	16.8844089508057'	16.8080081939697'	17.0866966247559'	16.809642791748'	16.8921394348145'	17.0127983093262'
BAZ1B	Tyrosine-protein kinase BAZ1B	0.123571	0.400021	0.0731951		19	19	19	14.7	14.7	14.7	170.9	0	53.447	4936500	99	Q9UIG0	Q9UIG0	16.1652603149414'	16.2631225585938'	16.2767238616943'	16.2883071899414'	16.254789352417'	16.2721195220947'	16.169397354126'	16.0603160858154'	16.3317737579346'	16.2006492614746'	16.0957679748535'	16.2232475280762'
BCAM	Basal cell adhesion molecule	0.0186052	0.0221385	-0.468992	+	5	5	5	10.5	10.5	10.5	67.404	0	21.766	716320	30	P50895	P50895	14.0851402282715'	14.1904420852661'	13.2217893600464'	14.0816497802734'	14.0711269378662'	14.1952953338623'	14.5788440704346'	14.2389268875122'	14.2236242294312'	14.4819889068604'	14.6004934310913'	14.5355186462402'
BCAP29	B-cell receptor-associated protein 29	0.850058	0.929944	-0.0073754		7	7	7	24.9	24.9	24.9	28.32	0	23.416	1965100	40	Q9UHQ4	Q9UHQ4	15.5305891036987'	15.4997520446777'	15.6339597702026'	15.6460523605347'	15.5816421508789'	15.4569635391235'	15.5251235961914'	15.503173828125'	15.6300678253174'	15.5502052307129'	15.550085067749'	15.6345558166504'
BCAP31	B-cell receptor-associated protein 31	0.176622	0.420077	-0.0726258		14	14	14	33.7	33.7	33.7	27.991	0	85.017	39704000	281	P51572	P51572	19.0414237976074'	19.1280994415283'	19.3088817596436'	19.155065536499'	19.2025165557861'	19.1911125183105'	19.2436294555664'	19.121639251709'	19.3603763580322'	19.2023963928223'	19.2214736938477'	19.3133392333984'
BCAS2	Pre-mRNA-splicing factor SPF27	0.0142679	0.0810507	0.205979		11	11	11	72.9	72.9	72.9	26.131	0	56.72	4376000	66	O75934	O75934	17.1773815155029'	17.0957889556885'	17.3556098937988'	17.4134464263916'	17.4634761810303'	17.31787109375'	17.0431346893311'	17.1193866729736'	17.0856590270996'	17.0660266876221'	16.9990978240967'	17.2743968963623'
BCAT1	Branched-chain-amino-acid aminotransferase, cytosolic	0.0399176	0.12472	0.180326		5	5	5	16.6	16.6	16.6	42.966	0	22.707	1456200	18	P54687	P54687	16.5014019012451'	16.1828212738037'	16.2759780883789'	16.4165496826172'	16.2149829864502'	16.1374320983887'	16.1669673919678'	16.0815868377686'	16.0438385009766'	16.2502975463867'	16.1919841766357'	15.9125385284424'
BCAT2	Branched-chain-amino-acid aminotransferase, mitochondrial	0.447049	0.29378	0.37075		6	6	6	18.1	18.1	18.1	44.287	0	20.098	979430	16	O15382	O15382	15.7294616699219'	15.7651567459106'	15.8629760742188'	15.2686519622803'	15.6693277359009'	15.8464946746826'	15.4363212585449'	13.1154012680054'	15.5946159362793'	15.4808530807495'	16.2030811309814'	16.0872974395752'
BCCIP	BRCA2 and CDKN1A-interacting protein	0.0258589	0.0314198	0.42612	+	5	5	5	20.4	20.4	20.4	35.979	0	29.229	1372200	20	Q9P287	Q9P287	16.0897808074951'	16.6612205505371'	16.7186660766602'	16.5139122009277'	16.861572265625'	16.4771251678467'	15.7364015579224'	16.0459938049316'	16.646951675415'	16.1150646209717'	16.037181854248'	16.1839656829834'
BCKDHA	2-oxoisovalerate dehydrogenase subunit alpha, mitochondrial	0.0286178	0.016729	-0.678142	+	4	4	4	9.4	9.4	9.4	50.47	0	6.2669	578850	18	P12694	P12694	14.636794090271'	14.3476905822754'	14.1940383911133'	13.357551574707'	14.6541328430176'	13.4903497695923'	14.4400253295898'	14.4204206466675'	14.9510116577148'	14.7045516967773'	15.2177686691284'	15.0156326293945'
BCKDK	[3-methyl-2-oxobutanoate dehydrogenase [lipoamide]] kinase, mitochondrial	0.227931	0.120111	0.552987		2	2	2	4.4	4.4	4.4	46.36	0.0023277	2.3988	233140	2	O14874	O14874	14.6098136901855'	14.7209386825562'	14.6022930145264'	14.7403602600098'	13.5417013168335'	13.3253049850464'	13.6330404281616'	12.8181285858154'	13.6027488708496'	15.2731761932373'	13.6647520065308'	13.2306413650513'
BCL10	B-cell lymphoma/leukemia 10	0.101524	0.159061	-0.185152		6	6	6	31.8	31.8	31.8	26.251	0	23.35	1364600	27	O95999	O95999	15.4307794570923'	15.5884799957275'	15.6506309509277'	15.2138252258301'	15.5043849945068'	15.5866928100586'	15.7905263900757'	15.5474367141724'	15.9584169387817'	15.7930698394775'	15.4460496902466'	15.5502052307129'
BCLAF1	Bcl-2-associated transcription factor 1	0.151134	0.380219	-0.0814695		15	14	14	16.5	15.3	15.3	106.12	0	29.531	6248400	87	Q9NYF8	Q9NYF8	16.7217407226563'	16.6797542572021'	16.7882595062256'	16.6532649993896'	16.6325416564941'	16.4562587738037'	16.7064418792725'	16.8242626190186'	16.7194690704346'	16.6787929534912'	16.8057441711426'	16.6859264373779'
BCS1L	Mitochondrial chaperone BCS1	0.0253505	0.0477793	0.322371	+	4	4	4	12.2	12.2	12.2	47.534	0	26.634	627960	18	Q9Y276	Q9Y276	14.5452060699463'	14.814432144165'	14.7270698547363'	14.7300453186035'	14.8143320083618'	14.4392461776733'	14.2842454910278'	14.5671834945679'	14.7339687347412'	14.3487281799316'	14.1802196502686'	14.0217609405518'
BECN1	Beclin-1	0.153729	0.0909664	-0.466029		3	3	3	7.1	7.1	7.1	51.896	0	11.104	521520	16	Q14457	Q14457	13.5857839584351'	14.5611085891724'	13.6668901443481'	14.5721673965454'	14.5773696899414'	14.2729940414429'	15.1342258453369'	14.787239074707'	14.8838844299316'	13.5426921844482'	15.0029907226563'	14.6814584732056'
BICD1	Protein bicaudal D homolog 1	0.182377	0.0859123	0.689381		4	2	2	4.4	2.3	2.3	110.75	0.0030107	2.3258	587180	6	Q96G01	Q96G01	15.2797918319702'	15.4795589447021'	15.552188873291'	15.7301254272461'	15.4853887557983'	15.4738321304321'	12.4285860061646'	15.2276163101196'	15.2786312103271'	15.1868877410889'	15.3778886795044'	15.3649892807007'
BICD2	Protein bicaudal D homolog 2	8.13181e-06	0.000454545	0.534091	+	19	19	17	24.8	24.8	22.2	93.532	0	100.87	4223100	103	Q8TD16	Q8TD16	15.6886873245239'	15.8268709182739'	15.8884105682373'	15.8841466903687'	15.9907913208008'	15.7709474563599'	15.3022108078003'	15.1298065185547'	15.4530773162842'	15.3530435562134'	15.2224178314209'	15.3847503662109'
BID	BH3-interacting domain death agonist;BH3-interacting domain death agonist p15;BH3-interacting domain death agonist p13;BH3-interacting domain death agonist p11	0.994822	0.994539	0.000736554		4	4	4	35.4	35.4	35.4	21.994	0	51.56	3449800	46	P55957	P55957	16.2930583953857'	16.4337482452393'	16.4234447479248'	16.4583740234375'	16.6626129150391'	16.4104347229004'	16.8763961791992'	16.3535766601563'	16.4365482330322'	16.3436546325684'	16.514575958252'	16.1525020599365'
BIN1	Myc box-dependent-interacting protein 1	0.973254	0.98346	0.00200431		17	17	17	34.1	34.1	34.1	64.699	0	134.02	6265300	130	O00499;Q9UBW5;P49418	O00499	17.0453758239746'	17.0422801971436'	17.1026725769043'	16.955150604248'	17.0291786193848'	17.2234554290771'	16.8637504577637'	17.1056423187256'	17.0778579711914'	17.0608654022217'	17.0759811401367'	17.2019901275635'
BIN3	Bridging integrator 3	0.353257	0.361513	-0.130344		3	3	3	11.1	11.1	11.1	29.665	0	6.4632	310410	18	Q9NQY0	Q9NQY0	13.6097555160522'	13.851261138916'	13.2300033569336'	14.0037813186646'	14.0760641098022'	13.6645584106445'	13.8203783035278'	13.6877040863037'	14.0014963150024'	13.9537420272827'	13.8821649551392'	13.8720016479492'
BLMH	Bleomycin hydrolase	0.526197	0.527715	-0.0845462		4	4	4	9.5	9.5	9.5	52.562	0	11.909	608360	28	Q13867	Q13867	14.2207565307617'	14.2103672027588'	14.0847253799438'	14.6997890472412'	14.2998523712158'	14.4239692687988'	14.3220691680908'	14.2429504394531'	14.2299451828003'	14.621021270752'	14.7701988220215'	14.260552406311'
BLVRA	Biliverdin reductase A	0.880229	0.92178	-0.00992235		5	5	5	18.2	18.2	18.2	33.428	0	17.236	2606200	39	P53004	P53004	16.3947467803955'	16.3789215087891'	16.7359523773193'	16.4672870635986'	16.4996433258057'	16.5079956054688'	16.5762767791748'	16.4317417144775'	16.5862674713135'	16.4016456604004'	16.444465637207'	16.6036834716797'
BLVRB	Flavin reductase (NADPH)	0.423013	0.548456	0.0606998		6	6	6	43.7	43.7	43.7	22.119	0	35.176	4396100	53	P30043	P30043	17.1458930969238'	17.2134265899658'	17.349401473999'	17.1087074279785'	17.3198127746582'	17.0880432128906'	17.1680068969727'	17.0064582824707'	17.3290424346924'	17.0727405548096'	17.0027275085449'	17.2821102142334'
BMS1	Ribosome biogenesis protein BMS1 homolog	0.250299	0.398175	0.0884903		5	5	5	4.7	4.7	4.7	145.81	0	9.7886	498040	13	Q14692	Q14692	14.247407913208'	13.9881525039673'	14.4249534606934'	14.3330154418945'	14.2150020599365'	14.2285928726196'	14.1360301971436'	14.0991010665894'	14.3174123764038'	14.0768995285034'	14.0540952682495'	14.2226438522339'
BOD1L1	Biorientation of chromosomes in cell division protein 1-like 1	0.288959	0.486206	0.065107		27	27	25	11.3	11.3	10.5	330.46	0	108.89	3387300	124	Q8NFC6	Q8NFC6	14.9523773193359'	14.979603767395'	15.0205898284912'	15.1126022338867'	15.1485166549683'	14.9581451416016'	15.0403327941895'	14.8110237121582'	15.1172370910645'	14.9468603134155'	14.8560848236084'	15.009654045105'
BOLA2	BolA-like protein 2	0.544493	0.495031	0.112882		5	5	5	72.1	72.1	72.1	10.116	0	54.068	4391900	55	Q9H3K6	Q9H3K6	17.2248687744141'	17.2029457092285'	17.7974720001221'	17.1820449829102'	17.5534496307373'	17.7038097381592'	17.237340927124'	17.2357521057129'	17.6437854766846'	16.745569229126'	17.6778297424316'	17.4470195770264'
BOP1	Ribosome biogenesis protein BOP1	0.000774696	0.0110851	0.334505	+	5	5	5	8.6	8.6	8.6	83.629	0	48.732	1042200	32	Q14137	Q14137	15.2113943099976'	15.3278684616089'	15.3011035919189'	15.2623519897461'	15.2867021560669'	15.2143573760986'	14.9744148254395'	14.7397804260254'	15.0206327438354'	14.7111825942993'	15.0544767379761'	15.0962619781494'
BPNT1	3(2),5-bisphosphate nucleotidase 1	0.294764	0.590527	0.0434601		8	8	8	27.3	27.3	27.3	33.392	0	18.476	1649800	46	O95861	O95861	15.2468891143799'	15.3072004318237'	15.3145475387573'	15.2729215621948'	15.2713174819946'	15.2867383956909'	15.3009605407715'	15.1558065414429'	15.2648086547852'	15.3381443023682'	15.09716796875'	15.2819662094116'
BPTF	Nucleosome-remodeling factor subunit BPTF	0.121184	0.194261	-0.162824		6	6	6	2	2	2	338.26	0	11.26	355180	20	Q12830	Q12830	13.2141523361206'	13.2639436721802'	13.5745935440063'	13.5617656707764'	13.46275806427'	13.2622709274292'	13.6684417724609'	13.63685131073'	13.4019460678101'	13.3205184936523'	13.7695283889771'	13.5191450119019'
BRD2	Bromodomain-containing protein 2	0.47464	0.551065	-0.0658191		4	2	2	5.7	3.1	3.1	88.06	0	5.2112	183970	11	P25440	P25440	12.9642324447632'	13.0877447128296'	13.3359489440918'	13.2276763916016'	13.2653293609619'	13.1267042160034'	13.1714897155762'	13.0569086074829'	13.5211095809937'	13.3485898971558'	13.1660213470459'	13.1384315490723'
BRD3	Bromodomain-containing protein 3	0.0303592	0.0710545	-0.257783		6	3	3	10.3	6.3	6.3	79.541	0	12.709	318220	14	Q15059	Q15059	13.641261100769'	13.6032781600952'	13.2166929244995'	13.7383031845093'	13.5786085128784'	13.700439453125'	13.933967590332'	13.8991680145264'	13.8135805130005'	13.9638891220093'	13.9002065658569'	13.5144672393799'
BRD4	Bromodomain-containing protein 4	0.0263271	0.0980854	-0.197574		12	12	8	9.3	9.3	6.2	152.22	0	22.841	1636300	40	O60885	O60885	14.7242469787598'	14.6833238601685'	14.513111114502'	14.6810188293457'	14.5293083190918'	14.5093421936035'	14.6784353256226'	14.7647676467896'	14.9580545425415'	15.0368175506592'	14.6502103805542'	14.7375116348267'
BRE	BRCA1-A complex subunit BRE	0.164771	0.0763926	-0.706359		4	4	4	12.5	12.5	12.5	43.551	0	6.9794	673220	11	Q9NXR7	Q9NXR7	14.7460422515869'	15.4432029724121'	14.7787446975708'	12.9485130310059'	14.9942646026611'	13.0096454620361'	14.6945753097534'	14.6403017044067'	15.604640007019'	14.6630020141602'	15.0506992340088'	15.5053462982178'
BRIX1	Ribosome biogenesis protein BRX1 homolog	0.169594	0.0794502	0.702911		7	7	7	22.4	22.4	22.4	41.401	0	12.103	1146700	18	Q8TDN6	Q8TDN6	15.8652496337891'	15.4496641159058'	15.7444133758545'	16.1725635528564'	15.6040315628052'	15.8144826889038'	13.1951866149902'	16.3239517211914'	14.2717504501343'	15.6725635528564'	15.6048717498779'	15.36461353302'
BRK1	Protein BRICK1	0.376803	0.347161	-0.153896		3	3	3	34.7	34.7	34.7	8.7448	0	6.6921	1154000	28	Q8WUW1	Q8WUW1	15.617582321167'	15.3069515228271'	14.8399419784546'	15.2342557907104'	15.4158735275269'	15.0185041427612'	15.5948781967163'	15.5390377044678'	14.8094167709351'	15.5279655456543'	15.5367021560669'	15.3484859466553'
BROX	BRO1 domain-containing protein BROX	0.151909	0.326312	-0.098859		2	2	2	6.3	6.3	6.3	46.476	0	6.7072	718750	13	Q5VW32	Q5VW32	15.7061452865601'	15.5989246368408'	15.3710956573486'	15.7842769622803'	15.6569271087646'	15.6303243637085'	15.6686906814575'	15.689151763916'	15.8074054718018'	15.6968593597412'	15.6643085479736'	15.814432144165'
BSDC1	BSD domain-containing protein 1	0.231831	0.23049	-0.190532		7	7	7	23.3	23.3	23.3	47.163	0	19.705	794770	27	Q9NW68	Q9NW68	14.273868560791'	14.9253225326538'	14.2748146057129'	14.3449201583862'	14.4842567443848'	14.5661134719849'	14.6261653900146'	14.497727394104'	15.1734037399292'	14.7380924224854'	14.4251499176025'	14.5519485473633'
BSG	Basigin	0.00191734	0.0816633	0.170071		10	10	10	33.8	33.8	33.8	42.2	0	55.214	10382000	107	P35613	P35613	17.7733325958252'	17.6892738342285'	17.7190685272217'	17.8732757568359'	17.9015979766846'	17.7766132354736'	17.6800975799561'	17.5311527252197'	17.659688949585'	17.5939750671387'	17.6004505157471'	17.6473731994629'
BST2	Bone marrow stromal antigen 2	0.0204786	0.0551984	-0.27555		3	3	3	18.3	18.3	18.3	19.769	0	13.77	720270	21	Q10589	Q10589	14.7305765151978'	15.0191993713379'	15.3564519882202'	15.1213312149048'	15.0100030899048'	14.8470087051392'	15.2872076034546'	15.4557123184204'	15.2541799545288'	15.2089586257935'	15.1482782363892'	15.3835353851318'
BTF3	Transcription factor BTF3	0.000102927	0.00244211	0.409901	+	9	9	8	57.8	57.8	54.9	22.168	0	91.703	13765000	129	P20290	P20290	18.582332611084'	18.6909465789795'	18.7920475006104'	18.6168365478516'	18.6517238616943'	18.616548538208'	18.104772567749'	18.3144683837891'	18.4959182739258'	18.2178344726563'	18.1218166351318'	18.2362194061279'
BTF3L4	Transcription factor BTF3 homolog 4	0.614516	0.68903	0.0416819		6	5	5	56.3	52.5	52.5	17.27	0	34.362	1662400	41	Q96K17	Q96K17	16.0214786529541'	15.9446201324463'	15.896876335144'	16.0214138031006'	16.3048152923584'	16.1314353942871'	15.8255300521851'	16.1645736694336'	16.032154083252'	16.1361103057861'	15.905481338501'	16.0066986083984'
BUB1B	Mitotic checkpoint serine/threonine-protein kinase BUB1 beta	0.0262953	0.0751988	0.238372		6	6	6	5.7	5.7	5.7	119.54	0	10.541	789400	22	O60566	O60566	14.4261989593506'	14.6396236419678'	14.8368883132935'	14.6540765762329'	14.7256326675415'	14.6125230789185'	14.4068689346313'	14.1503028869629'	14.5964813232422'	14.5869569778442'	14.2597436904907'	14.4643545150757'
BUB3	Mitotic checkpoint protein BUB3	0.00676945	0.251051	0.0919625		13	13	13	42.7	42.7	42.7	37.154	0	89.366	12741000	115	O43684	O43684	17.9476375579834'	17.9328956604004'	18.0230178833008'	17.8835144042969'	17.9604778289795'	17.8845882415771'	17.8539791107178'	17.8824405670166'	17.8990612030029'	17.7948093414307'	17.8081340789795'	17.8419322967529'
BUD13	BUD13 homolog	0.296991	0.242346	-0.224891		4	4	4	6.6	6.6	6.6	70.52	0.00048769	3.0557	354450	4	Q9BRD0	Q9BRD0	13.363543510437'	13.7887182235718'	13.9981498718262'	14.1012372970581'	13.0700397491455'	13.8495025634766'	14.003342628479'	13.3877477645874'	14.2690534591675'	13.9272222518921'	13.8135805130005'	14.119589805603'
BUD31	Protein BUD31 homolog	0.00164524	0.0098324	0.378238	+	7	7	7	47.2	47.2	47.2	17	0	24.163	1892900	38	P41223	P41223	15.9465408325195'	16.022497177124'	16.1815013885498'	16.1725063323975'	16.1753540039063'	15.9787998199463'	15.6022062301636'	15.5408849716187'	16.0690097808838'	15.6967506408691'	15.6612215042114'	15.6377000808716'
BYSL	Bystin	0.0361966	0.0384293	0.418071	+	3	3	3	9.8	9.8	9.8	49.601	0	33.977	764800	22	Q13895	Q13895	14.9985904693604'	15.0347557067871'	15.2928972244263'	15.2454786300659'	15.1022214889526'	15.1604232788086'	14.7298860549927'	13.9382934570313'	15.1228275299072'	14.9086275100708'	14.7732419967651'	14.8530654907227'
BZW1	Basic leucine zipper and W2 domain-containing protein 1	0.0846207	0.215704	0.134429		18	18	18	45.3	45.3	45.3	48.043	0	71.139	14310000	202	Q7L1Q6	Q7L1Q6	17.0289630889893'	17.2105770111084'	17.431676864624'	17.1303901672363'	17.2827453613281'	17.2356586456299'	17.0619201660156'	17.0203075408936'	17.204475402832'	16.9923629760742'	17.0060195922852'	17.2283496856689'
BZW2	Basic leucine zipper and W2 domain-containing protein 2	0.0826712	0.14187	0.194065		10	10	10	22	22	22	48.162	0	18.442	4786000	53	Q9Y6E2	Q9Y6E2	17.1833057403564'	17.3969058990479'	17.7144470214844'	17.3551788330078'	17.3844795227051'	17.3195495605469'	17.1865978240967'	17.022367477417'	17.405740737915'	16.9763412475586'	17.2448844909668'	17.3535423278809'
C11orf68	UPF0696 protein C11orf68	4.47233e-06	0.0334209	-0.194553	+	4	4	4	14.4	14.4	14.4	31.43	0	12.783	1697600	27	Q9H3H3	Q9H3H3	16.5608997344971'	16.5692176818848'	16.5665740966797'	16.5304374694824'	16.5093879699707'	16.528865814209'	16.6760406494141'	16.7564258575439'	16.6872940063477'	16.7751979827881'	16.7445182800293'	16.7932224273682'
C11orf73	Protein Hikeshi	0.248529	0.37687	-0.0962226		5	5	5	27.4	27.4	27.4	21.627	0	16.133	1143200	27	Q53FT3	Q53FT3	15.4784851074219'	15.3638954162598'	15.1127653121948'	15.3361577987671'	15.3043155670166'	15.431432723999'	15.4870862960815'	15.4813890457153'	15.2425413131714'	15.6598567962646'	15.3334350585938'	15.4000787734985'
C11orf98	Uncharacterized protein C11orf98	0.222794	0.108071	-0.652315		3	3	3	32.5	32.5	32.5	14.234	0	15.204	924540	20	E9PRG8	E9PRG8	15.8167591094971'	14.9780397415161'	12.5017395019531'	15.605450630188'	14.4571886062622'	15.2112798690796'	15.3192844390869'	15.4505672454834'	14.9965620040894'	15.6564807891846'	15.6005811691284'	15.4608716964722'
C12orf10	UPF0160 protein MYG1, mitochondrial	0.0562996	0.0693581	-0.318262		7	7	7	24.5	24.5	24.5	42.477	0	25.048	2946800	39	Q9HB07	Q9HB07	17.215799331665'	16.8997116088867'	16.4706420898438'	16.8408279418945'	16.9561710357666'	16.9894828796387'	16.8093910217285'	17.1522445678711'	17.3750057220459'	17.5866641998291'	17.2773971557617'	17.0815048217773'
C12orf57	Protein C10	0.0685406	0.121892	0.208943		4	4	4	49.2	49.2	49.2	13.178	0	33.629	1640300	39	Q99622	Q99622	15.8130550384521'	15.7860403060913'	15.7469339370728'	15.9123983383179'	16.1071357727051'	15.8579807281494'	15.7808475494385'	15.2300958633423'	15.7016582489014'	15.7932987213135'	15.7042274475098'	15.7597579956055'
C14orf1	Probable ergosterol biosynthetic protein 28	0.212647	0.122083	-0.461868		2	2	2	12.1	12.1	12.1	15.864	0	4.4646	569660	19	Q9UKR5	Q9UKR5	14.442684173584'	14.6832141876221'	14.3810701370239'	14.5352144241333'	14.4492778778076'	14.5123701095581'	15.696722984314'	15.0626363754272'	15.2465553283691'	13.2981452941895'	15.176251411438'	15.2947282791138'
C14orf166	UPF0568 protein C14orf166	0.0904638	0.195847	-0.147905		13	13	13	63.9	63.9	63.9	28.068	0	76.591	8452600	134	Q9Y224	Q9Y224	16.775842666626'	16.9239311218262'	16.7651309967041'	16.7885150909424'	16.8783149719238'	16.8601169586182'	16.9997577667236'	17.1491718292236'	16.7426776885986'	16.9178848266602'	17.2230777740479'	16.8467140197754'
C17orf85	Uncharacterized protein C17orf85	0.701977	0.636409	-0.0917432		5	5	5	9.7	9.7	9.7	70.592	0	14.983	1017400	33	Q53F19	Q53F19	15.0670986175537'	15.014892578125'	15.3775157928467'	14.9853086471558'	13.9210968017578'	14.9715433120728'	14.6820621490479'	14.7923831939697'	14.895149230957'	15.4812316894531'	14.9765195846558'	15.0605688095093'
C18orf25	Uncharacterized protein C18orf25	0.0897507	0.136899	0.206438		4	4	4	15.1	15.1	15.1	43.395	0	29.229	1314800	30	Q96B23	Q96B23	15.5342416763306'	15.7260322570801'	16.0852241516113'	15.9241628646851'	16.0471248626709'	15.7560615539551'	15.4958238601685'	15.6687746047974'	15.8122777938843'	15.5032978057861'	15.4951677322388'	15.8588790893555'
C19orf43	Uncharacterized protein C19orf43	0.37408	0.390568	0.118035		3	3	3	19.9	19.9	19.9	18.419	0	7.6521	2303500	25	Q9BQ61	Q9BQ61	16.0741405487061'	16.5005626678467'	16.8670139312744'	16.7532958984375'	16.6404705047607'	16.6366519927979'	16.4214401245117'	16.2650108337402'	16.6004219055176'	16.419038772583'	16.4046096801758'	16.6534042358398'
C19orf53	Leydig cell tumor 10 kDa protein homolog	0.607815	0.625011	0.060938		3	3	3	16.2	16.2	16.2	10.576	0.00025504	3.7679	852590	22	Q9UNZ5	Q9UNZ5	15.4049415588379'	15.2750329971313'	15.6220235824585'	15.4749412536621'	15.0231046676636'	15.340615272522'	15.4969158172607'	15.2876405715942'	14.9877967834473'	15.4744348526001'	15.1576232910156'	15.3706197738647'
C1QBP	Complement component 1 Q subcomponent-binding protein, mitochondrial	0.214625	0.163375	0.283356		4	4	4	26.2	26.2	26.2	31.362	0	148.3	15004000	62	Q07021	Q07021	18.6016483306885'	19.3585739135742'	19.5589694976807'	19.6418991088867'	19.8329086303711'	19.6629772186279'	18.782096862793'	18.8790321350098'	19.4309215545654'	19.0982074737549'	19.3346176147461'	19.4319629669189'
C2CD5	C2 domain-containing protein 5	0.0111466	0.0563831	-0.243271		7	7	7	8.1	8.1	8.1	110.45	0	20.05	843860	24	Q86YS7	Q86YS7	14.5187149047852'	14.470531463623'	14.3847160339355'	14.5744161605835'	14.5365505218506'	14.7043361663818'	14.5165615081787'	14.916672706604'	14.815333366394'	14.9238376617432'	14.8206777572632'	14.6558103561401'
C5orf24	UPF0461 protein C5orf24	0.028253	0.0232824	-0.547623	+	2	2	2	15.4	15.4	15.4	20.132	0	4.58	219820	7	Q7Z6I8	Q7Z6I8	13.4137601852417'	12.7003746032715'	13.4623746871948'	13.7754049301147'	12.5953741073608'	13.3657760620117'	13.8690156936646'	13.3800554275513'	13.7471437454224'	13.763524055481'	13.7234477996826'	14.1156129837036'
C5orf51	UPF0600 protein C5orf51	0.0986825	0.186648	-0.158596		3	3	3	11.2	11.2	11.2	33.62	0	6.0259	935530	13	A6NDU8	A6NDU8	14.8006467819214'	14.7839698791504'	15.0563411712646'	15.0197649002075'	14.919095993042'	14.7620182037354'	15.0359592437744'	14.9019985198975'	15.344087600708'	14.8723859786987'	15.0155897140503'	15.1233940124512'
C7orf50	Uncharacterized protein C7orf50	0.333776	0.19007	-0.489009		3	3	3	24.7	24.7	24.7	22.083	0	27.257	1080800	25	Q9BRJ6	Q9BRJ6	15.8336315155029'	14.5121231079102'	15.7844562530518'	13.1730699539185'	16.0066108703613'	15.9827928543091'	15.6148538589478'	15.7797193527222'	16.0193309783936'	15.4058723449707'	15.4145526885986'	15.9924068450928'
C9orf78	Uncharacterized protein C9orf78	0.369504	0.452186	0.0858617		4	4	4	12.1	12.1	12.1	33.688	0	5.4842	631570	21	Q9NZ63	Q9NZ63	14.5527286529541'	14.5493631362915'	14.7477207183838'	14.8165836334229'	14.6264505386353'	14.4958553314209'	14.8088636398315'	14.3303565979004'	14.6506595611572'	14.3428382873535'	14.5365505218506'	14.6042633056641'
CAB39	Calcium-binding protein 39	0.454829	0.640175	0.0417169		15	15	15	37.5	37.5	37.5	39.869	0	49.52	5845200	121	Q9Y376;Q9H9S4	Q9Y376	16.3225975036621'	16.4353122711182'	16.6434326171875'	16.4120235443115'	16.5224437713623'	16.4554557800293'	16.4801425933838'	16.3195838928223'	16.5197124481201'	16.4004459381104'	16.3716411590576'	16.4494380950928'
CACYBP	Calcyclin-binding protein	0.00639795	0.145661	0.131907		16	15	15	62.3	59.6	59.6	26.21	0	58.194	12285000	162	Q9HB71	Q9HB71	17.9817008972168'	17.9154949188232'	17.9608726501465'	17.974437713623'	17.8884582519531'	17.9484348297119'	17.9008903503418'	17.7588996887207'	17.9188175201416'	17.8166580200195'	17.688455581665'	17.7942390441895'
CAD	CAD protein;Glutamine-dependent carbamoyl-phosphate synthase;Aspartate carbamoyltransferase;Dihydroorotase	0.103496	0.31839	0.0942138		36	36	34	20.5	20.5	19.8	242.98	0	138.42	10856000	191	P27708	P27708	16.6577377319336'	16.7034702301025'	16.8684616088867'	16.7234745025635'	16.7936038970947'	16.7570781707764'	16.6879768371582'	16.5885238647461'	16.8329391479492'	16.5924282073975'	16.5413379669189'	16.6953372955322'
CALCOCO2	Calcium-binding and coiled-coil domain-containing protein 2	0.000392434	0.00213953	0.492104	+	7	7	7	14.1	14.1	14.1	52.253	0	20.609	1295700	32	Q13137	Q13137	15.3533535003662'	15.4164018630981'	15.3620462417603'	15.4574766159058'	15.6323699951172'	15.403244972229'	14.6529569625854'	14.9104089736938'	15.0779418945313'	14.7602005004883'	15.0934171676636'	15.1773414611816'
CALD1	Caldesmon	0.0548097	0.320911	0.0853694		38	38	36	35.7	35.7	35.1	93.23	0	232.15	39536000	412	Q05682;REV__Q13136;REV__Q96JN2	Q05682	18.3347702026367'	18.3976154327393'	18.5386352539063'	18.4713573455811'	18.4777736663818'	18.3930969238281'	18.3418655395508'	18.2534961700439'	18.4032859802246'	18.3819484710693'	18.3067016601563'	18.4137344360352'
CALR	Calreticulin	0.00518861	0.120062	0.147309		23	23	23	65	65	65	48.141	0	323.31	95594000	362	P27797	P27797	19.9611282348633'	19.9449234008789'	20.1736526489258'	20.0209312438965'	20.0439357757568'	20.0363082885742'	19.8831558227539'	19.81227684021'	19.9284915924072'	19.8364734649658'	19.8603134155273'	19.9763126373291'
CALU	Calumenin	0.000115893	0.0648811	0.166787		20	20	20	58.1	58.1	58.1	37.106	0	200.86	29730000	218	O43852	O43852	18.4076499938965'	18.4618797302246'	18.4125785827637'	18.3595180511475'	18.4534645080566'	18.4526596069336'	18.3217525482178'	18.1890621185303'	18.282247543335'	18.3028717041016'	18.2006969451904'	18.2504005432129'
CAMK2D;CAMK2G;CAMK2B	Calcium/calmodulin-dependent protein kinase type II subunit delta;Calcium/calmodulin-dependent protein kinase type II subunit gamma;Calcium/calmodulin-dependent protein kinase type II subunit beta	0.0100666	0.0488918	-0.26146	+	6	6	6	15	15	15	56.369	0	16.011	933870	24	Q13557;Q13555;Q13554;Q9UQM7	Q13557;Q13555;Q13554	14.8752689361572'	14.6940860748291'	14.7464094161987'	14.9828157424927'	15.0804014205933'	14.7408876419067'	15.0519313812256'	15.346097946167'	15.0740575790405'	15.000880241394'	15.1922540664673'	15.0234079360962'
CAMK4	Calcium/calmodulin-dependent protein kinase type IV	0.680518	0.658396	0.0650988		2	2	2	5.7	5.7	5.7	51.925	0	19.939	292170	16	Q16566	Q16566	13.8317031860352'	13.948184967041'	13.908486366272'	13.8351621627808'	13.9251832962036'	13.8481340408325'	13.8464698791504'	13.9193286895752'	13.890739440918'	13.9926729202271'	14.1649856567383'	13.0920648574829'
CAND1	Cullin-associated NEDD8-dissociated protein 1	0.693048	0.82125	0.0197706		44	44	44	41.5	41.5	41.5	136.37	0	243.08	30864000	416	Q86VP6;O75155	Q86VP6	17.6790676116943'	17.7930946350098'	17.8859577178955'	17.6395530700684'	17.8037910461426'	17.7759704589844'	17.7639636993408'	17.6631698608398'	17.8427925109863'	17.7029972076416'	17.6638641357422'	17.8220233917236'
CANX	Calnexin	0.269917	0.554829	0.0489629		34	34	34	42.6	42.6	42.6	67.567	0	247.3	65564000	378	P27824	P27824	20.0773105621338'	20.1115894317627'	20.2643051147461'	20.1094226837158'	20.1417083740234'	20.1408348083496'	20.1166744232178'	20.0145435333252'	20.2189235687256'	20.0786151885986'	20.0029201507568'	20.1197166442871'
CAP1	Adenylyl cyclase-associated protein 1	0.0979606	0.433884	0.0632509		28	28	26	58.9	58.9	56	51.901	0	292.9	83409000	453	Q01518	Q01518	19.7717533111572'	19.7800941467285'	19.8912048339844'	19.7591590881348'	19.8079776763916'	19.7727375030518'	19.7615966796875'	19.677417755127'	19.8271656036377'	19.6990547180176'	19.6491470336914'	19.7890396118164'
CAP2	Adenylyl cyclase-associated protein 2	0.112389	0.319355	-0.095348		12	10	10	30.6	27.7	27.7	52.823	0	35.762	3435000	62	P40123	P40123	16.1252727508545'	16.1425857543945'	16.2482051849365'	16.1351089477539'	16.2881622314453'	16.1734428405762'	16.3879833221436'	16.1441802978516'	16.3912773132324'	16.193660736084'	16.1905193328857'	16.3772449493408'
CAPN1	Calpain-1 catalytic subunit	0.267862	0.567616	-0.0463874		25	25	25	42.9	42.9	42.9	81.889	0	89.719	13517000	174	P07384	P07384	17.1428050994873'	17.267463684082'	17.319637298584'	17.1562995910645'	17.259578704834'	17.2546043395996'	17.3029594421387'	17.1670265197754'	17.3246555328369'	17.3003711700439'	17.2325706481934'	17.3511295318604'
CAPN2	Calpain-2 catalytic subunit	0.00043965	0.081432	-0.158555		20	20	20	32.7	32.7	32.7	79.994	0	105.18	15638000	212	P17655;A6NHC0	P17655	17.474925994873'	17.5656967163086'	17.6284885406494'	17.4950580596924'	17.5572700500488'	17.6030616760254'	17.6915245056152'	17.6502532958984'	17.7859001159668'	17.7176628112793'	17.6928195953369'	17.7376689910889'
CAPN7	Calpain-7	0.948824	0.947251	0.010766		6	6	6	9.7	9.7	9.7	92.651	0	14.595	563650	17	Q9Y6W3	Q9Y6W3	14.0215005874634'	13.8579807281494'	14.2793207168579'	13.6125230789185'	14.2223424911499'	14.0176782608032'	13.7907562255859'	13.6752958297729'	13.9082050323486'	14.1578998565674'	14.5509872436523'	13.8636054992676'
CAPNS1	Calpain small subunit 1	0.766126	0.864949	-0.015317		12	12	12	54.1	54.1	54.1	28.315	0	137.72	22743000	243	P04632;Q96L46	P04632	18.2816581726074'	18.3234691619873'	18.4542274475098'	18.2817497253418'	18.3938522338867'	18.3562545776367'	18.3442516326904'	18.4067363739014'	18.4581985473633'	18.2950420379639'	18.2063369750977'	18.4725475311279'
CAPRIN1	Caprin-1	0.00265797	0.0481723	0.226342	+	15	15	15	25.5	25.5	25.5	78.365	0	59.962	11306000	118	Q14444	Q14444	17.8847675323486'	18.0081005096436'	18.1138038635254'	17.8951606750488'	17.9416313171387'	17.9457530975342'	17.8567771911621'	17.699951171875'	17.8371353149414'	17.6990032196045'	17.5571937561035'	17.7811031341553'
CAPZA1	F-actin-capping protein subunit alpha-1	0.555913	0.750142	0.0265026		17	17	13	78.3	78.3	64.7	32.922	0	176.3	19400000	150	P52907	P52907	18.7577934265137'	18.7573699951172'	18.8700885772705'	18.7109870910645'	18.7612724304199'	18.682466506958'	18.7456684112549'	18.6506729125977'	18.7893104553223'	18.6287364959717'	18.7115592956543'	18.8550148010254'
CAPZA2	F-actin-capping protein subunit alpha-2	0.736178	0.757729	-0.0373983		12	8	8	50.7	37.1	37.1	32.949	0	81.374	3282500	51	P47755	P47755	16.0204162597656'	16.4886722564697'	16.5203113555908'	16.3431167602539'	16.3879661560059'	16.6655311584473'	16.339485168457'	16.342212677002'	16.3807487487793'	16.7153186798096'	16.5083675384521'	16.3642711639404'
CAPZB	F-actin-capping protein subunit beta	0.125458	0.398764	0.0737422		16	16	16	60.3	60.3	60.3	31.35	0	145.25	31573000	206	P47756	P47756	18.8994750976563'	18.9521102905273'	19.0883026123047'	18.9882907867432'	19.0237216949463'	18.9826755523682'	18.97580909729'	18.8538265228271'	19.0130443572998'	18.8400592803955'	18.8181266784668'	18.9912567138672'
CARHSP1	Calcium-regulated heat stable protein 1	0.521394	0.380836	0.270018		3	3	3	23.8	23.8	23.8	15.892	0	14.2	4883500	37	Q9Y2V2	Q9Y2V2	17.7017803192139'	17.449197769165'	17.7143135070801'	17.6961517333984'	17.7501583099365'	17.8178462982178'	17.771915435791'	17.4392471313477'	18.1116142272949'	17.6375732421875'	15.4722785949707'	18.0767116546631'
CARM1	Histone-arginine methyltransferase CARM1	0.446741	0.623027	-0.0447246		6	6	6	10.2	10.2	10.2	65.853	0	11.974	2155100	41	Q86X55	Q86X55	15.6505470275879'	15.7114248275757'	15.835729598999'	15.9251375198364'	15.8861255645752'	15.8364448547363'	15.8395481109619'	15.7693729400635'	15.9734954833984'	15.7384881973267'	15.8683881759644'	15.924464225769'
CARS	Cysteine--tRNA ligase, cytoplasmic	0.510735	0.575862	-0.0615185		11	11	11	15.6	15.6	15.6	85.472	0	24.974	1898300	44	P49589	P49589	15.7065773010254'	15.5361557006836'	15.9798269271851'	15.6502103805542'	15.8635568618774'	15.9679918289185'	15.6706562042236'	15.8149833679199'	15.9777050018311'	15.7768697738647'	15.8259029388428'	16.0073127746582'
CARS2	Probable cysteine--tRNA ligase, mitochondrial	0.609858	0.692034	-0.0404709		5	5	5	10.3	10.3	10.3	62.223	0	16.088	846470	31	Q9HA77	Q9HA77	14.2981338500977'	14.3727970123291'	14.6523971557617'	14.50208568573'	14.5165615081787'	14.5801992416382'	14.4255437850952'	14.384446144104'	14.69495677948'	14.5017127990723'	14.4644184112549'	14.6939220428467'
CASK	Peripheral plasma membrane protein CASK	0.465084	0.688956	-0.0334619		7	7	7	10.6	10.6	10.6	105.12	0	30.118	850530	40	O14936	O14936	14.4399604797363'	14.6413745880127'	14.3661851882935'	14.5669460296631'	14.5159463882446'	14.5035152435303'	14.528881072998'	14.4875259399414'	14.4947309494019'	14.5507469177246'	14.6240530014038'	14.5487613677979'
CASP2	Caspase-2;Caspase-2 subunit p18;Caspase-2 subunit p13;Caspase-2 subunit p12	0.553147	0.481365	-0.12947		2	2	2	6	6	6	50.685	0	14.79	331000	17	P42575	P42575	14.2468891143799'	14.2966299057007'	13.2524814605713'	14.4738960266113'	14.6414308547974'	14.3976078033447'	14.3482437133789'	14.090277671814'	14.5603923797607'	14.3644762039185'	14.3021392822266'	14.420223236084'
CAST	Calpastatin	0.283887	0.498309	-0.0619965		22	22	22	41.1	41.1	41.1	76.572	0	190.01	23123000	203	P20810	P20810	18.0600204467773'	17.9730911254883'	18.1893997192383'	18.0461750030518'	18.1647205352783'	17.9744930267334'	18.1544723510742'	18.0309581756592'	18.2693824768066'	18.1340045928955'	18.0080451965332'	18.1830158233643'
CAT	Catalase	0.459021	0.665587	0.0369724		10	10	10	20.5	20.5	20.5	59.755	0	30.782	1806400	56	P04040	P04040	15.0569343566895'	15.0941190719604'	15.2144708633423'	15.1450958251953'	15.2422065734863'	15.1553325653076'	15.1856498718262'	14.9677219390869'	15.2148122787476'	15.107421875'	15.0430269241333'	15.1676921844482'
CAV1	Caveolin-1	7.74666e-07	0.00144928	-0.365815	+	10	10	10	54.5	54.5	54.5	20.471	0	82.623	39809000	138	Q03135;P56539	Q03135	19.5810279846191'	19.5414180755615'	19.5900135040283'	19.4830989837646'	19.5364551544189'	19.5674629211426'	19.9807815551758'	19.9997577667236'	19.900463104248'	19.8499851226807'	19.8161735534668'	19.947208404541'
CBFB	Core-binding factor subunit beta	0.169286	0.431674	0.0693073		4	4	4	22.5	22.5	22.5	21.508	0	31.586	1800600	28	Q13951	Q13951	16.2371921539307'	16.3265171051025'	16.2569637298584'	16.1009082794189'	16.1864814758301'	16.3229675292969'	16.221549987793'	16.2374534606934'	16.2156467437744'	16.1387920379639'	16.0338745117188'	16.1678695678711'
CBL	E3 ubiquitin-protein ligase CBL	0.076044	0.172562	0.158779		8	8	8	12	12	12	99.632	0	19.472	957800	37	P22681;Q13191	P22681	14.3298664093018'	14.2252073287964'	14.4842567443848'	14.3429775238037'	14.3132371902466'	14.3641347885132'	14.288649559021'	13.8393020629883'	14.3312664031982'	14.208158493042'	14.1795206069946'	14.2601108551025'
CBR1	Carbonyl reductase [NADPH] 1	0.56534	0.711468	-0.0335865		15	15	13	69	69	58.5	30.375	0	81.68	8686900	80	P16152	P16152	17.8327541351318'	17.85178565979'	17.9999771118164'	17.9613246917725'	17.8753776550293'	17.9004192352295'	17.905891418457'	17.8636894226074'	18.0653953552246'	17.908239364624'	17.7803993225098'	18.0995426177979'
CBR3	Carbonyl reductase [NADPH] 3	0.168773	0.412683	-0.0740407		9	7	7	46.6	36.1	36.1	30.85	0	26.428	2246700	36	O75828	O75828	16.0541801452637'	16.1814041137695'	16.1244049072266'	16.1464691162109'	16.110013961792'	16.0715255737305'	16.2532386779785'	16.0643424987793'	16.2806625366211'	16.1484565734863'	16.062593460083'	16.3229484558105'
CBX1	Chromobox protein homolog 1	0.882296	0.920167	-0.0103871		6	5	5	49.7	41.1	41.1	21.418	0	57.638	6210500	44	P83916	P83916	18.1129379272461'	18.3466358184814'	18.5109806060791'	18.1908950805664'	18.3258857727051'	18.3310127258301'	18.3352508544922'	18.2348175048828'	18.3782691955566'	18.2751235961914'	18.201416015625'	18.4557933807373'
CBX3	Chromobox protein homolog 3	0.161087	0.383691	0.0815334		9	9	8	55.2	55.2	46.4	20.811	0	81.485	13295000	86	Q13185	Q13185	18.5580921173096'	18.5681114196777'	18.7119617462158'	18.6247806549072'	18.6906051635742'	18.5831050872803'	18.4914226531982'	18.3626461029053'	18.6637935638428'	18.5440444946289'	18.5184917449951'	18.6670570373535'
CBX5	Chromobox protein homolog 5	8.10539e-05	0.0264088	-0.232037	+	10	10	10	51.3	51.3	51.3	22.225	0	46.989	5396000	74	P45973	P45973	17.1114616394043'	17.001407623291'	17.142505645752'	16.9936904907227'	17.0905265808105'	17.0590705871582'	17.2090530395508'	17.2726669311523'	17.2819309234619'	17.2803897857666'	17.3479328155518'	17.3989105224609'
CC2D1A	Coiled-coil and C2 domain-containing protein 1A	0.183509	0.326838	-0.104025		16	16	15	19.3	19.3	18.6	104.06	0	41.157	2531400	63	Q6P1N0	Q6P1N0	15.0984840393066'	15.1533536911011'	15.4100866317749'	15.1935253143311'	15.2402324676514'	15.1917142868042'	15.2469635009766'	15.1261396408081'	15.4900674819946'	15.3876810073853'	15.2178821563721'	15.442813873291'
CCAR1	Cell division cycle and apoptosis regulator protein 1	0.752301	0.840715	-0.0188939		13	13	13	11.4	11.4	11.4	132.82	0	51.097	3122200	85	Q8IX12	Q8IX12	15.6099290847778'	15.6622228622437'	15.8628797531128'	15.7145938873291'	15.7367191314697'	15.6680812835693'	15.8380470275879'	15.5568351745605'	15.8472290039063'	15.728982925415'	15.6426162719727'	15.7540788650513'
CCAR2	Cell cycle and apoptosis regulator protein 2	0.374173	0.551385	-0.0555204		26	26	25	38.4	38.4	37.7	102.9	0	174.76	13660000	198	Q8N163	Q8N163	16.9101734161377'	16.998987197876'	17.2201519012451'	17.022367477417'	17.1452960968018'	16.9891510009766'	17.0701217651367'	17.0430278778076'	17.2615070343018'	17.0476131439209'	17.0301494598389'	17.1668300628662'
CCDC124	Coiled-coil domain-containing protein 124	0.632804	0.698377	0.0409536		12	12	12	43.5	43.5	43.5	25.835	0	32.937	3619800	70	Q96CT7	Q96CT7	16.0442447662354'	16.3318099975586'	16.4490032196045'	16.1459712982178'	16.2902717590332'	16.351318359375'	16.1453742980957'	16.1108093261719'	16.3977756500244'	16.2026405334473'	16.1027145385742'	16.4075832366943'
CCDC132	Coiled-coil domain-containing protein 132	0.278072	0.16138	-0.434441		6	6	6	8	8	8	111.17	0	16.68	877940	19	Q96JG6	Q96JG6	14.9868640899658'	15.3314065933228'	13.6133289337158'	15.3414144515991'	16.153829574585'	15.2988862991333'	15.6183853149414'	15.8304901123047'	15.8573732376099'	15.3162460327148'	14.8485250473022'	15.8613538742065'
CCDC134	Coiled-coil domain-containing protein 134	0.237747	0.202302	-0.231921		4	4	4	23.1	23.1	23.1	26.56	0	20.488	572610	18	Q9H6E4	Q9H6E4	14.4260683059692'	14.4501800537109'	13.3394327163696'	14.4450149536133'	14.0779008865356'	14.1303291320801'	14.5110731124878'	14.4147510528564'	14.1459321975708'	14.5447225570679'	14.3065605163574'	14.3374128341675'
CCDC25	Coiled-coil domain-containing protein 25	0.371013	0.246375	-0.33123		5	5	5	23.6	23.6	23.6	24.479	0	17.114	985240	24	Q86WR0	Q86WR0	15.1529979705811'	14.8470573425293'	13.8408765792847'	14.9654684066772'	14.1181297302246'	14.7742719650269'	15.2767791748047'	15.2250947952271'	14.5283317565918'	15.2356033325195'	15.6738615036011'	13.7465143203735'
CCDC43	Coiled-coil domain-containing protein 43	0.877873	0.899035	0.0150523		4	4	4	17	17	17	25.248	0	6.9986	1218900	20	Q96MW1	Q96MW1	15.6829948425293'	15.6340169906616'	15.9625568389893'	15.5433340072632'	15.9636182785034'	15.8860063552856'	15.9177684783936'	15.7151575088501'	15.9512844085693'	15.5855493545532'	15.6396236419678'	15.7728300094604'
CCDC47	Coiled-coil domain-containing protein 47	0.051481	0.401728	0.0657228		16	16	16	33.7	33.7	33.7	55.873	0	79.812	4723600	97	Q96A33	Q96A33	16.3452835083008'	16.3241806030273'	16.4048252105713'	16.4044094085693'	16.4603595733643'	16.3843955993652'	16.2294006347656'	16.3303394317627'	16.3335914611816'	16.3799533843994'	16.2917995452881'	16.3640327453613'
CCDC50	Coiled-coil domain-containing protein 50	0.50907	0.689891	0.0349881		5	5	5	15.7	15.7	15.7	35.822	0	14.568	1140000	30	Q8IVM0	Q8IVM0	15.4043436050415'	15.4603281021118'	15.5926027297974'	15.5218152999878'	15.6072149276733'	15.3656730651855'	15.4244613647461'	15.4171934127808'	15.5737361907959'	15.5167770385742'	15.3594751358032'	15.4504060745239'
CCDC6	Coiled-coil domain-containing protein 6	0.11381	0.297343	0.103002		9	9	9	16.7	16.7	16.7	53.29	0	22.265	2174100	62	Q16204	Q16204	15.4536561965942'	15.5319910049438'	15.6868286132813'	15.5650129318237'	15.5958404541016'	15.6287307739258'	15.4326725006104'	15.35693359375'	15.6358880996704'	15.4900989532471'	15.3388061523438'	15.5896511077881'
CCDC80	Coiled-coil domain-containing protein 80	0.0175649	0.0450144	0.305328	+	4	4	4	4.7	4.7	4.7	108.17	0	13.148	1064000	17	Q76M96	Q76M96	15.6500978469849'	15.8562068939209'	15.9761838912964'	15.5686683654785'	15.5370063781738'	16.1225643157959'	15.3111810684204'	15.5095891952515'	15.3692226409912'	15.5299491882324'	15.5580921173096'	15.6007261276245'
CCDC88A	Girdin	0.663184	0.707756	-0.0423598		16	16	16	9.2	9.2	9.2	216.04	0	30.022	1810100	48	Q3V6T2	Q3V6T2	15.3045654296875'	15.2189798355103'	15.4454355239868'	15.2612504959106'	15.3881521224976'	15.2020473480225'	15.4385643005371'	15.0055370330811'	15.3811712265015'	15.5617656707764'	15.1880483627319'	15.4995031356812'
CCDC9	Coiled-coil domain-containing protein 9	0.391082	0.317734	-0.199406		4	4	4	6.6	6.6	6.6	59.702	0	9.8134	547670	18	Q9Y3X0	Q9Y3X0	14.5791387557983'	14.7113981246948'	13.8245611190796'	15.1041889190674'	14.9965171813965'	14.1946258544922'	14.6736402511597'	14.4964790344238'	14.6249094009399'	14.8193807601929'	14.7834587097168'	15.2089967727661'
CCDC91	Coiled-coil domain-containing protein 91	0.174197	0.275018	0.129383		2	2	2	5	5	5	49.971	0	9.5081	321610	20	Q7Z6B0	Q7Z6B0	14.2038831710815'	14.2237758636475'	14.2749605178833'	14.4320850372314'	14.4073343276978'	14.2972030639648'	13.8824520111084'	14.0966329574585'	14.1664772033691'	14.468433380127'	14.1632566452026'	14.2856912612915'
CCDC93	Coiled-coil domain-containing protein 93	0.379599	0.268353	-0.2896		5	5	5	7.8	7.8	7.8	73.197	0	7.1825	626720	12	Q567U6	Q567U6	14.1357898712158'	14.5707454681396'	14.4395713806152'	14.4520483016968'	12.7354078292847'	14.5911712646484'	14.3585824966431'	14.1379518508911'	14.9639797210693'	14.22105884552'	14.4447565078735'	14.5360040664673'
CCNB1	G2/mitotic-specific cyclin-B1	0.0749843	0.245075	0.116375		7	7	7	17.8	17.8	17.8	48.337	0	30.742	2531700	61	P14635	P14635	15.915319442749'	15.9530820846558'	16.0984630584717'	15.9473628997803'	16.0819835662842'	15.960862159729'	15.9918985366821'	15.6913614273071'	15.9748630523682'	15.9579181671143'	15.7817440032959'	15.8610382080078'
CCS	Copper chaperone for superoxide dismutase	0.234336	0.13273	-0.462859		4	4	4	13.5	13.5	13.5	29.04	0	10.824	1109100	20	O14618	O14618	15.929859161377'	16.0347137451172'	13.6266212463379'	15.5383710861206'	15.3304615020752'	15.504415512085'	15.9712295532227'	15.8298959732056'	15.6587409973145'	16.0386409759521'	15.6935415267944'	15.5495443344116'
CCT2	T-complex protein 1 subunit beta	0.000403017	0.0263105	0.252428	+	34	34	34	73.3	73.3	73.3	57.488	0	323.31	72820000	513	P78371	P78371	19.2322654724121'	19.35910987854'	19.4571170806885'	19.3503303527832'	19.4282455444336'	19.3980331420898'	19.1068687438965'	19.0181083679199'	19.2521343231201'	19.0494499206543'	19.0891036987305'	19.1948680877686'
CCT3	T-complex protein 1 subunit gamma	0.00116825	0.0350761	0.242205	+	34	34	34	61.5	61.5	61.5	60.533	0	203.44	42046000	380	P49368	P49368	19.324743270874'	19.4167900085449'	19.5816898345947'	19.3349227905273'	19.4016418457031'	19.4155941009521'	19.2115745544434'	19.1349582672119'	19.3128528594971'	19.069019317627'	19.074987411499'	19.2187576293945'
CCT4	T-complex protein 1 subunit delta	0.00101506	0.242819	0.0879924		32	32	32	72.2	72.2	72.2	57.924	0	234.1	43291000	339	P50991	P50991	18.9514560699463'	19.0231800079346'	18.9671363830566'	18.9534454345703'	18.9902858734131'	19.0050048828125'	18.852668762207'	18.8634777069092'	18.9471225738525'	18.9244537353516'	18.9006252288818'	18.8742065429688'
CCT5	T-complex protein 1 subunit epsilon	0.000157698	0.061685	0.172736		33	33	33	79.1	79.1	79.1	59.67	0	292.89	56753000	508	P48643	P48643	18.5601463317871'	18.6402950286865'	18.6742477416992'	18.5984878540039'	18.6994094848633'	18.6852416992188'	18.4807739257813'	18.41530418396'	18.5169925689697'	18.4150161743164'	18.4698486328125'	18.5234775543213'
CCT6A	T-complex protein 1 subunit zeta	0.0235211	0.280164	0.0908788		23	23	17	50.3	50.3	40.1	58.024	0	196.41	31605000	279	P40227	P40227	18.5141830444336'	18.5142974853516'	18.616153717041'	18.3828773498535'	18.5115985870361'	18.5652141571045'	18.4151802062988'	18.4160461425781'	18.458438873291'	18.3766174316406'	18.4414367675781'	18.4513320922852'
CCT7	T-complex protein 1 subunit eta	0.00317294	0.0831014	0.174333		32	32	32	69.6	69.6	69.6	59.366	0	289.86	38619000	379	Q99832	Q99832	18.6014289855957'	18.7254066467285'	18.7082290649414'	18.6317234039307'	18.711727142334'	18.681095123291'	18.5151462554932'	18.4666652679443'	18.6515846252441'	18.3903713226318'	18.4155101776123'	18.5743350982666'
CCT8	T-complex protein 1 subunit theta	0.000259698	0.0396684	0.210658	+	37	37	37	72.4	72.4	72.4	59.62	0	214.35	69925000	448	P50990	P50990	18.8949241638184'	18.9480075836182'	19.0624465942383'	18.9406299591064'	18.9925575256348'	18.9456100463867'	18.7937297821045'	18.6494808197021'	18.8553485870361'	18.714412689209'	18.7138767242432'	18.7933807373047'
CD2AP	CD2-associated protein	0.0123485	0.147163	-0.137749		17	17	17	32.9	32.9	32.9	71.45	0	53.186	3504800	82	Q9Y5K6	Q9Y5K6	15.4073009490967'	15.2292318344116'	15.2202653884888'	15.1995573043823'	15.2200756072998'	15.3476905822754'	15.3525609970093'	15.3647499084473'	15.5233478546143'	15.4551992416382'	15.3416576385498'	15.4130992889404'
CD2BP2	CD2 antigen cytoplasmic tail-binding protein 2	0.0779497	0.125251	0.212309		5	5	5	15.8	15.8	15.8	37.646	0	11.882	2346200	25	O95400	O95400	16.0863647460938'	16.3890933990479'	16.708194732666'	16.4930267333984'	16.6346683502197'	16.5019454956055'	16.2728309631348'	16.0635013580322'	16.4869613647461'	16.177360534668'	16.184778213501'	16.3540077209473'
CD3EAP	DNA-directed RNA polymerase I subunit RPA34	0.256615	0.229987	0.209399		5	5	5	13.1	13.1	13.1	54.985	0	12.442	713550	21	O15446	O15446	14.8224716186523'	14.6037425994873'	14.6928329467773'	14.2920341491699'	14.6553068161011'	15.0666360855103'	13.7883100509644'	14.5619440078735'	14.5955486297607'	14.6396236419678'	14.6869382858276'	14.6042633056641'
CD44	CD44 antigen	0.0156058	0.0961813	0.186474		9	9	9	11.7	11.7	11.7	81.537	0	77.116	25949000	159	P16070	P16070	19.1884098052979'	19.3015766143799'	19.4351215362549'	19.296724319458'	19.41530418396'	19.3005046844482'	19.2086009979248'	19.0468940734863'	19.3112335205078'	19.0196552276611'	19.0061569213867'	19.2262573242188'
CD47	Leukocyte surface antigen CD47	0.601479	0.651472	-0.0511443		3	3	3	8.7	8.7	8.7	35.213	0	4.4591	2096500	19	Q08722	Q08722	16.6772785186768'	16.8524570465088'	16.5996360778809'	16.4780578613281'	16.4977436065674'	16.7268028259277'	16.6128101348877'	16.4951057434082'	16.8895282745361'	16.5751991271973'	16.6197032928467'	16.9464950561523'
CD59	CD59 glycoprotein	0.527575	0.596063	-0.0579837		4	4	4	25	25	25	14.177	0	14.64	8554200	64	P13987	P13987	18.7141456604004'	18.7284660339355'	18.2283020019531'	18.642692565918'	18.4153461456299'	18.608304977417'	18.6767978668213'	18.6041107177734'	18.440544128418'	18.6463203430176'	18.6132068634033'	18.7041797637939'
CD63	CD63 antigen	0.381634	0.526735	-0.0626017		3	3	3	10.1	10.1	10.1	25.636	0	27.738	5686000	47	P08962	P08962	17.8881607055664'	18.0177001953125'	18.1967182159424'	17.8823204040527'	17.9743251800537'	17.8953971862793'	18.1035957336426'	17.8944511413574'	18.1957569122314'	18.0470275878906'	17.913158416748'	18.0762424468994'
CD9	CD9 antigen	0.0823525	0.177661	-0.157481		3	3	3	9.6	9.6	9.6	25.416	0	8.9996	1813900	26	P21926	P21926	16.3024253845215'	16.4789276123047'	16.5391292572021'	16.6428699493408'	16.4696102142334'	16.5152988433838'	16.7106189727783'	16.5674209594727'	16.7270698547363'	16.4083957672119'	16.5872650146484'	16.8923759460449'
CD97	CD97 antigen;CD97 antigen subunit alpha;CD97 antigen subunit beta	0.226242	0.1657	-0.295294		3	3	3	6.2	6.2	6.2	91.868	0	12.425	552580	14	P48960	P48960	14.5441799163818'	14.4630136489868'	13.8391056060791'	15.0880012512207'	14.3368549346924'	14.4030122756958'	14.5853147506714'	14.6604413986206'	14.2243032455444'	15.0040445327759'	15.3614978790283'	14.6103324890137'
CD99	CD99 antigen	0.543351	0.697226	-0.0348628		2	2	2	13	13	13	18.848	0	41.499	3418100	43	P14209	P14209	16.7085990905762'	16.7726230621338'	17.0231266021729'	16.8218994140625'	16.889289855957'	16.876636505127'	16.8958110809326'	16.7950000762939'	16.9944648742676'	16.8268718719482'	16.8261260986328'	16.963077545166'
CDC16	Cell division cycle protein 16 homolog	0.799287	0.828248	-0.025111		4	4	4	6.8	6.8	6.8	71.655	0	13.402	661530	21	Q13042	Q13042	14.2637090682983'	14.2240772247314'	14.6228523254395'	14.4419717788696'	14.6647806167603'	14.4925413131714'	14.5554275512695'	14.2121925354004'	14.6541881561279'	14.4369068145752'	14.4598798751831'	14.5420036315918'
CDC23	Cell division cycle protein 23 homolog	0.70909	0.641856	0.0907534		7	7	7	13.7	13.7	13.7	68.833	0	12.203	1148700	19	Q9UJX2	Q9UJX2	14.4224586486816'	15.4065370559692'	15.313024520874'	15.0607385635376'	15.6844472885132'	15.342734336853'	14.433650970459'	15.2079677581787'	15.5692329406738'	15.1645927429199'	14.9856195449829'	15.3243560791016'
CDC37	Hsp90 co-chaperone Cdc37;Hsp90 co-chaperone Cdc37, N-terminally processed	0.0463441	0.15751	0.154193		16	16	16	40.2	40.2	40.2	44.468	0	119.38	25182000	164	Q16543	Q16543	18.9836502075195'	19.050910949707'	19.2439079284668'	19.0272903442383'	19.2039260864258'	19.0110530853271'	18.9527072906494'	18.8246974945068'	19.0819454193115'	18.8619651794434'	18.7973442077637'	19.0769195556641'
CDC42	Cell division control protein 42 homolog	0.0808814	0.176377	0.158144		9	8	8	48.2	42.4	42.4	21.258	0	63.198	29305000	131	P60953	P60953	19.9010963439941'	20.1145153045654'	20.1697444915771'	20.1155319213867'	20.1343307495117'	20.1080188751221'	19.6660327911377'	19.9000797271729'	20.1765766143799'	19.9286956787109'	19.8611469268799'	20.061840057373'
CDC42BPB	Serine/threonine-protein kinase MRCK beta	0.0482523	0.117137	0.198909		4	4	4	2.6	2.6	2.6	194.31	0	13.718	508020	20	Q9Y5S2	Q9Y5S2	14.587718963623'	14.8664579391479'	14.454363822937'	14.8289794921875'	14.5463514328003'	14.5993318557739'	14.2817125320435'	14.4129009246826'	14.5397043228149'	14.2971315383911'	14.5249090194702'	14.6333923339844'
CDC42EP4	Cdc42 effector protein 4	0.0100213	0.028473	0.351542	+	4	4	4	16.6	16.6	16.6	37.979	0	40.686	928760	29	Q9H3Q1	Q9H3Q1	15.8498697280884'	15.3250246047974'	15.6578483581543'	15.6239957809448'	15.332106590271'	15.2208318710327'	15.1657314300537'	14.9424228668213'	15.2180709838867'	15.1956033706665'	15.0975379943848'	15.281060218811'
CDC5L	Cell division cycle 5-like protein	0.590499	0.734928	0.0300271		23	23	23	35	35	35	92.25	0	128.96	6472200	136	Q99459	Q99459	16.4709129333496'	16.5756721496582'	16.74294090271'	16.6594104766846'	16.6470928192139'	16.6099281311035'	16.6088180541992'	16.5508823394775'	16.7410984039307'	16.5685062408447'	16.4473247528076'	16.6091651916504'
CDC73	Parafibromin	0.00564278	0.015619	0.401582	+	8	8	8	17.1	17.1	17.1	60.576	0	23.717	2651400	58	Q6P1J9	Q6P1J9	15.7147817611694'	15.9450550079346'	16.0571041107178'	16.0261993408203'	15.8454904556274'	16.0653533935547'	15.2867383956909'	15.5554580688477'	15.8923292160034'	15.5559968948364'	15.2536630630493'	15.7003040313721'
CDH2	Cadherin-2	0.000377702	0.0353743	0.223849	+	14	14	14	22.6	22.6	22.6	99.808	0	63.376	10046000	103	P19022;P55283	P19022	17.7311210632324'	17.656551361084'	17.888219833374'	17.7744274139404'	17.7925243377686'	17.6872940063477'	17.5597362518311'	17.5207576751709'	17.4873847961426'	17.5607051849365'	17.4381103515625'	17.6203479766846'
CDK1	Cyclin-dependent kinase 1	0.00921563	0.117437	-0.156883		16	16	14	57.6	57.6	51.2	34.095	0	51.114	9841000	117	P06493;Q96Q40;O94921	P06493	17.599723815918'	17.5308475494385'	17.5838756561279'	17.386754989624'	17.5781364440918'	17.5633907318115'	17.7556438446045'	17.5544986724854'	17.6472339630127'	17.814094543457'	17.7153186798096'	17.6972389221191'
CDK11B;CDK11A	Cyclin-dependent kinase 11B;Cyclin-dependent kinase 11A	0.680288	0.815568	-0.0204954		14	14	14	16.7	16.7	16.7	92.619	0	24.495	2395400	62	P21127;Q9UQ88;Q13882	P21127;Q9UQ88	15.3327007293701'	15.30224609375'	15.5565061569214'	15.5274772644043'	15.4904117584229'	15.3608474731445'	15.4009132385254'	15.4645462036133'	15.5160388946533'	15.478232383728'	15.404842376709'	15.4285888671875'
CDK17;CDK18;CDK16	Cyclin-dependent kinase 17;Cyclin-dependent kinase 18;Cyclin-dependent kinase 16	0.258857	0.490319	0.0619497		6	5	5	11.7	10.1	10.1	59.582	0	9.1622	829080	25	Q00537;Q07002;Q00536	Q00537;Q07002;Q00536	14.6650581359863'	14.7246732711792'	14.9578275680542'	14.8230686187744'	14.763575553894'	14.8047361373901'	14.8470573425293'	14.6054792404175'	14.7092456817627'	14.7225408554077'	14.7547311782837'	14.7281866073608'
CDK2	Cyclin-dependent kinase 2	0.628491	0.714934	0.036915		12	10	9	40.3	33.9	29.2	33.929	0	39.827	2626900	58	P24941	P24941	15.8791522979736'	15.9394645690918'	15.9964952468872'	15.9565353393555'	15.8556470870972'	15.8384895324707'	15.7906284332275'	15.9579181671143'	15.9625568389893'	15.5854024887085'	15.8751735687256'	16.0726146697998'
CDK4	Cyclin-dependent kinase 4	0.284196	0.268435	-0.181826		10	9	9	38.9	36.3	36.3	33.729	0	19.558	2792800	50	P11802	P11802	16.4244613647461'	16.0893878936768'	16.0216732025146'	16.0788173675537'	15.7842512130737'	16.1561222076416'	16.4026622772217'	16.7552528381348'	16.0902366638184'	16.1049671173096'	16.4755916595459'	15.8169584274292'
CDK5RAP3	CDK5 regulatory subunit-associated protein 3	0.688113	0.82167	0.0195169		10	10	10	21.3	21.3	21.3	56.92	0	53.174	1842900	64	Q96JB5	Q96JB5	15.0598936080933'	15.0689039230347'	15.1777305603027'	15.071252822876'	15.1337041854858'	15.0282945632935'	15.1417875289917'	14.9461297988892'	15.180492401123'	15.0378904342651'	14.9639348983765'	15.1524429321289'
CDK6	Cyclin-dependent kinase 6	0.0284251	0.00764626	1.25163	+	5	4	4	15.6	13.2	13.2	36.938	0	9.0474	624160	13	Q00534	Q00534	15.2838478088379'	15.3425607681274'	15.2487058639526'	15.22975730896'	15.6444473266602'	13.9409561157227'	12.9797430038452'	13.9814777374268'	13.0517053604126'	15.4086618423462'	14.7640943527222'	12.9948101043701'
CDKN2A	Cyclin-dependent kinase inhibitor 2A	0.117466	0.0780091	-0.434866		4	4	4	40.4	40.4	40.4	16.532	0	18.976	1698000	28	P42771	P42771	15.8508462905884'	15.8554525375366'	15.26744556427'	15.7820253372192'	16.0454406738281'	15.3556261062622'	15.9452381134033'	16.7157211303711'	16.199634552002'	16.1820831298828'	16.5421257019043'	15.1812295913696'
CDKN2AIPNL	CDKN2AIP N-terminal-like protein	0.110196	0.194362	0.157851		2	2	2	24.1	24.1	24.1	13.196	0	54.813	2990700	36	Q96HQ2	Q96HQ2	17.1582736968994'	17.3538017272949'	17.5407943725586'	17.3294811248779'	17.5538234710693'	17.336820602417'	17.2597618103027'	17.0656051635742'	17.4135284423828'	17.0544128417969'	17.1276721954346'	17.4049091339111'
CDS2	Phosphatidate cytidylyltransferase 2	0.386404	0.460913	-0.085522		5	5	5	16.9	16.9	16.9	51.417	0	41.78	1966000	43	O95674	O95674	15.7344188690186'	16.042387008667'	16.3089790344238'	16.0621089935303'	16.2573509216309'	16.1392707824707'	16.024772644043'	16.1245040893555'	16.1936206817627'	16.1181907653809'	16.2816047668457'	16.3149547576904'
CDV3	Protein CDV3 homolog	0.61114	0.770942	0.0249459		9	9	9	35.3	35.3	35.3	27.335	0	88.551	5423000	98	Q9UKY7	Q9UKY7	16.7635746002197'	16.6437149047852'	16.6359443664551'	16.7274684906006'	16.6295566558838'	16.5603179931641'	16.7183990478516'	16.4835796356201'	16.649621963501'	16.7276020050049'	16.5895347595215'	16.6421642303467'
CEBPZ	CCAAT/enhancer-binding protein zeta	0.0321433	0.103961	0.197051		7	7	7	8	8	8	120.97	0	12.499	904850	28	Q03701	Q03701	14.5915803909302'	14.5602731704712'	14.3936586380005'	14.6586017608643'	14.8544301986694'	14.4111137390137'	14.3573455810547'	14.3801231384277'	14.5189599990845'	14.2323455810547'	14.3805961608887'	14.4179840087891'
CECR5	Cat eye syndrome critical region protein 5	0.897226	0.919946	0.0115288		4	4	4	10.6	10.6	10.6	46.321	0	6.64	594290	11	Q9BXW7	Q9BXW7	14.2165946960449'	14.2288942337036'	14.583553314209'	14.2344436645508'	14.0493383407593'	14.1003341674805'	14.2796831130981'	14.1263818740845'	14.1500644683838'	14.1991357803345'	14.4040775299072'	14.184642791748'
CELF1	CUGBP Elav-like family member 1	0.247798	0.477128	0.0642293		5	5	4	13.6	13.6	10.1	52.063	0	20.756	1496400	38	Q92879;O95319	Q92879	16.2645168304443'	16.1847019195557'	16.2099475860596'	16.3513870239258'	16.3446426391602'	16.09912109375'	16.2520008087158'	16.0311622619629'	16.1776924133301'	16.2502613067627'	16.1460113525391'	16.2118129730225'
CENPB	Major centromere autoantigen B	0.822306	0.867233	-0.0178545		4	4	4	8.2	8.2	8.2	65.171	0	15.083	835080	34	P07199	P07199	14.8180828094482'	14.9114389419556'	15.1700029373169'	14.8441667556763'	15.0094785690308'	14.841760635376'	14.939395904541'	14.7840213775635'	15.1915988922119'	14.9081583023071'	14.9391660690308'	14.9397172927856'
CENPF	Centromere protein F	0.0121254	0.0928824	0.18426		25	25	24	9	9	8.8	357.52	0	79.209	5465000	119	P49454;Q6PH85	P49454	17.7693347930908'	17.8164081573486'	17.8659267425537'	17.929084777832'	17.9466094970703'	17.719669342041'	17.6440677642822'	17.5603332519531'	17.7749423980713'	17.8279876708984'	17.5563716888428'	17.5777683258057'
CENPH	Centromere protein H	0.01003	0.0320123	0.329209	+	6	6	6	27.1	27.1	27.1	28.481	0	19.072	1111600	31	Q9H3R5	Q9H3R5	14.9609975814819'	15.133584022522'	15.1106872558594'	15.1803369522095'	15.6002902984619'	15.0937061309814'	14.7537908554077'	14.7482976913452'	15.0944490432739'	14.8291778564453'	14.7891263961792'	14.8895044326782'
CENPM	Centromere protein M	0.653054	0.567019	-0.118828		3	3	3	15	15	15	19.737	0	5.0817	870240	11	Q9NSP4	Q9NSP4	13.6375684738159'	15.1035747528076'	15.1907892227173'	15.2124586105347'	15.1753158569336'	15.1366710662842'	14.986686706543'	14.99183177948'	15.166241645813'	15.0014524459839'	15.0371608734131'	14.9859752655029'
CEP131	Centrosomal protein of 131 kDa	0.0757642	0.24836	0.115008		15	15	15	17.2	17.2	17.2	122.15	0	69.534	2087100	73	Q9UPN4	Q9UPN4	15.26451587677'	15.2065181732178'	15.2140531539917'	15.4224262237549'	15.442328453064'	15.1633749008179'	15.127067565918'	15.0867166519165'	15.1233129501343'	15.3091564178467'	15.1948719024658'	15.1820449829102'
CEP170	Centrosomal protein of 170 kDa	0.00137691	0.02	0.306883	+	9	9	9	6.9	6.9	6.9	175.29	0	21.105	1236000	40	Q5SW79;Q96L14	Q5SW79	15.2371349334717'	15.0688619613647'	15.3575859069824'	15.3265352249146'	15.2796831130981'	15.2528133392334'	14.895339012146'	14.8977508544922'	15.1063995361328'	14.7424669265747'	14.9386148452759'	15.1007442474365'
CEP41	Centrosomal protein of 41 kDa	0.0947261	0.116239	-0.248488		2	2	2	8	8	8	41.368	0	21.235	228790	13	Q9BYV8	Q9BYV8	13.5753030776978'	13.4074430465698'	13.6265077590942'	13.181884765625'	13.5840225219727'	13.2759237289429'	13.554708480835'	13.5033292770386'	13.7227010726929'	14.2253580093384'	13.6168937683105'	13.519021987915'
CEP55	Centrosomal protein of 55 kDa	0.180998	0.412727	0.0752643		20	20	20	44.8	44.8	44.8	54.178	0	99.154	5751400	138	Q53EZ4	Q53EZ4	15.8151330947876'	15.9198875427246'	16.1240005493164'	15.9997138977051'	16.0856170654297'	16.0244693756104'	15.9424457550049'	15.9111576080322'	15.9732265472412'	15.8871488571167'	15.8201293945313'	15.9831275939941'
CERS2	Ceramide synthase 2	0.791746	0.75591	-0.0542843		3	3	3	11.6	11.6	11.6	44.876	0	27.448	759410	21	Q96G23	Q96G23	15.3211526870728'	14.5423059463501'	15.4107828140259'	14.748140335083'	14.9873523712158'	15.2017412185669'	14.6825561523438'	15.4742126464844'	14.9177913665771'	15.1383113861084'	15.5279655456543'	14.7963438034058'
CETN2	Centrin-2	0.225491	0.419105	0.0780458		11	11	11	66.9	66.9	66.9	19.738	0	80.446	12360000	127	P41208;Q12798	P41208	17.6479358673096'	17.708532333374'	17.8706893920898'	17.6783809661865'	17.8577499389648'	17.7721729278564'	17.6439971923828'	17.574592590332'	17.8496494293213'	17.6026268005371'	17.6033515930176'	17.79296875'
CETN3	Centrin-3	0.907696	0.949975	0.00566117		3	3	3	19.2	19.2	19.2	19.55	0	8.7206	419190	14	O15182	O15182	14.0690298080444'	14.1363506317139'	14.1696901321411'	14.2074718475342'	14.1926784515381'	14.1683588027954'	14.0824813842773'	14.0331649780273'	14.2837390899658'	14.1477613449097'	14.0872144699097'	14.2752513885498'
CFAP36	Cilia- and flagella-associated protein 36	0.0733415	0.0403692	0.626799	+	5	4	4	18.7	17	17	39.446	0	12.024	502230	16	Q96G28	Q96G28	14.9171857833862'	14.9114856719971'	14.9141979217529'	14.9956350326538'	14.8820219039917'	14.8036270141602'	14.5230722427368'	14.3234767913818'	14.6541328430176'	12.7447280883789'	14.7182655334473'	14.6996812820435'
CFL1	Cofilin-1	0.926653	0.960931	0.00436433		20	20	16	89.8	89.8	65.1	18.502	0	323.31	291100000	454	P23528	P23528	22.069694519043'	22.1244888305664'	22.3494071960449'	22.0812511444092'	22.1773071289063'	22.1696224212646'	22.2268218994141'	22.077507019043'	22.1825904846191'	22.1403980255127'	22.1512794494629'	22.1669883728027'
CFL2	Cofilin-2	0.37803	0.472665	0.0795285		11	7	7	67.5	42.8	42.8	18.736	0	52.186	9422100	75	Q9Y281	Q9Y281	18.5025749206543'	18.3505687713623'	18.6374664306641'	18.4732227325439'	18.6665363311768'	18.3672180175781'	18.4380683898926'	18.2480392456055'	18.6427631378174'	18.3141574859619'	18.2899188995361'	18.5874691009521'
CGGBP1	CGG triplet repeat-binding protein 1	0.0243188	0.081069	-0.222978		6	6	6	30.5	30.5	30.5	18.82	0	17.845	1714800	41	Q9UFW8	Q9UFW8	15.8225212097168'	15.8355321884155'	15.5841407775879'	16.0624885559082'	15.9224452972412'	15.9180011749268'	16.0726356506348'	15.9349575042725'	16.0230178833008'	16.0016498565674'	16.1436614990234'	16.3070755004883'
CHAMP1	Chromosome alignment-maintaining phosphoprotein 1	0.0616667	0.0305981	-0.736563	+	4	4	4	5.2	5.2	5.2	89.098	0.00025025	3.4468	519050	8	Q96JM3	Q96JM3	13.7348852157593'	14.4231815338135'	14.4278364181519'	12.5832920074463'	12.7555351257324'	13.6046686172485'	14.2461471557617'	13.9343357086182'	14.8811616897583'	14.3149375915527'	14.4840679168701'	14.0881252288818'
CHCHD2;CHCHD2P9	Coiled-coil-helix-coiled-coil-helix domain-containing protein 2;Putative coiled-coil-helix-coiled-coil-helix domain-containing protein CHCHD2P9, mitochondrial	0.374001	0.284364	-0.241762		3	3	3	31.1	31.1	31.1	15.512	0	17.678	385490	10	Q9Y6H1;Q5T1J5	Q9Y6H1;Q5T1J5	14.7520151138306'	14.2502241134644'	14.0276470184326'	13.0024671554565'	14.2339191436768'	13.5573444366455'	14.4669046401978'	14.0405464172363'	14.1593198776245'	14.3919143676758'	14.0617933273315'	14.1537103652954'
CHCHD3	MICOS complex subunit MIC19	0.339123	0.616059	-0.0409797		11	11	11	36.1	36.1	36.1	26.152	0	57.461	4871600	66	Q9NX63	Q9NX63	17.1682014465332'	17.1676139831543'	17.2611408233643'	17.1037998199463'	17.1290817260742'	17.0375690460205'	17.2347240447998'	17.2225112915039'	17.1168518066406'	17.2534961700439'	17.1938323974609'	17.091869354248'
CHCHD6	MICOS complex subunit MIC25	0.124933	0.267021	-0.120148		4	4	4	18.7	18.7	18.7	26.457	0	22.103	886230	36	Q9BRQ6	Q9BRQ6	14.9143848419189'	14.8089637756348'	15.0120134353638'	15.0066766738892'	15.1056632995605'	14.8125286102295'	15.1069307327271'	14.8027181625366'	15.1524038314819'	15.1048851013184'	15.1101570129395'	15.104024887085'
CHD1	Chromodomain-helicase-DNA-binding protein 1	0.0252117	0.185074	0.125802		5	5	5	3	3	3	196.69	0	5.1437	693270	11	O14646	O14646	14.4398956298828'	14.5541095733643'	14.4753532409668'	14.4134292602539'	14.4932298660278'	14.58678150177'	14.3594064712524'	14.3371343612671'	14.5209865570068'	14.2311458587646'	14.4201574325562'	14.3391542434692'
CHD4	Chromodomain-helicase-DNA-binding protein 4	0.2623	0.492688	0.0616334		47	47	32	27.2	27.2	19.4	218	0	222.8	12464000	296	Q14839	Q14839	16.2926273345947'	16.3320198059082'	16.5849475860596'	16.4411773681641'	16.4642581939697'	16.4269199371338'	16.2595233917236'	16.3141403198242'	16.4702777862549'	16.3497829437256'	16.3662033081055'	16.4122219085693'
CHERP	Calcium homeostasis endoplasmic reticulum protein	0.301245	0.334418	-0.12992		8	8	8	9.9	9.9	9.9	103.7	0	19.768	1580000	32	Q8IWX8	Q8IWX8	15.3279037475586'	15.3702449798584'	14.899640083313'	15.2729578018188'	15.5388250350952'	15.396671295166'	15.6519203186035'	15.4016799926758'	15.5491533279419'	15.5748596191406'	15.150580406189'	15.2575721740723'
CHMP1A	Charged multivesicular body protein 1a	0.804655	0.878027	-0.0142724		6	6	6	25.5	25.5	25.5	21.703	0	12.061	2545600	45	Q9HD42	Q9HD42	15.7146482467651'	15.810622215271'	15.9489374160767'	15.7405452728271'	15.7434673309326'	15.8291282653809'	15.7559833526611'	15.7313451766968'	15.9766311645508'	15.7769470214844'	15.7170600891113'	15.9150161743164'
CHMP1B	Charged multivesicular body protein 1b	0.398092	0.526229	-0.064634		3	3	3	12.6	12.6	12.6	22.109	0	5.4799	1228900	19	Q7LBR1	Q7LBR1	15.7742977142334'	15.840015411377'	16.019416809082'	15.8341007232666'	15.8190565109253'	15.8159084320068'	15.8364200592041'	15.8303174972534'	16.0344333648682'	15.6927242279053'	15.9730472564697'	16.1236572265625'
CHMP2A	Charged multivesicular body protein 2a	0.0268057	0.118193	0.177022		3	3	3	11.3	11.3	11.3	25.104	0.00025595	3.8214	525890	16	O43633	O43633	14.8811140060425'	14.8057441711426'	15.1438617706299'	14.8431358337402'	14.9401760101318'	14.8886480331421'	14.8454904556274'	14.7637310028076'	14.8416137695313'	14.7677707672119'	14.5341815948486'	14.6877584457397'
CHMP2B	Charged multivesicular body protein 2b	0.405588	0.239313	-0.529092		4	4	4	18.8	18.8	18.8	23.906	0	7.5554	1559500	25	Q9UQN3	Q9UQN3	16.2844085693359'	16.2622966766357'	16.6228523254395'	12.7892618179321'	16.4579105377197'	16.3192481994629'	16.4079647064209'	15.8867444992065'	16.4555206298828'	16.395601272583'	16.2823829650879'	16.4823188781738'
CHMP3	Charged multivesicular body protein 3	0.239415	0.290063	-0.139668		4	4	4	16.2	16.2	16.2	25.073	0	6.9207	1247600	19	Q9Y3E7	Q9Y3E7	16.0069618225098'	15.8244619369507'	15.4441089630127'	15.7849416732788'	15.8487453460693'	15.95032787323'	16.2485198974609'	15.8186073303223'	15.9359941482544'	15.7479829788208'	15.8491611480713'	16.0972919464111'
CHMP4A	Charged multivesicular body protein 4a	0.0350263	0.194894	0.125605		10	10	10	53.2	53.2	53.2	25.098	0	37.745	16819000	69	Q9BY43	Q9BY43	20.1948432922363'	20.2152538299561'	20.4549293518066'	20.3291530609131'	20.3079700469971'	20.2771911621094'	20.176212310791'	20.0359058380127'	20.2639617919922'	20.1420822143555'	20.1481781005859'	20.259370803833'
CHMP4B	Charged multivesicular body protein 4b	0.667654	0.777084	-0.0263894		10	10	10	46.9	46.9	46.9	24.95	0	52.658	10797000	79	Q9H444;P59074	Q9H444	17.7753276824951'	17.8971118927002'	18.0026721954346'	17.84303855896'	17.86399269104'	17.8344841003418'	17.8526992797852'	17.8331871032715'	18.0777549743652'	17.8156585693359'	17.7710762023926'	18.0245876312256'
CHMP6	Charged multivesicular body protein 6	0.51362	0.614874	-0.0516887		5	5	5	26.9	26.9	26.9	23.485	0	26.143	1203300	30	Q96FZ7	Q96FZ7	15.4738006591797'	15.4640350341797'	15.7728815078735'	15.4281635284424'	15.2866296768188'	15.4209146499634'	15.5352144241333'	15.493480682373'	15.5800523757935'	15.6328811645508'	15.5585107803345'	15.3564176559448'
CHMP7	Charged multivesicular body protein 7	0.353231	0.319391	0.167575		5	5	5	15.9	15.9	15.9	50.91	0	15.573	832430	33	Q8WUX9	Q8WUX9	15.0973739624023'	14.906608581543'	14.9026575088501'	14.6809091567993'	15.6153135299683'	15.1766796112061'	14.8430871963501'	15.2169351577759'	14.7582750320435'	14.8237152099609'	14.518406867981'	15.2136735916138'
CHORDC1	Cysteine and histidine-rich domain-containing protein 1	0.000140606	0.00992265	0.301463	+	16	16	16	51.5	51.5	51.5	37.489	0	67.9	8878800	114	Q9UHD1	Q9UHD1	17.6407527923584'	17.7311210632324'	17.906831741333'	17.7540130615234'	17.7226734161377'	17.7868576049805'	17.4891891479492'	17.417407989502'	17.5910549163818'	17.3975734710693'	17.3441219329834'	17.4941215515137'
CHTOP	Chromatin target of PRMT1 protein	0.53702	0.4413	-0.164139		3	3	3	12.9	12.9	12.9	26.396	0	19.799	544030	21	Q9Y3Y2	Q9Y3Y2	14.9506015777588'	13.5581817626953'	15.063268661499'	14.6507711410522'	14.8532123565674'	14.4154777526855'	14.1682806015015'	14.6525087356567'	14.9282875061035'	14.9090490341187'	14.926342010498'	14.8918790817261'
CIAO1	Probable cytosolic iron-sulfur protein assembly protein CIAO1	0.0307997	0.0499438	0.327159	+	4	4	4	15.6	15.6	15.6	37.84	0	29.179	918640	26	O76071	O76071	15.3559703826904'	15.6109666824341'	15.6743850708008'	15.6613330841064'	15.4723415374756'	15.5392198562622'	15.3705167770386'	15.3701086044312'	15.601713180542'	15.073221206665'	14.7510213851929'	15.184681892395'
CIAPIN1	Anamorsin	0.610082	0.746227	0.0290535		8	8	8	28.8	28.8	28.8	33.582	0	24.29	2143000	65	Q6FI81	Q6FI81	15.7811803817749'	15.9349803924561'	15.8334827423096'	15.8957643508911'	15.9530591964722'	15.9559679031372'	15.841760635376'	15.8314065933228'	16.0327568054199'	15.8220729827881'	15.7009000778198'	15.9512166976929'
CIRBP	Cold-inducible RNA-binding protein	0.113416	0.273074	0.114348		3	3	3	23.8	23.8	23.8	18.648	0	59.384	1832900	25	Q14011	Q14011	16.4631576538086'	16.452241897583'	16.5231952667236'	16.3394680023193'	16.6299819946289'	16.5905876159668'	16.1834411621094'	16.3529739379883'	16.3492813110352'	16.4718494415283'	16.4154605865479'	16.5395374298096'
CISD1	CDGSH iron-sulfur domain-containing protein 1	0.693935	0.565488	-0.192863		2	2	2	25.9	25.9	25.9	12.199	0	12.709	1068800	21	Q9NZ45	Q9NZ45	16.1411285400391'	15.2299833297729'	15.9238147735596'	14.2866296768188'	15.8316287994385'	16.0437526702881'	15.7640943527222'	16.2956790924072'	15.8060712814331'	16.4013957977295'	16.3786334991455'	13.9682416915894'
CIT	Citron Rho-interacting kinase	0.0458614	0.30548	-0.0878838		32	32	32	16.1	16.1	16.1	231.43	0	104.08	5666300	143	O14578	O14578	15.5699739456177'	15.6318025588989'	15.6084280014038'	15.5669164657593'	15.7018203735352'	15.5779895782471'	15.789737701416'	15.6035976409912'	15.7885904312134'	15.6954460144043'	15.6241960525513'	15.6826658248901'
CKAP2	Cytoskeleton-associated protein 2	0.239268	0.333436	0.113071		10	10	10	18	18	18	76.986	0	31.299	2079100	49	Q8WWK9	Q8WWK9	15.5228576660156'	15.4428462982178'	15.6329383850098'	15.7896614074707'	15.5734996795654'	15.2038450241089'	15.3845138549805'	15.3309869766235'	15.5608701705933'	15.4686241149902'	15.4577980041504'	15.2844266891479'
CKAP2L	Cytoskeleton-associated protein 2-like	0.0103235	0.0453649	0.274271	+	7	7	7	12.1	12.1	12.1	83.586	0	39.864	1210100	28	Q8IYA6	Q8IYA6	15.7568168640137'	15.6047563552856'	15.5171775817871'	15.6480484008789'	15.5112895965576'	15.5881586074829'	15.4407072067261'	15.1484365463257'	15.4150152206421'	15.2560615539551'	15.1092596054077'	15.6111402511597'
CKAP4	Cytoskeleton-associated protein 4	3.1332e-05	0.0499394	0.17752	+	31	31	30	56.1	56.1	55	66.022	0	321.4	27087000	308	Q07065	Q07065	17.5936832427979'	17.6376438140869'	17.6625423431396'	17.6352367401123'	17.6661548614502'	17.634952545166'	17.4890327453613'	17.3713512420654'	17.4786434173584'	17.4651527404785'	17.4292278289795'	17.5316867828369'
CKAP5	Cytoskeleton-associated protein 5	0.00604593	0.124868	0.145144		50	50	49	30.9	30.9	30.2	225.49	0	148.64	14725000	277	Q14008	Q14008	17.0276679992676'	17.0108337402344'	17.0877323150635'	17.0593872070313'	17.1262607574463'	17.117359161377'	16.9770107269287'	16.7930946350098'	16.9887065887451'	16.9060688018799'	16.8573246002197'	17.0361728668213'
CLASP1	CLIP-associating protein 1	0.0985343	0.299953	0.0992196		19	19	17	16	16	14	169.45	0	101.87	3632800	108	Q7Z460	Q7Z460	15.5694999694824'	15.5940036773682'	15.7168464660645'	15.7234745025635'	15.7193355560303'	15.5998544692993'	15.5174236297607'	15.3508014678955'	15.6309499740601'	15.5554580688477'	15.6444473266602'	15.6286163330078'
CLASP2	CLIP-associating protein 2	0.254628	0.305377	0.133692		12	10	10	11.7	9.4	9.4	141.06	0	52.617	1617000	52	O75122	O75122	15.0520162582397'	15.0122756958008'	15.4840049743652'	15.1845655441284'	15.4734201431274'	15.2972745895386'	14.9598207473755'	14.87060546875'	15.3139810562134'	15.103533744812'	15.1501836776733'	15.3032817840576'
CLCC1	Chloride channel CLIC-like protein 1	0.566286	0.583745	0.0682696		8	8	8	20.5	20.5	20.5	62.022	0	49.824	1439700	39	Q96S66	Q96S66	14.6869926452637'	14.7945680618286'	15.0571031570435'	14.8121776580811'	14.9718580245972'	14.8039293289185'	14.6978902816772'	14.3512153625488'	14.9993839263916'	14.8215751647949'	14.8110733032227'	15.0358734130859'
CLDN11	Claudin-11	0.0206778	0.101651	-0.186603		3	3	3	15	15	15	21.993	0	11.422	722510	32	O75508	O75508	14.6326541900635'	14.7050380706787'	14.8506755828857'	14.7322731018066'	14.8867444992065'	14.6168937683105'	14.9007253646851'	14.8531141281128'	15.1297254562378'	14.8469591140747'	14.8004446029663'	15.0129299163818'
CLIC1	Chloride intracellular channel protein 1	0.970474	0.9794	-0.00266774		15	14	14	81.7	79.3	79.3	26.922	0	189.57	49291000	141	O00299;O15247;Q9NZA1	O00299	19.8968772888184'	19.918176651001'	20.1146430969238'	20.1270427703857'	20.2622413635254'	20.0991840362549'	20.0539093017578'	20.0556316375732'	20.2115745544434'	19.9078731536865'	20.1430797576904'	20.0621032714844'
CLIC4	Chloride intracellular channel protein 4	0.333437	0.622912	0.0397545		18	18	17	75.5	75.5	73.1	28.772	0	224.4	38125000	203	Q9Y696;P12273	Q9Y696	18.8725852966309'	18.9823970794678'	19.0273990631104'	18.9346809387207'	18.8658962249756'	18.9761734008789'	18.9091186523438'	18.8879814147949'	19.0217437744141'	18.8117141723633'	18.8608741760254'	18.9291725158691'
CLINT1	Clathrin interactor 1	0.0534009	0.358193	0.0756118		16	16	16	30.7	30.7	30.7	68.259	0	54.68	4680500	103	Q14677	Q14677	16.229118347168'	16.2511863708496'	16.3993110656738'	16.2506675720215'	16.2107086181641'	16.2260360717773'	16.2243595123291'	16.188009262085'	16.0972709655762'	16.1684761047363'	16.2214736938477'	16.2137680053711'
CLIP1	CAP-Gly domain-containing linker protein 1	0.00215562	0.161133	0.116726		47	47	42	33.5	33.5	30.8	162.24	0	146.73	11698000	267	P30622	P30622	16.5322341918945'	16.5421104431152'	16.5803031921387'	16.5224590301514'	16.506368637085'	16.5194511413574'	16.4580211639404'	16.3353023529053'	16.4518222808838'	16.3870239257813'	16.3648357391357'	16.5055637359619'
CLIP2	CAP-Gly domain-containing linker protein 2	0.414382	0.620091	-0.0434937		24	19	19	23.5	19.8	19.8	115.84	0	41.845	2492500	73	Q9UDT6	Q9UDT6	14.8790092468262'	14.878960609436'	14.970555305481'	14.8985071182251'	15.0764818191528'	14.7627973556519'	14.988018989563'	14.8653469085693'	14.8807792663574'	15.0332937240601'	14.95592212677'	15.0039129257202'
CLPB	Caseinolytic peptidase B protein homolog	0.258105	0.387061	0.0936054		7	7	7	12	12	12	78.728	0	20.191	1890700	45	Q9H078	Q9H078	15.4015464782715'	15.5645961761475'	15.7637567520142'	15.63942527771'	15.7190141677856'	15.5452661514282'	15.582347869873'	15.2949438095093'	15.6787376403809'	15.4656934738159'	15.4400901794434'	15.6101598739624'
CLPTM1	Cleft lip and palate transmembrane protein 1	0.559191	0.687321	0.0381667		13	13	13	22	22	22	76.096	0	40.058	2438200	51	O96005	O96005	15.5712194442749'	15.7838935852051'	15.5555181503296'	15.6783246994019'	15.5100841522217'	15.7575464248657'	15.4845085144043'	15.7327241897583'	15.5008420944214'	15.5623321533203'	15.7061719894409'	15.6410074234009'
CLPTM1L	Cleft lip and palate transmembrane protein 1-like protein	0.0346363	0.127403	0.173023		6	6	6	17.3	17.3	17.3	62.228	0	51.27	1290400	40	Q96KA5	Q96KA5	15.2523698806763'	15.2843904495239'	15.4320526123047'	15.5851678848267'	15.5546188354492'	15.2885780334473'	15.2763786315918'	15.1104421615601'	15.2481870651245'	15.2922134399414'	15.1095037460327'	15.3223152160645'
CLPX	ATP-dependent Clp protease ATP-binding subunit clpX-like, mitochondrial	0.715964	0.75536	0.0351416		10	10	10	18.3	18.3	18.3	69.223	0	21.359	1374500	30	O76031	O76031	15.381441116333'	15.3763284683228'	15.2175035476685'	15.1210069656372'	15.0569343566895'	15.3219985961914'	15.288722038269'	15.1474437713623'	15.4356050491333'	15.3648872375488'	15.0814838409424'	14.9462213516235'
CLSPN	Claspin	0.0378052	0.0711593	0.271698		4	4	4	4	4	4	151.09	0	8.6682	385640	12	Q9HAW4	Q9HAW4	13.2281274795532'	13.3176956176758'	13.4266576766968'	13.8029203414917'	13.8288307189941'	13.3079118728638'	13.1587362289429'	13.0857877731323'	13.3278331756592'	13.2149562835693'	13.2013120651245'	13.2933282852173'
CLTA	Clathrin light chain A	0.274217	0.491275	0.0628767		8	8	8	22.6	22.6	22.6	27.076	0	16.928	9333400	71	P09496	P09496	18.0168838500977'	18.1048240661621'	18.1628532409668'	17.9363498687744'	18.0378360748291'	17.9978847503662'	18.0562133789063'	17.8414421081543'	18.1140060424805'	17.8857803344727'	17.9449520111084'	18.0369777679443'
CLTB	Clathrin light chain B	0.0997619	0.25139	0.120141		11	11	11	28.8	28.8	28.8	25.19	0	29.976	6656500	112	P09497	P09497	16.6671943664551'	16.724006652832'	16.8854827880859'	16.8130302429199'	16.7848129272461'	16.7293281555176'	16.617696762085'	16.4560489654541'	16.8289794921875'	16.6399059295654'	16.5470294952393'	16.7933502197266'
CLTC	Clathrin heavy chain 1	0.242629	0.614552	0.0383333		78	78	60	52.8	52.8	42.9	191.61	0	323.31	113220000	911	Q00610	Q00610	18.9316253662109'	19.0127716064453'	19.0648422241211'	18.9296054840088'	18.9767036437988'	19.0256156921387'	18.9195442199707'	18.9215793609619'	19.0306625366211'	18.9097938537598'	18.9218406677246'	19.0077438354492'
CLUH	Clustered mitochondria protein homolog	0.0374526	0.180898	0.134415		15	15	15	13.4	13.4	13.4	146.67	0	33.981	2977600	67	O75153	O75153	15.5880994796753'	15.5888319015503'	15.747091293335'	15.5168085098267'	15.5379161834717'	15.4389867782593'	15.3440532684326'	15.4684648513794'	15.5654296875'	15.4949808120728'	15.4047422409058'	15.3335742950439'
CMAS	N-acylneuraminate cytidylyltransferase	0.582056	0.663227	0.045421		4	4	4	16.1	16.1	16.1	48.379	0	18.134	742650	16	Q8NFW8	Q8NFW8	14.8877439498901'	14.8698348999023'	15.1804141998291'	15.0013637542725'	15.008472442627'	14.8367404937744'	14.8822612762451'	14.7074670791626'	15.0477199554443'	14.8102197647095'	14.961088180542'	15.1032876968384'
CMPK1	UMP-CMP kinase	0.247843	0.407078	0.0845238		11	11	11	58.7	58.7	58.7	22.222	0	142.3	9977800	123	P30085	P30085	17.0595970153809'	17.1588668823242'	17.3953170776367'	17.1682014465332'	17.3493156433105'	17.2598533630371'	17.1800060272217'	17.0557899475098'	17.2822914123535'	17.1386108398438'	16.9872646331787'	17.2400455474854'
CMTR1	Cap-specific mRNA (nucleoside-2-O-)-methyltransferase 1	0.558716	0.524765	-0.0983694		8	8	8	8.4	8.4	8.4	95.32	0	9.2662	811360	18	Q8N1G2	Q8N1G2	14.8745489120483'	14.2388525009155'	14.9577369689941'	14.914571762085'	14.8079080581665'	14.9513301849365'	14.9011964797974'	14.8782901763916'	15.2715358734131'	14.3876810073853'	15.0094785690308'	14.8869829177856'
CNBP	Cellular nucleic acid-binding protein	0.217657	0.434956	0.0728197		6	6	6	35	35	35	19.463	0	56.851	4341500	65	P62633	P62633	16.7718505859375'	16.7643527984619'	16.9231185913086'	16.8524570465088'	16.8107719421387'	16.6732807159424'	16.656759262085'	16.5588684082031'	16.8221473693848'	16.7939834594727'	16.7072505950928'	16.8199043273926'
CNDP2	Cytosolic non-specific dipeptidase	0.361795	0.604647	0.0437393		18	18	18	49.3	49.3	49.3	52.878	0	87.296	18158000	149	Q96KP4	Q96KP4	17.6260662078857'	17.7036056518555'	17.8061218261719'	17.732048034668'	17.7777690887451'	17.8006973266602'	17.68674659729'	17.5995788574219'	17.834545135498'	17.7041473388672'	17.6093521118164'	17.7495021820068'
CNN2	Calponin-2	0.0152175	0.097037	0.184398		15	13	13	65	59.5	59.5	33.697	0	103.8	18181000	165	Q99439	Q99439	18.4966983795166'	18.6402244567871'	18.8115882873535'	18.5766983032227'	18.6623001098633'	18.5886421203613'	18.4223442077637'	18.3238639831543'	18.6296634674072'	18.4794731140137'	18.3379096984863'	18.4765090942383'
CNN3	Calponin-3	0.0735394	0.281089	-0.102169		20	20	16	65.7	65.7	56.5	36.413	0	173.26	44807000	233	Q15417	Q15417	19.5084686279297'	19.5618057250977'	19.7462100982666'	19.496639251709'	19.5845546722412'	19.5411338806152'	19.6711921691895'	19.6123428344727'	19.825101852417'	19.619327545166'	19.6019191741943'	19.7219409942627'
CNOT1	CCR4-NOT transcription complex subunit 1	0.931672	0.955239	0.00563558		15	15	15	6.6	6.6	6.6	266.94	0	56.792	3421800	89	A5YKK6	A5YKK6	15.5809354782104'	15.710994720459'	15.7118816375732'	15.6129550933838'	15.7886161804199'	15.7632122039795'	15.6829948425293'	15.5226125717163'	15.8789844512939'	15.704174041748'	15.5612277984619'	15.7847881317139'
CNOT10	CCR4-NOT transcription complex subunit 10	0.392264	0.288836	0.25681		4	4	4	7.8	7.8	7.8	82.309	0	9.5306	244530	14	Q9H9A5	Q9H9A5	13.11851978302'	13.2337093353271'	13.6759567260742'	13.6266212463379'	13.3586511611938'	13.1187467575073'	13.0161819458008'	13.0387477874756'	13.6363983154297'	12.2110366821289'	12.6504907608032'	14.0384902954102'
CNP	2,3-cyclic-nucleotide 3-phosphodiesterase	0.108584	0.437854	-0.0631008		19	19	19	39.9	39.9	39.9	47.578	0	132.09	12142000	182	P09543	P09543	16.9419193267822'	17.0803604125977'	17.1205005645752'	17.0129089355469'	17.0252914428711'	17.0798397064209'	17.0536708831787'	17.07399559021'	17.1618213653564'	17.0563201904297'	17.0938301086426'	17.1997871398926'
CNPY2	Protein canopy homolog 2	0.484374	0.663053	-0.03871		8	8	8	47.8	47.8	47.8	20.652	0	37.786	3711900	51	Q9Y2B0	Q9Y2B0	16.8900032043457'	16.8291034698486'	16.8052406311035'	16.6885242462158'	16.9226531982422'	16.7523803710938'	16.7489795684814'	16.7302570343018'	16.9412307739258'	16.962963104248'	16.8965225219727'	16.8402118682861'
CNPY3	Protein canopy homolog 3	0.241773	0.119199	-0.661893		4	4	4	18.3	18.3	18.3	30.748	0	46.725	2115100	23	Q9BT09	Q9BT09	17.0099601745605'	15.535457611084'	13.7043361663818'	16.1489734649658'	17.1290817260742'	15.932053565979'	16.3442783355713'	16.6573181152344'	16.6566200256348'	17.1821422576904'	16.5587940216064'	16.0320663452148'
CNTNAP1	Contactin-associated protein 1	0.00126768	0.0145121	0.327591	+	9	9	9	7.4	7.4	7.4	156.26	0	26.285	1448700	49	P78357	P78357	15.1209669113159'	15.3057765960693'	15.0564680099487'	15.2433595657349'	15.2683954238892'	15.1759004592896'	14.7375640869141'	14.7043895721436'	15.0603580474854'	14.9955902099609'	14.7504978179932'	14.9569206237793'
COA3	Cytochrome c oxidase assembly factor 3 homolog, mitochondrial	0.173417	0.0724927	-0.918061		4	4	4	38.7	38.7	38.7	11.731	0	11.758	1490500	22	Q9Y2R0	Q9Y2R0	16.2565212249756'	16.2539405822754'	16.6312618255615'	14.7964963912964'	13.2554273605347'	13.6567296981812'	15.7516746520996'	15.8536024093628'	16.0601253509521'	15.604061126709'	16.1137218475342'	16.9755573272705'
COA7	Cytochrome c oxidase assembly factor 7	0.784546	0.725964	-0.0727485		3	3	3	14.3	14.3	14.3	25.709	0.00025773	4.0118	389340	12	Q96BR5	Q96BR5	13.1322822570801'	13.7700443267822'	15.0209369659424'	14.1451358795166'	13.8850288391113'	14.0462713241577'	14.0030784606934'	14.0032539367676'	14.346583366394'	13.9080171585083'	13.9981498718262'	14.1771078109741'
COASY	Bifunctional coenzyme A synthase;Phosphopantetheine adenylyltransferase;Dephospho-CoA kinase	0.443512	0.533216	0.0671595		10	10	10	26.1	26.1	26.1	62.328	0	31.172	3563300	81	Q13057	Q13057	16.0079040527344'	16.231502532959'	16.362663269043'	16.0911254882813'	16.3566589355469'	16.226619720459'	16.0651206970215'	16.1801223754883'	16.3766345977783'	15.9511022567749'	16.0690727233887'	16.2314643859863'
COG3	Conserved oligomeric Golgi complex subunit 3	0.86843	0.834405	-0.0457323		3	3	3	7.1	7.1	7.1	94.095	0	4.8387	729320	15	Q96JB2	Q96JB2	14.9680814743042'	15.1774978637695'	13.6357221603394'	15.1251306533813'	15.0060634613037'	15.3306016921997'	15.0153713226318'	14.9569664001465'	15.122220993042'	14.4980392456055'	14.8736848831177'	15.0512084960938'
COG4	Conserved oligomeric Golgi complex subunit 4	0.980388	0.98221	-0.00296084		5	5	5	8.8	8.8	8.8	89.082	0	13.297	762580	20	Q9H9E3	Q9H9E3	14.8354587554932'	14.8649120330811'	15.0798177719116'	14.6512203216553'	14.9892616271973'	14.8338289260864'	14.8150329589844'	14.9381551742554'	14.9446201324463'	15.1093006134033'	15.0470390319824'	14.418116569519'
COL12A1	Collagen alpha-1(XII) chain	5.64357e-08	0	-1.40455	+	27	27	27	11.2	11.2	11.2	333.14	0	64.277	3870900	70	Q99715	Q99715	14.5863122940063'	15.1865015029907'	14.9150857925415'	15.0393905639648'	14.8835983276367'	14.7210988998413'	16.3047428131104'	16.3466358184814'	16.437557220459'	16.1363697052002'	16.1991157531738'	16.334867477417'
COL1A1	Collagen alpha-1(I) chain	0.0931483	0.298333	0.0987498		16	16	16	13.2	13.2	13.2	138.94	0	80.897	5222900	84	P02452;CON__Q862S4;P02458	P02452	16.8182830810547'	16.7015781402588'	16.8785533905029'	16.7780265808105'	16.8582973480225'	16.682638168335'	16.7311859130859'	16.5228576660156'	16.8092651367188'	16.6852416992188'	16.6234245300293'	16.7529029846191'
COL4A2	Collagen alpha-2(IV) chain;Canstatin	9.89892e-05	0.00536364	0.343478	+	3	3	3	2.5	2.5	2.5	167.55	0	21.148	506470	17	P08572	P08572	14.7779741287231'	14.7017393112183'	14.7924346923828'	14.7347621917725'	14.5911712646484'	14.7558259963989'	14.3164234161377'	14.3077697753906'	14.5604524612427'	14.4883422851563'	14.2841014862061'	14.3359489440918'
COL4A3BP	Collagen type IV alpha-3-binding protein	0.135339	0.330905	0.0943918		6	6	6	10.7	10.7	10.7	70.834	0	25.385	1069500	44	Q9Y5P4	Q9Y5P4	14.4866466522217'	14.6690511703491'	14.6734199523926'	14.6998977661133'	14.6490879058838'	14.6163768768311'	14.5314426422119'	14.3376913070679'	14.6495933532715'	14.6541881561279'	14.4747200012207'	14.580493927002'
COL6A2	Collagen alpha-2(VI) chain	0.21279	0.377558	-0.0903592		2	2	2	2.2	2.2	2.2	108.58	0	5.5019	375070	13	P12110	P12110	14.0308399200439'	14.0714626312256'	13.7901449203491'	14.2151536941528'	14.1000051498413'	14.1210479736328'	14.148476600647'	14.027042388916'	14.1947565078735'	14.1051721572876'	14.1211290359497'	14.2742328643799'
COL6A3	Collagen alpha-3(VI) chain	0.0794975	0.0347278	-0.827329	+	5	5	5	2.1	2.1	2.1	343.67	0	28.319	760810	18	P12111	P12111	14.9522857666016'	14.6827201843262'	15.244252204895'	14.9225845336914'	13.2197151184082'	12.8005609512329'	14.9551954269409'	15.0405035018921'	15.270076751709'	15.1371116638184'	15.0221509933472'	15.3610525131226'
COLGALT1	Procollagen galactosyltransferase 1	0.0641053	0.219802	0.125271		14	14	14	22	22	22	71.635	0	40.787	5120300	119	Q8NBJ5	Q8NBJ5	16.3982257843018'	16.4056568145752'	16.617696762085'	16.4286708831787'	16.542896270752'	16.4040775299072'	16.3262538909912'	16.2602405548096'	16.5368843078613'	16.3820838928223'	16.2012233734131'	16.3389110565186'
COMMD1	COMM domain-containing protein 1	0.116763	0.192298	0.162745		3	3	3	27.4	27.4	27.4	21.178	0	47.293	2011300	34	Q8N668	Q8N668	16.0603370666504'	16.1200141906738'	16.3962707519531'	16.0340042114258'	16.3885059356689'	16.1690826416016'	15.892970085144'	15.8951253890991'	16.2081203460693'	15.9755792617798'	15.9413919448853'	16.2785587310791'
COMMD10	COMM domain-containing protein 10	0.1633	0.0852255	-0.566849		4	4	4	19.8	19.8	19.8	22.966	0	7.6962	490360	14	Q9Y6G5	Q9Y6G5	14.8650569915771'	14.2236242294312'	13.7329483032227'	14.7813081741333'	12.6336450576782'	14.6941947937012'	14.6340169906616'	14.7877492904663'	14.171724319458'	15.2235488891602'	14.7140846252441'	14.8007478713989'
COMMD4	COMM domain-containing protein 4	0.0728282	0.0276838	1.01878	+	3	3	3	26.1	26.1	26.1	21.764	0	29.53	598350	18	Q9H0A8	Q9H0A8	15.1545810699463'	15.3253049850464'	14.7492408752441'	14.9220733642578'	15.1826267242432'	15.1658096313477'	12.3943738937378'	14.6111974716187'	14.7786931991577'	14.8483781814575'	12.6028127670288'	15.1514921188354'
COMMD6	COMM domain-containing protein 6	0.0736446	0.0586191	0.417302		1	1	1	12.9	12.9	12.9	9.638	0.0063752	2.0941	350730	6	Q7Z4G1	Q7Z4G1	14.777512550354'	14.7070894241333'	15.1843719482422'	14.6966962814331'	14.7311601638794'	14.6161470413208'	14.6193027496338'	14.5124931335449'	14.7389898300171'	14.6140775680542'	14.2558403015137'	13.4684619903564'
COMT	Catechol O-methyltransferase	0.472498	0.666945	-0.037285		9	9	9	37.6	37.6	37.6	30.037	0	27.871	1741400	46	P21964	P21964	15.4268217086792'	15.4974155426025'	15.6528453826904'	15.4927921295166'	15.5794038772583'	15.696587562561'	15.5511674880981'	15.5479183197021'	15.676287651062'	15.618127822876'	15.5185613632202'	15.6575136184692'
COPA	Coatomer subunit alpha;Xenin;Proxenin	0.0472068	0.320487	0.0842355		47	47	47	43.5	43.5	43.5	138.34	0	174.25	21642000	339	P53621	P53621	17.419713973999'	17.4261169433594'	17.5645065307617'	17.3741569519043'	17.4403018951416'	17.4448375701904'	17.3920497894287'	17.2711162567139'	17.4544277191162'	17.3789882659912'	17.3045654296875'	17.363073348999'
COPB1	Coatomer subunit beta	0.00109564	0.0562929	0.195657		27	27	27	38.8	38.8	38.8	107.14	0	141.27	14116000	189	P53618	P53618	17.3760242462158'	17.3545761108398'	17.5826263427734'	17.4150981903076'	17.5174541473389'	17.4678611755371'	17.2184505462646'	17.2142810821533'	17.3695640563965'	17.256908416748'	17.2151355743408'	17.2653579711914'
COPB2	Coatomer subunit beta	0.00253448	0.162558	0.116975		29	29	29	42.4	42.4	42.4	102.49	0	128.61	16497000	205	P35606	P35606	18.0959434509277'	18.0914039611816'	18.1594581604004'	18.1283779144287'	18.1169528961182'	18.0463352203369'	18.0206871032715'	17.9001235961914'	18.0555782318115'	18.0051422119141'	17.9301242828369'	18.0249671936035'
COPE	Coatomer subunit epsilon	0.623835	0.708973	0.0378458		9	9	9	39.6	39.6	39.6	34.482	0	58.058	2666900	82	O14579	O14579	16.2094535827637'	16.0090198516846'	16.2732849121094'	15.9353723526001'	16.2500019073486'	16.2672443389893'	16.068000793457'	16.263011932373'	16.1972942352295'	16.1764659881592'	15.9783973693848'	16.0341320037842'
COPG1	Coatomer subunit gamma-1	0.0030056	0.0364298	0.259771	+	21	21	18	33.9	33.9	29.6	97.717	0	128.58	10723000	162	Q9Y678	Q9Y678	17.2240200042725'	17.4110469818115'	17.5134506225586'	17.3594741821289'	17.4718341827393'	17.4507274627686'	17.1223220825195'	17.0376758575439'	17.3257102966309'	17.1714305877686'	16.9802513122559'	17.2345371246338'
COPG2	Coatomer subunit gamma-2	0.0648137	0.436553	0.0602144		20	17	17	30.7	26.4	26.4	97.621	0	80.563	4674900	96	Q9UBF2	Q9UBF2	16.295841217041'	16.2699851989746'	16.306827545166'	16.29811668396'	16.3106136322021'	16.3177490234375'	16.2852935791016'	16.1421070098877'	16.2131042480469'	16.1920413970947'	16.2764148712158'	16.3288860321045'
COPRS	Coordinator of PRMT5 and differentiation stimulator	8.27679e-05	0.00204444	0.417599	+	4	4	4	27.7	27.7	27.7	20.066	0	25.504	1515200	38	Q9NQ92	Q9NQ92	15.7541570663452'	15.8387117385864'	16.0708332061768'	15.9199104309082'	16.0963039398193'	15.8919496536255'	15.5343027114868'	15.3707551956177'	15.6162614822388'	15.4698963165283'	15.4792747497559'	15.5957822799683'
COPS2	COP9 signalosome complex subunit 2	0.252911	0.29102	-0.143654		14	14	14	38.1	38.1	38.1	51.596	0	81.305	5201500	110	P61201	P61201	16.745569229126'	16.4746398925781'	16.1871585845947'	16.3602809906006'	16.2628841400146'	16.3077697753906'	16.6582946777344'	16.7778968811035'	16.2930583953857'	16.5852565765381'	16.6296977996826'	16.2560234069824'
COPS3	COP9 signalosome complex subunit 3	0.0936264	0.221865	0.13426		10	10	10	28.8	28.8	28.8	47.873	0	87.502	7400800	116	Q9UNS2	Q9UNS2	17.451774597168'	17.6244239807129'	17.8503818511963'	17.6624736785889'	17.7281322479248'	17.5908355712891'	17.456033706665'	17.3335914611816'	17.6330375671387'	17.5019931793213'	17.532751083374'	17.6450538635254'
COPS4	COP9 signalosome complex subunit 4	0.0372295	0.383269	0.0681397		17	17	17	47.5	47.5	47.5	46.268	0	106.82	9190400	163	Q9BT78	Q9BT78	17.3791580200195'	17.3844795227051'	17.4952926635742'	17.3688812255859'	17.4574775695801'	17.5172996520996'	17.3892784118652'	17.3917140960693'	17.3754291534424'	17.3633308410645'	17.3263244628906'	17.3476734161377'
COPS5	COP9 signalosome complex subunit 5	0.842537	0.919522	-0.00916386		7	7	7	28.1	28.1	28.1	37.578	0	78.23	1884200	44	Q92905	Q92905	15.7684688568115'	15.935188293457'	15.9005365371704'	15.9605445861816'	15.9660997390747'	15.9874420166016'	15.8726024627686'	15.8921871185303'	15.9611787796021'	15.9635963439941'	15.8378744125366'	16.0458240509033'
COPS6	COP9 signalosome complex subunit 6	0.325768	0.474908	-0.0720167		10	10	10	41.3	41.3	41.3	36.163	0	65.038	3693800	94	Q7L5N1	Q7L5N1	16.2723388671875'	16.3458042144775'	16.0962409973145'	16.1966590881348'	16.0916633605957'	16.1787433624268'	16.2718830108643'	16.3174476623535'	16.0414657592773'	16.3495063781738'	16.4414367675781'	16.1918106079102'
COPS7A	COP9 signalosome complex subunit 7a	0.154648	0.268602	0.127203		6	6	6	20	20	20	30.276	0	25.96	993000	27	Q9UBW8	Q9UBW8	14.61976146698'	14.5687284469604'	14.6577653884888'	14.7395696640015'	14.6733093261719'	14.5397644042969'	14.2994222640991'	14.5771923065186'	14.5717525482178'	14.65149974823'	14.6937589645386'	14.242057800293'
COPS7B	COP9 signalosome complex subunit 7b	0.607695	0.77872	0.023547		7	7	7	33.7	33.7	33.7	29.622	0	78.026	2417600	47	Q9H9Q2	Q9H9Q2	15.7951517105103'	15.8635091781616'	15.8317031860352'	15.9440031051636'	15.8603353500366'	15.8077068328857'	15.8005962371826'	15.7109413146973'	15.8891716003418'	15.8405323028564'	15.7490835189819'	15.9708023071289'
COPZ1	Coatomer subunit zeta-1	0.123483	0.208085	0.15407		6	6	6	41.8	41.8	41.8	20.198	0	37.248	5570200	45	P61923	P61923	17.7500915527344'	17.897289276123'	17.9222469329834'	17.7315845489502'	18.1135482788086'	17.9774589538574'	17.5726699829102'	17.6803741455078'	18.0455360412598'	17.6650447845459'	17.6569690704346'	17.847204208374'
CORO1B	Coronin-1B	0.0185244	0.110365	-0.174602		15	15	14	33.9	33.9	32.5	54.234	0	63.833	10529000	108	Q9BR76	Q9BR76	17.1420078277588'	17.2454414367676'	17.4780120849609'	17.2017993927002'	17.3197250366211'	17.3673458099365'	17.4323291778564'	17.3335914611816'	17.5704479217529'	17.4073181152344'	17.5054092407227'	17.552848815918'
CORO1C	Coronin-1C	0.102469	0.430235	0.0644286		27	27	27	54.9	54.9	54.9	53.248	0	215.51	52268000	323	Q9ULV4;Q6QEF8	Q9ULV4	19.0785369873047'	19.1565723419189'	19.2652893066406'	19.1376609802246'	19.1535568237305'	19.1870098114014'	19.1357097625732'	19.0571136474609'	19.1497173309326'	19.0466823577881'	19.026668548584'	19.1761627197266'
CORO7	Coronin-7	0.245593	0.284212	-0.147736		7	7	7	11.9	11.9	11.9	100.6	0	15.989	1268700	23	P57737	P57737	14.8972311019897'	14.6482448577881'	14.4113788604736'	14.7030382156372'	14.8965692520142'	14.6105060577393'	15.0298051834106'	14.6621122360229'	15.1199140548706'	14.7215795516968'	14.5524291992188'	14.9675416946411'
COTL1	Coactosin-like protein	0.0821781	0.167344	0.165994		7	7	7	35.9	35.9	35.9	15.945	0	13.652	4363800	72	Q14019	Q14019	16.4824924468994'	16.597936630249'	16.8684616088867'	16.5644035339355'	16.5043525695801'	16.5661430358887'	16.5288963317871'	16.3746318817139'	16.6559219360352'	16.3350067138672'	16.2101192474365'	16.4832496643066'
COX4I1	Cytochrome c oxidase subunit 4 isoform 1, mitochondrial	0.346877	0.523138	-0.0607201		4	4	4	24.9	24.9	24.9	19.576	0	13.424	4190100	60	P13073	P13073	16.7061729431152'	16.9483222961426'	16.6521453857422'	16.7561645507813'	16.8717136383057'	16.8564739227295'	17.0212841033936'	16.7906799316406'	16.8955745697021'	16.7742977142334'	16.7656478881836'	16.907829284668'
COX5A	Cytochrome c oxidase subunit 5A, mitochondrial	0.833179	0.876849	-0.016106		5	5	5	46	46	46	16.762	0	11.271	2574600	33	P20674	P20674	16.4955577850342'	16.6309776306152'	16.5581226348877'	16.5477828979492'	16.6646976470947'	16.638916015625'	16.8464698791504'	16.5644626617432'	16.6360855102539'	16.6507434844971'	16.3186664581299'	16.6162624359131'
COX5B	Cytochrome c oxidase subunit 5B, mitochondrial	0.549251	0.664293	-0.0421003		6	6	6	31	31	31	13.696	0	13.763	6599200	51	P10606	P10606	17.5734100341797'	17.4991912841797'	17.8050518035889'	17.5454025268555'	17.6001605987549'	17.5549488067627'	17.7115592956543'	17.574592590332'	17.8034744262695'	17.4841613769531'	17.5287132263184'	17.7282657623291'
COX6C	Cytochrome c oxidase subunit 6C	0.692684	0.808645	0.0221494		4	4	4	41.3	41.3	41.3	8.7813	0	5.3217	1972900	35	P09669	P09669	15.8580293655396'	15.9538555145264'	16.0972709655762'	15.9279861450195'	15.9518308639526'	15.9469289779663'	15.9792909622192'	15.8455142974854'	16.0298042297363'	15.9621047973633'	15.7603302001953'	16.0259609222412'
COX7A2	Cytochrome c oxidase subunit 7A2, mitochondrial	0.563543	0.370685	0.640972		2	2	2	27.7	27.7	27.7	9.3959	0	12.118	1545200	18	P14406	P14406	15.6535167694092'	13.8694972991943'	17.2776679992676'	13.53089427948'	17.164867401123'	17.4230823516846'	16.9596843719482'	14.0464973449707'	13.3218469619751'	17.0570602416992'	12.9324417114258'	16.7561645507813'
COX7A2L	Cytochrome c oxidase subunit 7A-related protein, mitochondrial	0.121642	0.144779	0.220094		2	2	2	19.3	19.3	19.3	12.615	0.00025497	3.7629	393030	11	O14548	O14548	14.4136943817139'	14.4938554763794'	14.614709854126'	14.3841094970703'	14.4596881866455'	14.4115772247314'	14.461799621582'	14.2626085281372'	14.5614070892334'	13.6765079498291'	14.2147741317749'	14.2799730300903'
CPA4	Carboxypeptidase A4	0.00425852	0.0315046	0.28963	+	5	5	5	18.3	18.3	18.3	47.351	0	12.364	1203600	33	Q9UI42	Q9UI42	15.5051908493042'	15.4449501037598'	15.6840915679932'	15.6517248153687'	15.8220977783203'	15.7290897369385'	15.38707447052'	15.3330507278442'	15.3541803359985'	15.5227651596069'	15.1178455352783'	15.384446144104'
CPNE1	Copine-1	0.0606667	0.296007	-0.0936114		14	14	14	26.4	26.4	26.4	59.058	0	93.231	10222000	108	Q99829	Q99829	18.3061237335205'	18.3460292816162'	18.5310382843018'	18.2949981689453'	18.3404331207275'	18.3806800842285'	18.3812732696533'	18.4401397705078'	18.522481918335'	18.5306205749512'	18.3899917602539'	18.4964637756348'
CPNE3	Copine-3	0.899799	0.936875	0.0076774		13	13	12	30.7	30.7	29.1	60.13	0	84.609	5008200	95	O75131;Q8IYJ1;Q96A23;O95741;Q9HCH3;Q9UBL6	O75131	16.5322494506836'	16.5953731536865'	16.7562961578369'	16.5879096984863'	16.6714859008789'	16.6350936889648'	16.5689945220947'	16.6195602416992'	16.8200302124023'	16.4651355743408'	16.5620632171631'	16.6965599060059'
CPOX	Oxygen-dependent coproporphyrinogen-III oxidase, mitochondrial	0.00115264	0.0212195	-0.293253	+	8	8	8	20	20	20	50.151	0	37.976	2245600	58	P36551	P36551	15.5455675125122'	15.7455434799194'	15.5719299316406'	15.7850952148438'	15.6881408691406'	15.7550964355469'	16.1513137817383'	15.7771778106689'	15.9987230300903'	15.9946851730347'	16.0171337127686'	15.9118604660034'
CPPED1	Serine/threonine-protein phosphatase CPPED1	0.932585	0.948113	0.00736125		4	4	4	13.1	13.1	13.1	35.548	0	9.7158	868130	21	Q9BRF8	Q9BRF8	14.8066501617432'	14.9043521881104'	15.0997591018677'	14.8417119979858'	15.0689458847046'	14.9879302978516'	14.9660997390747'	14.6810188293457'	15.1709423065186'	14.8543329238892'	14.9293508529663'	15.063437461853'
CPSF1	Cleavage and polyadenylation specificity factor subunit 1	0.797599	0.843698	0.0212324		8	8	8	7.8	7.8	7.8	160.88	0	47.32	1588700	41	Q10570	Q10570	15.1509771347046'	15.3842782974243'	15.3827924728394'	15.2037687301636'	15.2132177352905'	15.1054582595825'	15.0570182800293'	15.0768995285034'	15.4137935638428'	15.2174272537231'	15.1411895751953'	15.4067697525024'
CPSF2	Cleavage and polyadenylation specificity factor subunit 2	0.514714	0.470754	-0.117605		4	4	4	5.4	5.4	5.4	88.486	0	8.4316	665980	15	Q9P2I0	Q9P2I0	14.228217124939'	14.4737691879272'	14.6778297424316'	14.3103284835815'	14.3712320327759'	13.5799055099487'	14.4349536895752'	14.2638559341431'	14.5651617050171'	14.673529624939'	14.1203994750977'	14.2890100479126'
CPSF3	Cleavage and polyadenylation specificity factor subunit 3	0.520566	0.507508	0.0949804		2	2	2	2.6	2.6	2.6	77.485	0	4.2857	682740	12	Q9UKF6	Q9UKF6	14.8984594345093'	15.3451280593872'	15.2280673980713'	15.1506195068359'	15.0439672470093'	15.2140159606934'	14.8485736846924'	14.8734445571899'	15.4507923126221'	14.6354351043701'	15.2148504257202'	15.2872791290283'
CPSF6	Cleavage and polyadenylation specificity factor subunit 6	0.225691	0.398812	0.0848125		7	7	7	18.1	18.1	18.1	59.209	0	109.73	4195200	72	Q16630	Q16630	16.5943241119385'	16.6747989654541'	16.937442779541'	16.7809753417969'	16.8896465301514'	16.7721080780029'	16.7173290252686'	16.6366519927979'	16.8009510040283'	16.7046871185303'	16.5260715484619'	16.7547302246094'
CPSF7	Cleavage and polyadenylation specificity factor subunit 7	0.50249	0.688249	-0.0350323		8	8	8	21.4	21.4	21.4	52.049	0	107	2854200	64	Q8N684	Q8N684	15.8091650009155'	16.0054492950439'	16.0368824005127'	15.840802192688'	15.8844804763794'	16.0344333648682'	15.9207487106323'	16.0766277313232'	15.9762735366821'	15.9826145172119'	15.8742847442627'	15.9908571243286'
CPT1A	Carnitine O-palmitoyltransferase 1, liver isoform	0.000743605	0.0208963	0.285162	+	14	14	14	21.3	21.3	21.3	88.367	0	67.164	4639900	119	P50416	P50416	15.9283800125122'	16.1324195861816'	16.2262802124023'	16.0938911437988'	16.1225452423096'	16.098258972168'	15.7178106307983'	15.6846389770508'	15.8893852233887'	15.9305067062378'	15.7516746520996'	15.9167890548706'
CRAT	Carnitine O-acetyltransferase	0.0231324	0.056261	-0.278325		8	8	8	14.4	14.4	14.4	70.857	0	13.784	1040400	25	P43155	P43155	14.3326663970947'	14.6184425354004'	14.9720821380615'	14.7106990814209'	14.7864742279053'	14.7501316070557'	14.826548576355'	14.9786214828491'	15.1566362380981'	15.1195087432861'	14.8342733383179'	14.924859046936'
CREB1	Cyclic AMP-responsive element-binding protein 1	0.404666	0.345722	-0.174048		3	3	1	9.2	9.2	4.3	35.136	0	6.5871	917940	12	P16220	P16220	15.6167783737183'	14.6182708740234'	15.9139175415039'	15.7827682495117'	15.7130641937256'	15.8728427886963'	15.7036066055298'	15.8350877761841'	15.7213125228882'	15.6948747634888'	15.8008995056152'	15.8061466217041'
CRELD2	Cysteine-rich with EGF-like domain protein 2	0.0191214	0.0752457	0.223996		3	3	3	9.6	9.6	9.6	38.191	0	24.899	1177400	24	Q6UXH1	Q6UXH1	16.1087493896484'	16.284553527832'	16.5078258514404'	16.0915794372559'	16.2216625213623'	16.3267803192139'	16.0225849151611'	15.997576713562'	16.226619720459'	15.8879346847534'	15.9465408325195'	16.1159172058105'
CRIP2	Cysteine-rich protein 2	0.110608	0.172575	0.177266		6	6	6	38.5	38.5	38.5	22.492	0	78.929	4343900	37	P52943	P52943	17.6928882598877'	17.79563331604'	18.0937271118164'	17.8078193664551'	17.7566871643066'	17.8141574859619'	17.6524257659912'	17.5624961853027'	17.9767875671387'	17.611515045166'	17.3534564971924'	17.7406368255615'
CRK	Adapter molecule crk	0.344804	0.475761	0.0738684		12	12	12	43.4	43.4	43.4	33.83	0	85.137	5241200	67	P46108	P46108	16.963077545166'	17.0837917327881'	17.379919052124'	17.1483764648438'	17.2245864868164'	17.1280746459961'	17.0286407470703'	16.9332981109619'	17.2620582580566'	17.0258312225342'	17.0656051635742'	17.1691818237305'
CRKL	Crk-like protein	0.0162738	0.0509686	-0.27528		7	7	7	30	30	30	33.777	0	33.034	2302000	44	P46109	P46109	15.7806425094604'	15.7646379470825'	15.6564531326294'	15.5189599990845'	15.7059020996094'	15.7944669723511'	16.0344772338867'	16.0619621276855'	15.6373605728149'	16.2729396820068'	15.9628286361694'	15.9031753540039'
CRLF3	Cytokine receptor-like factor 3	0.0721414	0.0963876	0.260818		7	7	7	21.7	21.7	21.7	49.765	0	47.45	1090100	31	Q8IUI8	Q8IUI8	14.6028728485107'	14.8008995056152'	14.8816871643066'	15.2837038040161'	15.1785869598389'	14.78795337677'	14.3256568908691'	14.7603044509888'	14.8158330917358'	14.6193027496338'	14.6352643966675'	14.814432144165'
CRNKL1	Crooked neck-like protein 1	0.348694	0.51846	0.0621007		13	13	13	15.1	15.1	15.1	100.45	0	44.425	2742300	80	Q9BZJ0	Q9BZJ0	15.3315467834473'	15.3093338012695'	15.5750370025635'	15.437686920166'	15.4233131408691'	15.4059057235718'	15.3636903762817'	15.2049913406372'	15.5425481796265'	15.3413801193237'	15.2392625808716'	15.4183464050293'
CROCC	Rootletin	0.337686	0.717877	-0.0264066		3	3	3	1.2	1.2	1.2	228.52	0.00025753	3.9793	8245700	15	Q5TZA2	Q5TZA2	19.4038696289063'	19.3907909393311'	19.3434944152832'	19.3373432159424'	19.38938331604'	19.3045654296875'	19.4603404998779'	19.3367118835449'	19.4033908843994'	19.4213581085205'	19.3266525268555'	19.3794326782227'
CRTAP	Cartilage-associated protein	0.189574	0.208201	-0.187421		7	7	7	15.7	15.7	15.7	46.561	0	20.032	1194300	30	O75718	O75718	15.2801904678345'	14.9650173187256'	14.7166051864624'	14.5171155929565'	14.8839797973633'	14.6062316894531'	14.9730243682861'	15.3192844390869'	14.9007253646851'	15.0057563781738'	15.0712108612061'	14.8236656188965'
CRYZ	Quinone oxidoreductase	0.496624	0.707261	0.0316178		13	13	13	44.4	44.4	44.4	35.206	0	47.8	7344900	109	Q08257	Q08257	17.0298271179199'	17.0066776275635'	17.2300395965576'	17.0621299743652'	17.0526103973389'	17.0102882385254'	16.9430637359619'	16.9947948455811'	17.1057453155518'	16.9777946472168'	17.0703315734863'	17.1101360321045'
CS	Citrate synthase, mitochondrial	0.35286	0.440692	-0.0877775		13	13	13	26.2	26.2	26.2	51.712	0	50.096	19518000	109	O75390	O75390	18.8075695037842'	18.8003826141357'	18.8455200195313'	18.6451587677002'	18.7130718231201'	18.4930648803711'	19.0034961700439'	19.0384521484375'	18.6674022674561'	18.7740726470947'	18.7386932373047'	18.6093158721924'
CSDE1	Cold shock domain-containing protein E1	0.000733819	0.0410927	0.219534	+	26	26	26	32.8	32.8	32.8	88.884	0	79.028	11900000	186	O75534	O75534	17.313627243042'	17.4083957672119'	17.5338172912598'	17.3017997741699'	17.3020668029785'	17.3750057220459'	17.2003631591797'	17.0812969207764'	17.2529430389404'	17.0836868286133'	17.1443996429443'	17.1548175811768'
CSE1L	Exportin-2	0.323871	0.568704	0.0486374		48	48	48	51.7	51.7	51.7	110.42	0	323.31	65591000	511	P55060	P55060	18.8556842803955'	18.9462661743164'	19.0845699310303'	18.8875961303711'	18.9806137084961'	18.9324913024902'	18.9486351013184'	18.8299083709717'	19.0100688934326'	18.8152828216553'	18.8358402252197'	18.9556617736816'
CSK	Tyrosine-protein kinase CSK	0.337332	0.463849	0.0771063		11	11	11	26.4	26.4	26.4	50.704	0	21.549	2635900	62	P41240	P41240	15.8817834854126'	15.7900943756104'	16.1803550720215'	15.9684638977051'	16.0136070251465'	15.9712514877319'	15.8853149414063'	15.8122529983521'	16.0564479827881'	15.8670616149902'	15.6975650787354'	16.0242748260498'
CSNK1A1	Casein kinase I isoform alpha	0.90749	0.87487	0.0462867		5	5	5	13.9	13.9	13.9	38.914	0	6.3985	1339000	22	P48729;Q8N752	P48729	15.3779563903809'	15.5463514328003'	15.7508640289307'	14.0663986206055'	15.6337051391602'	15.9126787185669'	15.4249210357666'	13.9724416732788'	15.6769485473633'	15.6224241256714'	15.5709524154663'	15.742546081543'
CSNK2A1;CSNK2A3	Casein kinase II subunit alpha;Casein kinase II subunit alpha 3	0.838801	0.881012	-0.0155678		11	11	10	35.3	35.3	33.8	45.143	0	78.91	4486200	97	P68400;Q8NEV1;P17540	P68400;Q8NEV1	16.1172981262207'	16.1149826049805'	16.1517887115479'	16.0335311889648'	16.0548801422119'	16.1684379577637'	16.0408668518066'	16.4587421417236'	16.0061073303223'	16.0026836395264'	16.1624889373779'	16.0634365081787'
CSNK2A2	Casein kinase II subunit alpha	0.225237	0.380393	0.0911593		8	7	7	28.9	27.1	27.1	41.213	0	26.708	1617800	35	P19784	P19784	15.5366725921631'	15.5763959884644'	15.7710247039795'	15.6084861755371'	15.6817598342896'	15.6203346252441'	15.4779796600342'	15.3713340759277'	15.7508382797241'	15.5998544692993'	15.3940267562866'	15.6536846160889'
CSNK2B	Casein kinase II subunit beta	0.325885	0.422067	0.0904649		5	5	5	26	26	26	24.942	0	27.453	3851100	54	P67870	P67870	16.9471797943115'	16.9792461395264'	17.189302444458'	16.9723072052002'	17.0653953552246'	17.1756267547607'	16.8603591918945'	16.8191566467285'	17.2907752990723'	16.8453674316406'	16.8861961364746'	17.0844135284424'
CSPG4	Chondroitin sulfate proteoglycan 4	0.00103901	0.0472131	0.213396	+	33	33	33	18.6	18.6	18.6	250.53	0	160.9	9606200	184	Q6UVK1	Q6UVK1	16.3305149078369'	16.3654842376709'	16.4539775848389'	16.3697166442871'	16.3612747192383'	16.3436889648438'	16.1952571868896'	16.0340251922607'	16.32053565979'	16.0874633789063'	16.0900287628174'	16.2169723510742'
CSRP1	Cysteine and glycine-rich protein 1	0.353007	0.325671	0.159366		9	9	9	55.4	55.4	55.4	20.567	0	87.9	13990000	81	P21291	P21291	19.0659732818604'	18.9507160186768'	18.049955368042'	18.9795265197754'	18.8439884185791'	18.8635692596436'	18.6940784454346'	18.599796295166'	18.3598613739014'	18.7655830383301'	18.7433681488037'	18.6348457336426'
CSRP2	Cysteine and glycine-rich protein 2	0.042632	0.173462	-0.141456		6	6	6	36.8	36.8	36.8	20.954	0	44.467	2446300	76	Q16527	Q16527	15.4683055877686'	15.5851678848267'	15.8372831344604'	15.6291856765747'	15.5468940734863'	15.5342721939087'	15.6760396957397'	15.6182708740234'	15.8129796981812'	15.7707672119141'	15.7931966781616'	15.7785902023315'
CSTB	Cystatin-B	0.702203	0.716423	-0.045502		6	6	6	83.7	83.7	83.7	11.139	0	17.508	4023300	38	P04080	P04080	17.6907749176025'	17.4091415405273'	17.3994941711426'	17.8468990325928'	17.8426074981689'	17.7095413208008'	17.855562210083'	17.9924182891846'	17.7021865844727'	17.4652309417725'	17.6272068023682'	17.528865814209'
CSTF1	Cleavage stimulation factor subunit 1	0.186172	0.155514	0.264485		4	4	4	8.1	8.1	8.1	48.357	0	5.8479	846520	24	Q05048	Q05048	15.3070230484009'	15.1868877410889'	15.2405681610107'	14.9513301849365'	15.2304706573486'	14.851016998291'	15.0695333480835'	14.7562437057495'	14.1168308258057'	15.0440101623535'	14.8499917984009'	15.3437757492065'
CSTF2	Cleavage stimulation factor subunit 2	0.652639	0.729125	0.0351737		8	8	5	15.3	15.3	8.1	60.959	0	13.899	3926000	47	P33240	P33240	16.8684616088867'	16.8966407775879'	17.0690727233887'	16.8288555145264'	16.8289794921875'	16.9101734161377'	16.9344501495361'	16.6831874847412'	17.0542011260986'	16.8241386413574'	16.6792049407959'	17.0159587860107'
CSTF3	Cleavage stimulation factor subunit 3	0.336045	0.415619	0.0953708		10	10	10	17.2	17.2	17.2	82.921	0	41.306	2389100	65	Q12996	Q12996	15.4560651779175'	15.8228940963745'	15.8982706069946'	15.6217374801636'	15.7134399414063'	15.8123025894165'	15.4580860137939'	15.5527286529541'	15.8253564834595'	15.4658851623535'	15.62952709198'	15.8209018707275'
CTBP1	C-terminal-binding protein 1	0.359686	0.576875	-0.0485827		10	10	7	31.4	31.4	25.2	47.535	0	25.414	3728800	64	Q13363	Q13363	16.1150436401367'	16.2235488891602'	16.1805896759033'	16.2075481414795'	16.2926273345947'	16.2186965942383'	16.2912788391113'	16.129222869873'	16.3625602722168'	16.2560062408447'	16.120662689209'	16.3698196411133'
CTBP2	C-terminal-binding protein 2	0.658503	0.50838	-0.272664		7	4	4	15.1	9	9	48.944	0	6.9239	890600	22	P56545	P56545	15.352388381958'	13.8424482345581'	16.1317558288574'	15.2735042572021'	15.8034496307373'	12.9463148117065'	13.7329092025757'	15.4919471740723'	16.0756244659424'	15.200400352478'	15.5057182312012'	14.9792461395264'
CTCF	Transcriptional repressor CTCF	0.066561	0.0926252	0.26095		5	5	5	9.4	9.4	9.4	82.785	0	42.277	1140900	22	P49711;Q8NI51	P49711	15.7909088134766'	15.4421339035034'	15.7823581695557'	16.1190433502197'	16.2155895233154'	15.9209108352661'	15.8649120330811'	15.4731979370117'	15.4860181808472'	15.6457147598267'	15.644024848938'	15.5913763046265'
CTDSPL2	CTD small phosphatase-like protein 2	0.281251	0.290572	-0.156266		5	5	5	13.5	13.5	13.5	52.998	0	11.168	378940	13	Q05D32	Q05D32	14.035572052002'	13.7217397689819'	13.9753103256226'	14.128960609436'	13.8015060424805'	13.9123277664185'	13.9977083206177'	14.5697374343872'	14.2416105270386'	14.1280746459961'	13.843822479248'	13.7320613861084'
CTIF	CBP80/20-dependent translation initiation factor	0.441392	0.604875	-0.0479589		6	6	6	13.4	13.4	13.4	67.586	0	17.271	1153600	36	O43310	O43310	15.3009958267212'	15.2972030639648'	15.4243631362915'	15.3836030960083'	15.408429145813'	15.4392461776733'	15.1985988616943'	15.3880844116211'	15.579345703125'	15.5149917602539'	15.3884210586548'	15.4721517562866'
CTNNA1	Catenin alpha-1	0.292471	0.501495	0.0617208		48	48	39	68.4	68.4	58.2	100.07	0	323.31	45370000	428	P35221;REV__Q9NR96;Q9UI47	P35221	18.0237216949463'	18.0917663574219'	18.2853660583496'	18.0204696655273'	18.1681041717529'	18.1154289245605'	18.1000061035156'	18.0417442321777'	18.1914730072021'	18.0016822814941'	17.9186420440674'	18.0809841156006'
CTNNA2	Catenin alpha-2	0.123251	0.0385302	1.70539	+	10	1	1	11.6	1.9	1.9	105.31	0	10.739	3872000	22	P26232	P26232	17.3208713531494'	17.8633880615234'	18.0431346893311'	17.7159214019775'	17.9834842681885'	18.0515480041504'	17.3987445831299'	17.4083137512207'	18.0096321105957'	12.8034763336182'	13.1216058731079'	18.004264831543'
CTNNB1	Catenin beta-1	0.00117521	0.0691899	0.180189		27	27	23	41.1	41.1	37.4	85.496	0	124.89	27312000	226	P35222	P35222	20.4426326751709'	20.4222412109375'	20.6134223937988'	20.4286956787109'	20.5206604003906'	20.473876953125'	20.3155078887939'	20.2216396331787'	20.3940391540527'	20.3217964172363'	20.2310485839844'	20.3363628387451'
CTNNBL1	Beta-catenin-like protein 1	0.486631	0.561131	-0.0638137		12	12	12	19.2	19.2	19.2	65.173	0	41.499	2307000	63	Q8WYA6	Q8WYA6	15.6713752746582'	15.5352144241333'	15.6079950332642'	15.4423923492432'	15.7019834518433'	15.4610633850098'	15.7986240386963'	15.607590675354'	15.387243270874'	15.7937049865723'	15.7811803817749'	15.4345626831055'
CTNND1	Catenin delta-1	0.404215	0.75152	-0.0232697		28	28	28	35.8	35.8	35.8	108.17	0	204.82	13160000	227	O60716	O60716	16.8737564086914'	16.9213752746582'	16.9361782073975'	16.8718338012695'	16.9673614501953'	16.8606014251709'	16.9496898651123'	16.8842906951904'	16.8694248199463'	16.9088859558105'	16.959005355835'	16.9994277954102'
CTPS1	CTP synthase 1	0.380848	0.443094	-0.0916494		16	16	15	28.3	28.3	26.2	66.69	0	93.191	6291000	135	P17812	P17812	16.5645809173584'	16.4965572357178'	16.2554340362549'	16.4339122772217'	16.4301261901855'	16.5277519226074'	16.6514434814453'	16.6508827209473'	16.1294040679932'	16.668025970459'	16.6960163116455'	16.4624862670898'
CTR9	RNA polymerase-associated protein CTR9 homolog	0.0363156	0.0233257	-0.629419	+	4	4	4	3.8	3.8	3.8	133.5	0	6.8235	403490	15	Q6PD62	Q6PD62	14.2378072738647'	14.3421440124512'	13.0945062637329'	13.5263767242432'	14.3072004318237'	13.8099689483643'	14.3531465530396'	15.0651216506958'	14.2923212051392'	14.4020128250122'	14.9229097366333'	14.059006690979'
CTSA	Lysosomal protective protein;Lysosomal protective protein 32 kDa chain;Lysosomal protective protein 20 kDa chain	0.630677	0.752715	-0.0289354		6	6	6	12.5	12.5	12.5	54.465	0	15.5	2676200	39	P10619	P10619	16.5187149047852'	16.5474815368652'	16.7391204833984'	16.6394824981689'	16.5433483123779'	16.7067127227783'	16.6287021636963'	16.5699005126953'	16.8438968658447'	16.6214218139648'	16.5348644256592'	16.6696872711182'
CTSB	Cathepsin B;Cathepsin B light chain;Cathepsin B heavy chain	0.522178	0.572367	0.0648015		5	5	5	15	15	15	37.821	0	22.005	2151300	48	P07858	P07858	15.8892421722412'	15.8160333633423'	16.002815246582'	16.0384902954102'	16.2518711090088'	15.9214458465576'	15.8678092956543'	15.7999391555786'	16.1679859161377'	15.653881072998'	16.0369243621826'	16.0045490264893'
CTSD	Cathepsin D;Cathepsin D light chain;Cathepsin D heavy chain	0.0358362	0.141316	0.161607		10	10	10	29.6	29.6	29.6	44.552	0	59.853	7992600	79	P07339	P07339	17.2475757598877'	17.3210468292236'	17.5417022705078'	17.2911338806152'	17.4157581329346'	17.3468952178955'	17.1286792755127'	17.0511245727539'	17.3756847381592'	17.2484092712402'	17.1012363433838'	17.2893352508545'
CTSZ	Cathepsin Z	0.252321	0.45282	-0.0707286		4	4	4	16.2	16.2	16.2	33.868	0	31.231	2224800	29	Q9UBR2	Q9UBR2	16.0484657287598'	16.2499103546143'	16.2526473999023'	16.2514266967773'	16.1639633178711'	16.1161823272705'	16.2214736938477'	16.1563205718994'	16.4426364898682'	16.2925186157227'	16.1239604949951'	16.2700576782227'
CTTN	Src substrate cortactin	0.0357561	0.261206	0.100062		31	31	31	50.2	50.2	50.2	61.585	0	193.11	43693000	334	Q14247	Q14247	18.5827369689941'	18.5693740844727'	18.6598987579346'	18.564208984375'	18.5090484619141'	18.493221282959'	18.528636932373'	18.3673458099365'	18.5387496948242'	18.4591197967529'	18.3602905273438'	18.5239753723145'
CTTNBP2NL	CTTNBP2 N-terminal-like protein	0.272005	0.407537	0.0875384		7	7	7	11.7	11.7	11.7	70.157	0	13.504	923590	21	Q9P2B4	Q9P2B4	14.1968326568604'	14.380934715271'	14.6027565002441'	14.4776315689087'	14.5494842529297'	14.5204343795776'	14.3550758361816'	14.2599639892578'	14.3469982147217'	14.2488174438477'	14.5357618331909'	14.456226348877'
CUEDC2	CUE domain-containing protein 2	0.331328	0.196389	0.429563		3	3	3	10.5	10.5	10.5	32.009	0.00024679	3.2108	590950	12	Q9H467	Q9H467	14.4632053375244'	14.517484664917'	14.7897882461548'	14.5905866622925'	14.7645606994629'	14.6496486663818'	14.6277618408203'	14.3458213806152'	14.7381448745728'	14.6270780563354'	12.1331911087036'	14.7258987426758'
CUL1	Cullin-1	0.404486	0.661311	0.0358537		17	17	17	26	26	26	89.677	0	70.581	3703400	91	Q13616	Q13616	15.3807315826416'	15.4636516571045'	15.472056388855'	15.4110803604126'	15.5460805892944'	15.4839735031128'	15.5204648971558'	15.3119258880615'	15.4570598602295'	15.3775157928467'	15.3722190856934'	15.5032663345337'
CUL2	Cullin-2	0.125902	0.277586	0.115547		12	12	12	18.8	18.8	18.8	86.982	0	58.312	2769800	80	Q13617	Q13617	15.3873443603516'	15.3778886795044'	15.6777744293213'	15.4134960174561'	15.5873966217041'	15.5351238250732'	15.2703313827515'	15.2009754180908'	15.4374265670776'	15.4241666793823'	15.4873380661011'	15.4655027389526'
CUL3	Cullin-3	0.0144228	0.148657	0.138559		17	17	17	24.5	24.5	24.5	88.929	0	106.74	3540200	92	Q13618;P20807	Q13618	15.7205381393433'	15.8764209747314'	15.8991441726685'	15.8280124664307'	16.0235595703125'	15.9647016525269'	15.8014812469482'	15.6849946975708'	15.7845582962036'	15.7559041976929'	15.7075204849243'	15.7465667724609'
CUL4A	Cullin-4A	0.0967548	0.241289	0.124593		16	9	9	22.5	13.4	13.4	87.679	0	23.551	2277500	58	Q13619	Q13619	15.6657524108887'	15.6408100128174'	15.8128538131714'	15.7787189483643'	15.9026346206665'	15.7916975021362'	15.5848159790039'	15.4086942672729'	15.7116670608521'	15.7130107879639'	15.6312627792358'	15.7954559326172'
CUL4B	Cullin-4B	0.338068	0.561777	-0.0509154		38	38	31	40.5	40.5	33	103.98	0	173.79	16428000	317	Q13620;REV__A2A288	Q13620	16.8494052886963'	16.8795108795166'	17.088249206543'	16.8362731933594'	16.9576454162598'	16.8500156402588'	17.0389614105225'	16.905481338501'	17.0682315826416'	16.911111831665'	16.8835735321045'	16.9592323303223'
CUL5	Cullin-5	0.371607	0.481352	0.0751313		12	12	12	17.4	17.4	17.4	90.954	0	45.817	2644400	80	Q93034	Q93034	15.0882911682129'	15.1745748519897'	15.3182249069214'	15.295804977417'	15.3385972976685'	15.1085243225098'	15.2219648361206'	14.9083461761475'	15.3573112487793'	15.0901126861572'	15.0423860549927'	15.2531089782715'
CUTA	Protein CutA	0.43381	0.272122	0.453245		3	3	3	24.6	24.6	24.6	19.116	0	8.917	4395100	23	O60888	O60888	16.3945636749268'	18.5023803710938'	18.0559501647949'	18.2335548400879'	18.2293357849121'	18.5518741607666'	17.3708400726318'	18.359260559082'	18.2071952819824'	16.0485515594482'	16.4827442169189'	18.779598236084'
CUX1	Homeobox protein cut-like 1;Protein CASP	0.745909	0.791947	-0.0285845		5	5	5	3.7	3.7	3.7	164.19	0	13.992	490770	15	P39880;Q13948	P39880;Q13948	14.7223272323608'	14.5133571624756'	14.4414529800415'	14.429799079895'	14.5192680358887'	14.572582244873'	14.2841730117798'	14.6393404006958'	14.5161924362183'	14.6239385604858'	14.4829339981079'	14.8237152099609'
CWC15	Spliceosome-associated protein CWC15 homolog	0.203954	0.326699	0.108228		4	4	4	21.8	21.8	21.8	26.624	0	23.389	1581600	57	Q9P013	Q9P013	15.2276906967163'	15.3559017181396'	15.5598850250244'	15.3924179077148'	15.4906311035156'	15.4043102264404'	15.2630853652954'	15.0639848709106'	15.5423669815063'	15.2431735992432'	15.2923574447632'	15.3764982223511'
CWC27	Peptidyl-prolyl cis-trans isomerase CWC27 homolog	0.110605	0.236284	0.131585		5	5	5	21.6	21.6	21.6	53.846	0	28.165	974140	26	Q6UX04	Q6UX04	15.1448974609375'	15.2279167175293'	15.2995653152466'	15.2340688705444'	15.2321586608887'	15.0178527832031'	14.9399003982544'	15.3675174713135'	14.9818344116211'	14.9926729202271'	15.0265665054321'	15.0584564208984'
CWF19L1	CWF19-like protein 1	0.866615	0.825054	-0.0529752		4	4	4	7.2	7.2	7.2	60.618	0	4.8754	655470	17	Q69YN2	Q69YN2	14.5405521392822'	14.4085283279419'	14.5813179016113'	14.3917808532715'	14.7849922180176'	14.5136041641235'	14.9203062057495'	13.0965719223022'	15.0403757095337'	14.9488687515259'	14.7733964920044'	14.7591075897217'
CXCL12	Stromal cell-derived factor 1;SDF-1-beta(3-72);SDF-1-alpha(3-67)	0.611354	0.478498	0.208531		3	3	3	32.3	32.3	32.3	10.666	0	9.7699	2690000	31	P48061	P48061	18.0408363342285'	17.6450538635254'	15.7064418792725'	17.0656051635742'	16.6012630462646'	17.1432037353516'	16.8662891387939'	17.2883434295654'	15.8549661636353'	16.9903697967529'	17.260404586792'	16.6908435821533'
CYB561D2	Cytochrome b561 domain-containing protein 2	0.107998	0.144417	-0.209302		1	1	1	5.4	5.4	5.4	23.973	0	6.1703	403120	19	O14569	O14569	14.2448844909668'	14.1778087615967'	13.6719837188721'	14.007640838623'	13.8118762969971'	14.0963859558105'	14.4024124145508'	14.2923212051392'	13.9016208648682'	14.3548002243042'	14.0784006118774'	14.2368364334106'
CYB5A	Cytochrome b5	0.00029302	0.00688571	-0.357128	+	6	6	6	53.7	53.7	53.7	15.33	0	29.042	4092400	53	P00167	P00167	16.8636302947998'	16.6886596679688'	16.7625370025635'	16.4637794494629'	16.5944709777832'	16.5789470672607'	17.1220188140869'	17.0139980316162'	16.9484348297119'	17.0016288757324'	17.0811920166016'	16.9275226593018'
CYB5B	Cytochrome b5 type B	0.00148043	0.0277793	-0.273031	+	6	6	6	62	62	62	16.694	0	83.846	6039200	59	O43169	O43169	17.2909545898438'	17.2876224517822'	17.4945907592773'	17.2448844909668'	17.3063468933105'	17.3348140716553'	17.5534496307373'	17.6063175201416'	17.3727111816406'	17.6782417297363'	17.7350940704346'	17.6515846252441'
CYB5R1	NADH-cytochrome b5 reductase 1	0.0723727	0.192687	-0.142343		5	5	5	18	18	18	34.094	0	17.476	1488200	23	Q9UHQ9	Q9UHQ9	15.3594064712524'	15.4468574523926'	15.5897970199585'	15.4277715682983'	15.5443000793457'	15.4876832962036'	15.4842252731323'	15.5940914154053'	15.8455638885498'	15.5727300643921'	15.4589509963989'	15.7543134689331'
CYB5R3	NADH-cytochrome b5 reductase 3;NADH-cytochrome b5 reductase 3 membrane-bound form;NADH-cytochrome b5 reductase 3 soluble form	0.025744	0.249574	-0.100489		16	16	16	63.8	63.8	63.8	34.234	0	113.66	22912000	138	P00387	P00387	18.8634490966797'	18.7261714935303'	18.7676868438721'	18.7086334228516'	18.7849731445313'	18.8011722564697'	18.9955139160156'	18.8658962249756'	18.8915462493896'	18.9020385742188'	18.8311767578125'	18.7688503265381'
CYCS	Cytochrome c	0.141657	0.0869777	-0.45356		5	5	5	54.3	54.3	54.3	11.749	0	16.318	2152000	36	P99999;P00004;CON__P62894	P99999	17.1864051818848'	16.6110820770264'	15.9711618423462'	16.0296745300293'	15.9988765716553'	16.1677703857422'	16.8895282745361'	17.4347743988037'	16.1291828155518'	16.8898849487305'	17.0938301086426'	16.2491321563721'
CYFIP1	Cytoplasmic FMR1-interacting protein 1	0.668777	0.806776	-0.0215343		22	22	10	19.8	19.8	9.5	145.18	0	73.672	7837200	145	Q7L576	Q7L576	16.6386337280273'	16.7282657623291'	16.8201541900635'	16.7776412963867'	16.7873668670654'	16.7234745025635'	16.747013092041'	16.6524257659912'	16.8815441131592'	16.7755851745605'	16.6640033721924'	16.8841705322266'
CYFIP2	Cytoplasmic FMR1-interacting protein 2	0.100771	0.22425	-0.13562		14	2	2	12.1	2	2	148.4	0	6.3185	303600	10	Q96F07	Q96F07	14.0882081985474'	14.1909046173096'	14.1409091949463'	14.2857637405396'	14.4639711380005'	13.9761390686035'	14.2880725860596'	14.2390022277832'	14.3954668045044'	14.4196968078613'	14.2705869674683'	14.3467903137207'
CYP51A1	Lanosterol 14-alpha demethylase	1.49296e-09	0.000307692	-0.672499	+	18	18	18	40.4	40.4	40.4	56.805	0	79.07	8896600	128	Q16850	Q16850	16.5818920135498'	16.553689956665'	16.6770038604736'	16.5466384887695'	16.5993461608887'	16.6302661895752'	17.3439483642578'	17.3122978210449'	17.31787109375'	17.2434902191162'	17.1944103240967'	17.2118129730225'
CYR61	Protein CYR61	0.0292838	0.150033	0.148611		19	19	19	55.4	55.4	55.4	42.026	0	68.327	18905000	178	O00622	O00622	18.1158866882324'	18.2426528930664'	18.4112129211426'	18.1400108337402'	18.1296863555908'	18.1552639007568'	17.9455814361572'	17.9803066253662'	18.1016483306885'	18.0446815490723'	18.03955078125'	18.1912803649902'
DAB2	Disabled homolog 2	0.398462	0.526429	-0.0639884		11	11	11	18.4	18.4	18.4	82.447	0	130.18	3445700	81	P98082	P98082	16.0594921112061'	16.3113040924072'	16.3876132965088'	16.3054389953613'	16.3031921386719'	16.3801231384277'	16.2723026275635'	16.2204341888428'	16.5574035644531'	16.2920150756836'	16.3130779266357'	16.4758605957031'
DAD1	Dolichyl-diphosphooligosaccharide--protein glycosyltransferase subunit DAD1	0.877568	0.905796	-0.013284		4	4	4	35.4	35.4	35.4	12.497	0	14.322	4768100	41	P61803	P61803	17.2142810821533'	17.3500938415527'	17.4627571105957'	17.1627063751221'	17.5674057006836'	17.348970413208'	17.486364364624'	17.1692790985107'	17.4652309417725'	17.3488845825195'	17.225715637207'	17.4904441833496'
DAK	Bifunctional ATP-dependent dihydroxyacetone kinase/FAD-AMP lyase (cyclizing);ATP-dependent dihydroxyacetone kinase;FAD-AMP lyase (cyclizing)	0.753782	0.721485	0.0567379		4	4	4	13.6	13.6	13.6	58.946	0	18.098	950560	25	Q3LXA3	Q3LXA3	14.6401319503784'	15.3128471374512'	15.5752143859863'	15.2571668624878'	15.582818031311'	15.5072994232178'	14.8857440948486'	15.0964269638062'	15.5199432373047'	15.3310565948486'	15.2130661010742'	15.4888134002686'
DAP3	28S ribosomal protein S29, mitochondrial	0.462323	0.533713	-0.069523		4	4	4	11.6	11.6	11.6	45.566	0	20.437	1427100	25	P51398	P51398	15.7617588043213'	15.9834613800049'	16.0163516998291'	15.994044303894'	16.2435836791992'	15.6409511566162'	15.9016447067261'	16.0387477874756'	15.9945964813232'	16.1004981994629'	16.0509548187256'	15.9708471298218'
DAPK3	Death-associated protein kinase 3	0.0200004	0.167298	-0.13196		7	7	7	14.8	14.8	14.8	52.535	0	19.967	1372900	35	O43293	O43293	15.1854562759399'	15.2752876281738'	15.2232475280762'	15.2393751144409'	15.3058128356934'	15.3209419250488'	15.4195985794067'	15.3802919387817'	15.4633007049561'	15.2608089447021'	15.2838840484619'	15.5339984893799'
DARS	Aspartate--tRNA ligase, cytoplasmic	0.519094	0.749153	-0.0256742		22	22	22	45.5	45.5	45.5	57.136	0	96.558	9045100	173	P14868	P14868	16.7635746002197'	16.7677192687988'	16.9357166290283'	16.7665538787842'	16.8025913238525'	16.7187995910645'	16.8896465301514'	16.736083984375'	16.8517246246338'	16.8388595581055'	16.7666835784912'	16.8260021209717'
DARS2	Aspartate--tRNA ligase, mitochondrial	0.102072	0.134788	-0.219561		4	4	4	7.4	7.4	7.4	73.562	0	8.8674	562500	10	Q6PI48	Q6PI48	14.6116008758545'	14.187201499939'	14.8282356262207'	14.9251375198364'	14.7624855041504'	14.8262500762939'	14.7516489028931'	14.9881076812744'	14.9786214828491'	14.9448947906494'	15.0584993362427'	14.7365074157715'
DBI	Acyl-CoA-binding protein	0.775849	0.677435	0.137955		4	4	4	50.6	50.6	50.6	10.044	0	17.598	8453400	51	P07108	P07108	18.5052146911621'	18.0705394744873'	18.7938575744629'	19.698070526123'	18.6502170562744'	18.4875030517578'	19.1970539093018'	18.3055458068848'	16.6392002105713'	18.8548316955566'	19.4574565887451'	18.9235820770264'
DBN1	Drebrin	0.00511781	0.091808	0.170643		23	23	23	45.5	45.5	45.5	71.428	0	232.38	25015000	189	Q16643	Q16643	18.5688533782959'	18.599760055542'	18.7156867980957'	18.6179847717285'	18.6798572540283'	18.6132068634033'	18.4612789154053'	18.338996887207'	18.6117305755615'	18.3991184234619'	18.4039936065674'	18.5563716888428'
DBNL	Drebrin-like protein	0.163018	0.543321	0.0465765		18	18	18	49.3	49.3	49.3	48.207	0	115.66	12043000	177	Q9UJU6	Q9UJU6	17.3018894195557'	17.2849140167236'	17.4054908752441'	17.2763977050781'	17.3746662139893'	17.2683773040771'	17.2974185943604'	17.2128582000732'	17.3444690704346'	17.2496128082275'	17.2303199768066'	17.2975978851318'
DCAF13	DDB1- and CUL4-associated factor 13	0.475025	0.415696	-0.144349		3	3	3	7.6	7.6	7.6	51.402	0	4.5519	373380	11	Q9NV06	Q9NV06	13.4709997177124'	14.6148824691772'	14.0506992340088'	14.3243913650513'	14.4279022216797'	14.4431381225586'	14.6235389709473'	14.2375087738037'	13.9580087661743'	14.5365505218506'	14.4402856826782'	14.4022130966187'
DCK	Deoxycytidine kinase	0.00803529	0.0376894	0.291067	+	4	4	4	21.2	21.2	21.2	30.518	0	20.951	1033500	16	P27707	P27707	15.3415536880493'	15.6429824829102'	15.6433486938477'	15.901668548584'	15.9006071090698'	15.7414140701294'	15.3166704177856'	15.4635877609253'	15.4153451919556'	15.4596881866455'	15.4077987670898'	15.3620805740356'
DCPS	m7GpppX diphosphatase	0.78712	0.834603	-0.0223195		5	5	5	22.6	22.6	22.6	38.608	0	59.77	1313200	36	Q96C86	Q96C86	15.7936544418335'	15.5078563690186'	15.6774168014526'	15.5956945419312'	15.717622756958'	15.508228302002'	15.4207172393799'	15.5788145065308'	15.8532123565674'	15.7830495834351'	15.5778713226318'	15.7207250595093'
DCTN1	Dynactin subunit 1	0.330921	0.664576	-0.0332886		47	47	46	42.6	42.6	42.2	141.69	0	245.54	18351000	315	Q14203	Q14203	17.3366451263428'	17.3658103942871'	17.5042457580566'	17.3424739837646'	17.4301261901855'	17.3683700561523'	17.4805374145508'	17.3693084716797'	17.419713973999'	17.4488754272461'	17.3696479797363'	17.4593200683594'
DCTN2	Dynactin subunit 2	0.679816	0.788492	-0.0245854		19	19	19	57.9	57.9	57.9	44.23	0	118.24	16147000	153	Q13561	Q13561	17.9984359741211'	18.0294494628906'	18.2284908294678'	18.0211753845215'	18.1725540161133'	18.0193843841553'	18.1580772399902'	18.078275680542'	18.2505397796631'	17.9694995880127'	18.012580871582'	18.1480293273926'
DCTN3	Dynactin subunit 3	0.219696	0.404109	0.0819852		9	9	9	39.8	39.8	39.8	21.119	0	13.759	4387500	53	O75935;H3BQL2;H3BV12;A8MQT2;A7E2F4;F8WBI6;A6NCC3	O75935	16.7477989196777'	16.7538166046143'	16.8915462493896'	16.7506809234619'	16.8370113372803'	16.8709907531738'	16.8423004150391'	16.5845069885254'	16.7939834594727'	16.6671943664551'	16.5714111328125'	16.9005374908447'
DCTN4	Dynactin subunit 4	0.0895468	0.326177	-0.0889042		8	8	8	28.7	28.7	28.7	52.337	0	34.967	2188100	40	Q9UJW0	Q9UJW0	15.8068513870239'	15.9445295333862'	16.1141891479492'	16.0058002471924'	15.9428806304932'	15.9957895278931'	16.0509757995605'	15.9843292236328'	16.0744552612305'	16.0183086395264'	16.0623207092285'	16.153076171875'
DCUN1D1	DCN1-like protein 1	0.727625	0.669513	0.0793432		4	4	4	17.8	17.8	17.8	30.124	0	35.786	851640	24	Q96GG9	Q96GG9	14.8065996170044'	15.4759550094604'	15.7435455322266'	15.3057413101196'	15.7972564697266'	15.597412109375'	14.9375581741333'	15.0670557022095'	15.8900270462036'	15.1260595321655'	15.4155435562134'	15.8142070770264'
DCUN1D5	DCN1-like protein 5	0.293402	0.354754	0.116418		4	4	4	20.7	20.7	20.7	27.508	0	15.174	859410	21	Q9BTE7	Q9BTE7	15.3370990753174'	15.0742254257202'	15.6000289916992'	15.0958909988403'	15.3297262191772'	15.3070936203003'	15.2051439285278'	15.0286827087402'	15.2873153686523'	15.3564176559448'	14.9082517623901'	15.2597436904907'
DCXR	L-xylulose reductase	0.00154242	0.0761728	-0.173876		8	8	8	40.2	40.2	40.2	25.913	0	38.596	2862700	86	Q7Z4W1	Q7Z4W1	16.0748310089111'	15.9852857589722'	16.1586093902588'	15.9249982833862'	16.0554523468018'	16.0253982543945'	16.1999988555908'	16.1608753204346'	16.2179012298584'	16.2407722473145'	16.1433639526367'	16.3049221038818'
DDAH1	N(G),N(G)-dimethylarginine dimethylaminohydrolase 1	0.00428313	0.00416667	-0.595119	+	11	11	10	48.8	48.8	46	31.121	0	29.151	3226000	51	O94760	O94760	16.6052188873291'	16.5757026672363'	16.7962684631348'	16.2444019317627'	16.5731143951416'	16.5386581420898'	16.9594593048096'	17.6994094848633'	16.745569229126'	17.3206939697266'	17.3020668029785'	16.8768768310547'
DDAH2	N(G),N(G)-dimethylarginine dimethylaminohydrolase 2	0.190157	0.420461	0.073953		7	6	6	34.7	31.9	31.9	29.644	0	14.817	1120500	20	O95865	O95865	15.7693214416504'	15.8791522979736'	15.9632797241211'	15.9195156097412'	15.9730243682861'	15.8311586380005'	15.8092403411865'	15.6324844360352'	15.9083461761475'	15.8913803100586'	15.7822561264038'	15.8680267333984'
DDB1	DNA damage-binding protein 1	0.658314	0.842644	0.0159871		28	28	28	28.1	28.1	28.1	126.97	0	89.628	17906000	228	Q16531	Q16531	17.2056217193604'	17.2639846801758'	17.3625602722168'	17.1644744873047'	17.1708450317383'	17.2702960968018'	17.2695655822754'	17.1683006286621'	17.2587509155273'	17.1808795928955'	17.2188282012939'	17.2455348968506'
DDOST	Dolichyl-diphosphooligosaccharide--protein glycosyltransferase 48 kDa subunit	0.307709	0.400198	-0.0968199		14	14	14	44.3	44.3	44.3	50.8	0	145.84	11718000	113	P39656	P39656	18.0031661987305'	18.0050868988037'	18.2851848602295'	17.8188438415527'	18.0414772033691'	18.0730018615723'	18.1364612579346'	18.3724994659424'	17.9175930023193'	18.1549167633057'	18.2265625'	17.9996471405029'
DDRGK1	DDRGK domain-containing protein 1	0.246977	0.407144	0.0844507		8	8	8	39.8	39.8	39.8	35.61	0	75.855	2485200	47	Q96HY6	Q96HY6	15.87610912323'	15.9224910736084'	15.9894390106201'	16.0161552429199'	16.1229286193848'	15.965648651123'	15.9813890457153'	15.7173280715942'	16.0453548431396'	15.9350500106812'	15.7142724990845'	15.9926729202271'
DDT;DDTL	D-dopachrome decarboxylase;D-dopachrome decarboxylase-like protein	0.175055	0.168749	-0.22757		6	6	6	39	39	39	12.712	0	27.687	7303900	49	P30046;A6NHG4	P30046;A6NHG4	18.4087696075439'	17.8468379974365'	17.7262706756592'	18.4538249969482'	18.2818393707275'	17.921028137207'	17.9166030883789'	18.4683780670166'	18.4569568634033'	18.2618293762207'	18.4646739959717'	18.4355487823486'
DDX1	ATP-dependent RNA helicase DDX1	0.233176	0.573047	-0.0439695		24	24	24	39.2	39.2	39.2	82.431	0	151.15	10957000	151	Q92499	Q92499	17.2159881591797'	17.2093391418457'	17.373987197876'	17.2520179748535'	17.2504463195801'	17.3429088592529'	17.3775501251221'	17.2554340362549'	17.3342914581299'	17.337516784668'	17.2568168640137'	17.3468952178955'
DDX10	Probable ATP-dependent RNA helicase DDX10	0.371708	0.360022	0.139214		11	11	11	15.3	15.3	15.3	100.89	0	27.72	1563900	40	Q13206	Q13206	15.4135284423828'	15.419038772583'	14.8356561660767'	15.1068487167358'	15.2508535385132'	15.7195491790771'	15.1208047866821'	15.0367746353149'	14.8609895706177'	15.146369934082'	15.4451122283936'	15.3001384735107'
DDX17	Probable ATP-dependent RNA helicase DDX17	0.000426659	0.04115	-0.212494	+	31	23	23	41.7	30	30	80.272	0	135.89	21319000	217	Q92841	Q92841	18.1961402893066'	18.2452564239502'	18.0539894104004'	18.1076354980469'	18.1179676055908'	18.2106704711914'	18.4843578338623'	18.3235130310059'	18.2845077514648'	18.4043674468994'	18.3575859069824'	18.3522930145264'
DDX18	ATP-dependent RNA helicase DDX18	0.00198822	0.0495317	0.217676	+	24	24	24	38.7	38.7	38.7	75.406	0	126.2	8627900	136	Q9NVP1	Q9NVP1	16.9611549377441'	17.0068950653076'	17.18408203125'	16.949462890625'	17.0736808776855'	16.9678115844727'	16.8088893890381'	16.8201541900635'	16.9571933746338'	16.7347621917725'	16.6915245056152'	16.8245105743408'
DDX19A;DDX19B	ATP-dependent RNA helicase DDX19A;ATP-dependent RNA helicase DDX19B	0.760594	0.816272	0.024573		13	13	13	28.2	28.2	28.2	53.974	0	54.63	3799700	81	Q9NUU7;Q9UMR2	Q9NUU7;Q9UMR2	16.0558128356934'	16.0824184417725'	16.3709602355957'	16.37717628479'	16.2926998138428'	16.2434349060059'	16.1991157531738'	16.0225200653076'	16.3282375335693'	16.1077480316162'	16.2450885772705'	16.3723545074463'
DDX20	Probable ATP-dependent RNA helicase DDX20	0.132982	0.233423	-0.141172		12	12	12	19.2	19.2	19.2	92.239	0	32.362	2033800	48	Q9UHI6	Q9UHI6	15.6112270355225'	15.8692808151245'	16.0039577484131'	15.5973253250122'	15.5876893997192'	15.965220451355'	15.8638954162598'	16.0052299499512'	16.0127983093262'	15.808084487915'	15.9033641815186'	15.8883628845215'
DDX21	Nucleolar RNA helicase 2	3.18915e-07	0.000734694	0.417457	+	29	29	27	42.7	42.7	39.2	87.343	0	142.78	14927000	225	Q9NR30	Q9NR30	17.1979656219482'	17.2936515808105'	17.3789882659912'	17.2936515808105'	17.3520774841309'	17.2860889434814'	16.8282356262207'	16.811149597168'	16.898530960083'	16.9162521362305'	16.9709606170654'	16.8725547790527'
DDX23	Probable ATP-dependent RNA helicase DDX23	0.371165	0.654121	-0.0360438		20	20	20	24.8	24.8	24.8	95.581	0	50.604	5702600	125	Q9BUQ8	Q9BUQ8	16.4981784820557'	16.4482460021973'	16.4740695953369'	16.4971809387207'	16.5367183685303'	16.4206848144531'	16.5371112823486'	16.4124050140381'	16.5709075927734'	16.643856048584'	16.4660930633545'	16.4609680175781'
DDX24	ATP-dependent RNA helicase DDX24	0.00950015	0.00755245	0.639672	+	7	7	7	12.2	12.2	12.2	96.331	0	33.791	811960	24	Q9GZR7	Q9GZR7	14.4468250274658'	14.8300199508667'	15.059006690979'	15.3025674819946'	14.8478403091431'	14.7353973388672'	14.1175622940063'	13.9774589538574'	14.7808475494385'	14.4068689346313'	13.6622228622437'	14.4386615753174'
DDX27	Probable ATP-dependent RNA helicase DDX27	0.010838	0.120231	0.15618		14	14	14	19.8	19.8	19.8	89.834	0	42.572	7656400	81	Q96GQ7	Q96GQ7	18.6084499359131'	18.7194023132324'	18.7476692199707'	18.5858936309814'	18.7246074676514'	18.4947471618652'	18.486364364624'	18.3706283569336'	18.5792427062988'	18.5125637054443'	18.5323333740234'	18.4625587463379'
DDX39A	ATP-dependent RNA helicase DDX39A	0.190684	0.325914	0.105839		19	6	5	54.8	23.2	20.6	49.129	0	43.165	2468000	48	O00148	O00148	15.9224681854248'	16.1747894287109'	16.3248481750488'	16.4269695281982'	16.1181697845459'	16.2693824768066'	16.0912914276123'	16.14670753479'	16.114839553833'	16.0082969665527'	16.0828552246094'	16.1576042175293'
DDX39B	Spliceosome RNA helicase DDX39B	0.648031	0.76876	-0.0267785		20	20	7	48.4	48.4	16.8	48.991	0	87.336	24750000	237	Q13838	Q13838	18.2315864562988'	18.2342567443848'	18.3767013549805'	18.0477199554443'	18.1958999633789'	18.2164611816406'	18.3259296417236'	18.1309928894043'	18.3657245635986'	18.2671890258789'	18.1689853668213'	18.204475402832'
DDX3X	ATP-dependent RNA helicase DDX3X	0.00298801	0.121295	0.141537		26	25	9	46.7	45	19.6	73.243	0	183.08	24477000	236	O00571;Q9NQI0	O00571	18.2238788604736'	18.2536354064941'	18.3568992614746'	18.1971015930176'	18.1703071594238'	18.2476673126221'	18.1478805541992'	18.0988750457764'	18.1285285949707'	18.072582244873'	17.9931926727295'	18.1592102050781'
DDX41	Probable ATP-dependent RNA helicase DDX41	0.644513	0.68924	0.0450419		7	7	7	12.2	12.2	12.2	69.837	0	14.184	924160	22	Q9UJV9	Q9UJV9	14.6352643966675'	14.4948558807373'	14.5447835922241'	14.5390377044678'	14.720404624939'	14.3698015213013'	14.690052986145'	14.4831228256226'	14.5703296661377'	14.6786556243896'	14.1500644683838'	14.4616708755493'
DDX42	ATP-dependent RNA helicase DDX42	0.000289693	0.0671424	0.170463		19	19	19	25.5	25.5	25.5	102.97	0	76.15	5372600	120	Q86XP3	Q86XP3	16.3472232818604'	16.2258472442627'	16.3658447265625'	16.2896766662598'	16.3486423492432'	16.3339939117432'	16.1338043212891'	16.1419067382813'	16.2148494720459'	16.0816287994385'	16.1005191802979'	16.2157421112061'
DDX46	Probable ATP-dependent RNA helicase DDX46	0.482279	0.734951	0.0267054		29	29	29	29.2	29.2	29.2	117.36	0	81.791	9763800	179	Q7L014	Q7L014	16.1275310516357'	16.2105770111084'	16.3069877624512'	16.1821231842041'	16.2778511047363'	16.1825103759766'	16.2485580444336'	16.1043319702148'	16.2182788848877'	16.1833057403564'	16.1301078796387'	16.2427654266357'
DDX47	Probable ATP-dependent RNA helicase DDX47	0.16459	0.336502	0.0972754		11	11	11	36	36	36	50.646	0	44.269	3920900	62	Q9H0S4	Q9H0S4	16.5244808197021'	16.5351543426514'	16.6801662445068'	16.7106189727783'	16.8150329589844'	16.6384925842285'	16.6401882171631'	16.4049911499023'	16.6835975646973'	16.5789184570313'	16.4234447479248'	16.5891532897949'
DDX5	Probable ATP-dependent RNA helicase DDX5	0.000830118	0.0484324	0.206946	+	36	36	28	55.2	55.2	41.4	69.147	0	175.83	45963000	393	P17844	P17844	19.2172660827637'	19.2356357574463'	19.3338756561279'	19.120906829834'	19.0825958251953'	19.2315635681152'	19.0702781677246'	19.0495834350586'	19.0005283355713'	18.9049224853516'	18.9845409393311'	18.9703140258789'
DDX50	ATP-dependent RNA helicase DDX50	0.00141351	0.0550714	0.20162		20	18	18	33.8	30.1	30.1	82.564	0	57.766	3557000	102	Q9BQ39	Q9BQ39	15.0878353118896'	15.1449766159058'	15.3801908493042'	15.1561222076416'	15.2085771560669'	15.1993274688721'	15.0058879852295'	14.9160194396973'	15.0669298171997'	14.989128112793'	14.9593229293823'	15.0300207138062'
DDX52	Probable ATP-dependent RNA helicase DDX52	0.0135463	0.0731161	0.217871		5	5	4	8.2	8.2	6.8	67.497	0	7.1504	1052100	20	Q9Y2R4	Q9Y2R4	15.8225212097168'	16.086446762085'	16.2634887695313'	16.1043128967285'	16.1329021453857'	16.0933151245117'	15.8918552398682'	15.6842832565308'	15.9960098266602'	15.8310346603394'	15.8644523620605'	15.9281253814697'
DDX54	ATP-dependent RNA helicase DDX54	0.0521279	0.102799	0.222246		10	10	10	13.3	13.3	13.3	98.594	0	23.149	2413100	58	Q8TDD1	Q8TDD1	15.9219570159912'	16.1349468231201'	16.3027286529541'	16.1229686737061'	16.1083202362061'	15.974235534668'	16.0294170379639'	15.7115592956543'	16.1043319702148'	15.5681934356689'	15.8213500976563'	15.996826171875'
DDX56	Probable ATP-dependent RNA helicase DDX56	0.000230124	0.00744828	0.343977	+	5	5	5	9.9	9.9	9.9	61.589	0	13.912	950930	25	Q9NY93	Q9NY93	14.7599925994873'	14.843822479248'	15.0275173187256'	14.8410730361938'	14.8448524475098'	14.8805875778198'	14.5617656707764'	14.4949808120728'	14.356520652771'	14.7283458709717'	14.4762401580811'	14.5161304473877'
DDX6	Probable ATP-dependent RNA helicase DDX6	0.12334	0.190351	-0.167757		14	14	14	32.5	32.5	32.5	54.416	0	66.083	4895500	77	P26196	P26196	16.6035251617432'	16.6408939361572'	16.2753238677979'	16.3968563079834'	16.3588409423828'	16.3483486175537'	16.5338020324707'	16.7471446990967'	16.2509822845459'	16.74294090271'	16.7366142272949'	16.6188449859619'
DECR1	2,4-dienoyl-CoA reductase, mitochondrial	0.210738	0.446543	-0.0686727		4	4	4	12.8	12.8	12.8	36.067	0	14.382	821960	23	Q16698	Q16698	14.4526920318604'	14.4845085144043'	14.6943578720093'	14.6651134490967'	14.5876016616821'	14.5661725997925'	14.6717624664307'	14.533634185791'	14.7629013061523'	14.6923427581787'	14.5904703140259'	14.6113710403442'
DEK	Protein DEK	0.00120382	0.00991209	-0.361259	+	18	18	18	43.2	43.2	43.2	42.674	0	61.826	11264000	94	P35659	P35659	17.5611534118652'	17.4244785308838'	17.7418231964111'	17.4780120849609'	17.2706604003906'	17.3527679443359'	17.8994159698486'	17.9451236724854'	17.8698463439941'	17.8320121765137'	17.8166580200195'	17.6333923339844'
DENR	Density-regulated protein	0.431882	0.473333	0.0886793		8	8	8	37.4	37.4	37.4	22.092	0	88.078	3674500	58	O43583	O43583	16.8736362457275'	17.0105056762695'	17.2206230163574'	17.0707492828369'	17.2194900512695'	16.8622989654541'	17.0268039703369'	16.6087322235107'	17.177282333374'	17.0703315734863'	16.787239074707'	17.054838180542'
DFFA	DNA fragmentation factor subunit alpha	0.000536884	0.00995652	0.330948	+	8	8	8	32.3	32.3	32.3	36.521	0	52.143	2404900	63	O00273	O00273	16.0353355407715'	16.1056423187256'	16.3735446929932'	16.1042919158936'	16.2223415374756'	16.212287902832'	15.8234663009644'	15.8150577545166'	15.8669166564941'	15.6815948486328'	15.8619108200073'	16.0188083648682'
DFNA5	Non-syndromic hearing impairment protein 5	0.703272	0.716201	-0.0456926		6	6	6	15.9	15.9	15.9	54.554	0	13.584	1154100	24	O60443	O60443	14.9937791824341'	15.2829437255859'	15.3461332321167'	15.3140525817871'	15.4283599853516'	15.3020315170288'	15.0890779495239'	15.1919460296631'	15.5266218185425'	15.7113981246948'	15.2761611938477'	15.1462507247925'
DHCR24	Delta(24)-sterol reductase	0.0112466	0.0376427	-0.306568	+	10	10	10	18.4	18.4	18.4	60.101	0	36.876	5588600	63	Q15392	Q15392	17.370584487915'	17.3077697753906'	17.0304737091064'	17.4346942901611'	17.002067565918'	17.305456161499'	17.8283596038818'	17.6367950439453'	17.3990783691406'	17.420618057251'	17.5078105926514'	17.4977893829346'
DHCR7	7-dehydrocholesterol reductase	6.14525e-06	0.000512821	-0.543103	+	8	8	8	17.5	17.5	17.5	54.489	0	28.229	7154700	56	Q9UBM7	Q9UBM7	17.1031856536865'	17.1165466308594'	17.3532848358154'	17.1459922790527'	17.2685604095459'	17.141508102417'	17.8061218261719'	17.6027717590332'	17.9182929992676'	17.6437149047852'	17.6665706634521'	17.75022315979'
DHFR	Dihydrofolate reductase	0.799525	0.864364	0.0169051		11	11	11	59.9	59.9	59.9	21.452	0	41.068	7905300	104	P00374;Q86XF0	P00374	17.342212677002'	17.482666015625'	17.6466007232666'	17.4171600341797'	17.4809322357178'	17.4459686279297'	17.4315948486328'	17.4083957672119'	17.6534748077393'	17.4424095153809'	17.2796649932861'	17.4985694885254'
DHPS	Deoxyhypusine synthase	2.18439e-07	0.000387097	0.540617	+	2	2	2	8.4	8.4	8.4	40.97	0	13.836	360270	15	P49366	P49366	14.5062456130981'	14.3431854248047'	14.369665145874'	14.4622468948364'	14.4480514526367'	14.3829612731934'	13.848427772522'	13.7254724502563'	13.8722896575928'	13.914852142334'	13.9682168960571'	13.939395904541'
DHRS4	Dehydrogenase/reductase SDR family member 4	0.854498	0.813053	0.0544098		4	4	2	14.4	14.4	7.6	29.537	0	10.096	533260	17	Q9BTZ2	Q9BTZ2	14.0088663101196'	14.0324764251709'	14.166241645813'	14.265908241272'	14.336088180542'	14.2874956130981'	14.4202890396118'	14.1854953765869'	12.7346086502075'	14.5816125869751'	14.4546852111816'	14.3939266204834'
DHRS7	Dehydrogenase/reductase SDR family member 7	0.519415	0.440826	0.149942		6	6	6	26	26	26	38.298	0	43.434	1154400	25	Q9Y394	Q9Y394	14.8735885620117'	14.7861671447754'	15.37717628479'	15.6560335159302'	15.4961051940918'	15.0748519897461'	15.0979089736938'	15.2914228439331'	15.4760179519653'	15.1057453155518'	14.250150680542'	15.1430244445801'
DHX15	Pre-mRNA-splicing factor ATP-dependent RNA helicase DHX15	0.302392	0.557885	-0.0499185		27	27	26	36.9	36.9	35.7	90.932	0	114.26	18893000	238	O43143	O43143	17.9909801483154'	17.9579296112061'	17.9701728820801'	17.8170967102051'	17.7950000762939'	17.9833164215088'	18.0738372802734'	17.9710159301758'	17.9355449676514'	18.0265884399414'	17.9017734527588'	17.9052467346191'
DHX16	Putative pre-mRNA-splicing factor ATP-dependent RNA helicase DHX16	0.0585892	0.102919	0.229941		8	7	7	9.1	8.3	8.3	119.26	0	35.613	1013000	30	O60231	O60231	14.9556045532227'	15.0568494796753'	15.0021553039551'	15.2681035995483'	15.1465291976929'	15.4149494171143'	14.8401384353638'	14.7081680297852'	15.1971778869629'	15.0885810852051'	14.7196025848389'	14.9108772277832'
DHX29	ATP-dependent RNA helicase DHX29	0.000293107	0.00459843	0.383118	+	12	12	12	11.4	11.4	11.4	155.23	0	59.146	1457200	49	Q7Z478	Q7Z478	15.262975692749'	15.3781595230103'	15.4589509963989'	15.3868389129639'	15.4297332763672'	15.3281135559082'	14.8820219039917'	14.8579320907593'	15.2501134872437'	15.1099119186401'	14.8736848831177'	14.9723968505859'
DHX30	Putative ATP-dependent RNA helicase DHX30	0.0206243	0.171294	0.130255		15	15	15	15.7	15.7	15.7	133.94	0	31.767	2034300	64	Q7L2E3	Q7L2E3	15.4315299987793'	15.4015130996704'	15.3459939956665'	15.5066480636597'	15.5642986297607'	15.4071016311646'	15.2899112701416'	15.2814950942993'	15.2251319885254'	15.3518362045288'	15.2627925872803'	15.4643859863281'
DHX36	ATP-dependent RNA helicase DHX36	0.222314	0.361681	0.0974731		5	5	4	5.8	5.8	4.9	114.76	0	31.128	862360	35	Q9H2U1	Q9H2U1	14.4539136886597'	14.5068655014038'	14.5109491348267'	14.7574939727783'	14.7258987426758'	14.4384670257568'	14.445855140686'	14.2588605880737'	14.5874261856079'	14.5291862487793'	14.4339113235474'	14.5535097122192'
DHX38	Pre-mRNA-splicing factor ATP-dependent RNA helicase PRP16	0.281833	0.30541	-0.143504		5	5	5	4.5	4.5	4.5	140.5	0	8.8158	620760	22	Q92620	Q92620	14.2328701019287'	14.6689958572388'	13.9089298248291'	14.5741205215454'	14.242280960083'	14.1042709350586'	14.5523691177368'	14.4369068145752'	14.3472061157227'	14.5921649932861'	14.3169174194336'	14.3469295501709'
DHX8	ATP-dependent RNA helicase DHX8	0.532427	0.565295	-0.0695359		8	7	7	9.1	8.4	8.4	139.31	0	43.361	471980	29	Q14562	Q14562	13.9795141220093'	14.1001691818237'	14.1715679168701'	13.9641599655151'	14.3353900909424'	14.3648872375488'	14.1775751113892'	14.1431436538696'	14.5214776992798'	14.4093246459961'	14.0645742416382'	14.0168085098267'
DHX9	ATP-dependent RNA helicase A	0.0957935	0.328777	0.0888891		48	48	48	42.6	42.6	42.6	140.96	0	323.31	61348000	477	Q08211	Q08211	18.9657554626465'	19.0418243408203'	19.2189464569092'	19.0131530761719'	19.0866184234619'	19.0419311523438'	19.0056076049805'	18.894775390625'	19.0806465148926'	18.9385623931885'	18.8802299499512'	19.0350723266602'
DIABLO	Diablo homolog, mitochondrial	0.139087	0.380859	-0.0798435		11	11	11	64.9	64.9	64.9	27.131	0	90.368	4100900	68	Q9NR28;Q9UGY1	Q9NR28	17.0328426361084'	17.0038261413574'	16.9055976867676'	16.9447803497314'	16.9554901123047'	17.1119709014893'	17.0613918304443'	17.0598087310791'	16.9483222961426'	16.9952373504639'	17.1911354064941'	17.1776733398438'
DIAPH1	Protein diaphanous homolog 1	0.583554	0.854583	0.0136716		40	40	38	32.4	32.4	31.3	141.35	0	143.79	9950100	262	O60610	O60610	16.2596874237061'	16.2168598175049'	16.2846984863281'	16.2366504669189'	16.209415435791'	16.3214702606201'	16.3232307434082'	16.2159309387207'	16.2190361022949'	16.232213973999'	16.226921081543'	16.229419708252'
DIAPH3	Protein diaphanous homolog 3	0.196522	0.442059	0.0687558		14	14	14	13.1	13.1	13.1	136.92	0	87.472	2670500	83	Q9NSV4	Q9NSV4	14.9373273849487'	15.0658369064331'	15.1899404525757'	15.051251411438'	15.1198329925537'	15.016939163208'	14.9242095947266'	14.9630765914917'	15.1499452590942'	15.023494720459'	14.9190492630005'	14.9888181686401'
DIDO1	Death-inducer obliterator 1	0.891466	0.91925	-0.011524		11	11	10	6.5	6.5	5.8	243.87	0	17.202	1430600	48	Q9BTC0	Q9BTC0	14.6656131744385'	14.8294258117676'	14.9159727096558'	14.953423500061'	14.9625797271729'	14.9023275375366'	14.7267503738403'	14.7353973388672'	15.1520471572876'	14.8880777359009'	14.7927398681641'	15.0034742355347'
DIP2B	Disco-interacting protein 2 homolog B	0.000118442	0.000692308	0.582512	+	8	8	8	8	8	8	171.49	0	39.409	918710	34	Q9P265	Q9P265	14.7283992767334'	14.7043361663818'	14.7221670150757'	14.8792963027954'	14.9915657043457'	14.606520652771'	13.9453525543213'	14.1852626800537'	13.9819240570068'	14.3101863861084'	14.3045654296875'	14.4099216461182'
DIS3	Exosome complex exonuclease RRP44	0.0850493	0.332591	0.0864003		16	16	16	20.1	20.1	20.1	109	0	66.272	2992800	75	Q9Y2L1	Q9Y2L1	15.7343654632568'	15.7281064987183'	15.7634973526001'	15.9241161346436'	15.8409004211426'	15.8093156814575'	15.7058753967285'	15.5797576904297'	15.7283191680908'	15.6888513565063'	15.7507858276367'	15.8283100128174'
DIS3L2	DIS3-like exonuclease 2	0.0762259	0.0993584	-0.258011		3	3	3	5.3	5.3	5.3	99.278	0	4.5827	300140	6	Q8IYB7	Q8IYB7	13.5995645523071'	13.1035966873169'	13.3132801055908'	13.6596612930298'	13.7543659210205'	13.6756267547607'	13.6994638442993'	13.6452083587646'	14.1560831069946'	13.6400184631348'	13.7172479629517'	13.7961406707764'
DKC1	H/ACA ribonucleoprotein complex subunit 4	0.00874386	0.0811446	0.193891		16	16	16	32.9	32.9	32.9	57.673	0	51.686	3937600	104	O60832	O60832	15.7861423492432'	15.7440195083618'	15.9818344116211'	15.8403596878052'	15.764612197876'	15.7750701904297'	15.715184211731'	15.5919609069824'	15.6368799209595'	15.7236604690552'	15.404974937439'	15.6560335159302'
DKK1	Dickkopf-related protein 1	0.116265	0.377501	0.078276		3	3	3	12.8	12.8	12.8	28.671	0	4.6773	448140	7	O94907	O94907	14.4892835617065'	14.5514678955078'	14.463077545166'	14.5028944015503'	14.4726905822754'	14.4014129638672'	14.2474822998047'	14.3155736923218'	14.4815473556519'	14.5038261413574'	14.4405450820923'	14.4221963882446'
DLAT	Dihydrolipoyllysine-residue acetyltransferase component of pyruvate dehydrogenase complex, mitochondrial	0.782883	0.816892	0.0265861		7	7	7	10	10	10	68.996	0	11.527	1828700	40	P10515	P10515	15.3795137405396'	15.572582244873'	15.7876224517822'	15.4453058242798'	15.4339113235474'	15.6522846221924'	15.5262851715088'	15.4065704345703'	15.7442817687988'	15.4129667282104'	15.3250942230225'	15.6965055465698'
DLD	Dihydrolipoyl dehydrogenase, mitochondrial	0.372537	0.526065	0.0620171		15	15	15	38.3	38.3	38.3	54.177	0	82.136	18285000	143	P09622	P09622	17.91823387146'	18.0274524688721'	18.2392539978027'	18.0511779785156'	18.1940746307373'	18.0066776275635'	17.9508285522461'	17.9156112670898'	18.1837902069092'	17.9783535003662'	17.9301834106445'	18.1060009002686'
DLG1	Disks large homolog 1	0.0186347	0.134918	-0.152681		13	13	12	19.4	19.4	18.5	100.45	0	47.055	3384700	88	Q12959	Q12959	15.5804643630981'	15.4925107955933'	15.6491441726685'	15.4946365356445'	15.4611911773682'	15.4520483016968'	15.7920026779175'	15.5788145065308'	15.7608757019043'	15.6884689331055'	15.5107336044312'	15.715184211731'
DLGAP4	Disks large-associated protein 4	2.36098e-05	0.00177778	0.420524	+	8	8	8	10.6	10.6	10.6	108.01	0	50.035	1528100	52	Q9Y2H0	Q9Y2H0	15.8277645111084'	15.8692321777344'	16.0354652404785'	15.9067964553833'	15.8957405090332'	15.9039287567139'	15.410252571106'	15.309760093689'	15.6356611251831'	15.4427165985107'	15.5327816009521'	15.5846099853516'
DLGAP5	Disks large-associated protein 5	0.00123587	0.00797436	0.394156	+	17	17	17	22.8	22.8	22.8	95.114	0	61.706	2877000	70	Q15398	Q15398	15.55530834198'	15.6246528625488'	15.7584314346313'	15.6541881561279'	15.8140316009521'	15.4436235427856'	15.2121162414551'	15.164514541626'	15.5597953796387'	15.309440612793'	15.1569519042969'	15.0824813842773'
DLST	Dihydrolipoyllysine-residue succinyltransferase component of 2-oxoglutarate dehydrogenase complex, mitochondrial	0.00453585	0.0305	-0.29728	+	5	5	5	11.9	11.9	11.9	48.755	0	19.633	1282500	28	P36957	P36957	15.5411567687988'	15.6879224777222'	15.1557664871216'	15.5425176620483'	15.5565662384033'	15.6580438613892'	15.854941368103'	15.8595590591431'	15.8765649795532'	15.8389577865601'	15.72336769104'	15.7722625732422'
DNAJA1	DnaJ homolog subfamily A member 1	0.278914	0.310722	0.138683		15	14	14	50.4	48.9	48.9	44.868	0	102.07	7896800	120	P31689	P31689	17.6311912536621'	17.4869918823242'	17.0417442321777'	17.4142723083496'	17.1752376556396'	17.4378662109375'	17.2134265899658'	17.3832988739014'	16.8344211578369'	17.2833786010742'	17.2616901397705'	17.3789882659912'
DNAJA2	DnaJ homolog subfamily A member 2	0.00201566	0.075169	0.177883		11	11	11	35.4	35.4	35.4	45.745	0	43.964	4822100	81	O60884	O60884	16.3184375762939'	16.4288177490234'	16.5988521575928'	16.389949798584'	16.4588871002197'	16.4043273925781'	16.2380123138428'	16.1745738983154'	16.2784309387207'	16.28200340271'	16.2463874816895'	16.3125648498535'
DNAJB1	DnaJ homolog subfamily B member 1	0.54324	0.638711	-0.0482953		14	14	13	37.6	37.6	34.1	38.044	0	49.449	8037300	80	P25685	P25685	17.6240673065186'	17.7601356506348'	17.8412570953369'	17.6191310882568'	17.4038276672363'	17.7303237915039'	17.5322189331055'	17.8373203277588'	17.6992740631104'	17.6566200256348'	17.8029708862305'	17.7401103973389'
DNAJB11	DnaJ homolog subfamily B member 11	0.945648	0.942336	0.012215		9	9	9	28.8	28.8	28.8	40.513	0	43.411	1385700	30	Q9UBS4	Q9UBS4	15.0975799560547'	14.7441501617432'	14.8958120346069'	14.9597301483154'	14.1460113525391'	14.9149923324585'	14.7930955886841'	14.678765296936'	15.1213312149048'	14.398476600647'	15.0305376052856'	14.6627798080444'
DNAJB4	DnaJ homolog subfamily B member 4	0.0161674	0.00807547	-0.744681	+	9	8	8	33.2	29.7	29.7	37.806	0	29.026	1776800	28	Q9UDY4	Q9UDY4	15.9667081832886'	15.9475231170654'	16.0623416900635'	14.6932144165039'	16.0450344085693'	15.6649751663208'	16.2296257019043'	16.1253528594971'	16.939510345459'	16.6938400268555'	16.1536502838135'	16.7059020996094'
DNAJB6	DnaJ homolog subfamily B member 6	0.104734	0.0379239	-1.14919	+	4	4	3	12.6	12.6	9.5	36.087	0	13.835	1040300	18	O75190;Q8WWF6	O75190	12.6507320404053'	15.7995853424072'	14.841121673584'	15.9442090988159'	15.6168069839478'	12.5269336700439'	15.7241411209106'	15.7373266220093'	15.6995992660522'	15.742151260376'	15.5927200317383'	15.7785902023315'
DNAJC11	DnaJ homolog subfamily C member 11	0.130963	0.129792	0.258587		2	2	2	5.2	5.2	5.2	63.277	0	24.568	330980	17	Q9NVH1	Q9NVH1	13.2708196640015'	13.852822303772'	14.230320930481'	14.0573148727417'	14.3053493499756'	14.0949850082397'	13.5723447799683'	13.7895336151123'	13.8007984161377'	13.7125272750854'	13.6702136993408'	13.714674949646'
DNAJC13	DnaJ homolog subfamily C member 13	0.332727	0.522999	0.0595627		12	12	12	7.5	7.5	7.5	254.41	0	44.645	1576000	48	O75165	O75165	14.7747354507446'	14.7756099700928'	14.8728189468384'	14.8940124511719'	14.9044933319092'	14.8699312210083'	14.642897605896'	14.8360013961792'	14.8080587387085'	14.6303243637085'	14.8449506759644'	14.9719924926758'
DNAJC2	DnaJ homolog subfamily C member 2;DnaJ homolog subfamily C member 2, N-terminally processed	0.00266347	0.054744	0.212064		15	15	15	24.3	24.3	24.3	71.996	0	37.468	2504000	62	Q99543	Q99543	15.1487150192261'	15.2472229003906'	15.3169889450073'	15.2714262008667'	15.4043102264404'	15.228367805481'	14.992805480957'	14.975489616394'	15.1908664703369'	15.0351858139038'	14.9782638549805'	15.1720371246338'
DNAJC21	DnaJ homolog subfamily C member 21	0.395607	0.547251	0.0584793		6	6	6	14.3	14.3	14.3	62.027	0	30.568	2815500	44	Q5F1R6	Q5F1R6	17.4169120788574'	17.3026027679443'	17.6053066253662'	17.6156158447266'	17.5306949615479'	17.3439483642578'	17.392635345459'	17.2766704559326'	17.4602794647217'	17.3886051177979'	17.548189163208'	17.3978252410889'
DNAJC3	DnaJ homolog subfamily C member 3	0.190142	0.124064	-0.378951		8	8	8	15.1	15.1	15.1	57.579	0	9.5476	2220500	21	Q13217	Q13217	16.226224899292'	15.3126344680786'	16.3709774017334'	16.0084495544434'	15.7377758026123'	16.0322399139404'	15.8488187789917'	17.3614463806152'	16.286413192749'	16.1061344146729'	16.3706016540527'	15.9885959625244'
DNAJC5	DnaJ homolog subfamily C member 5	0.445727	0.444489	-0.107413		2	2	2	7.6	7.6	7.6	22.149	0	19.996	638430	28	Q9H3Z4	Q9H3Z4	14.5932159423828'	14.599157333374'	14.1266241073608'	14.2532567977905'	14.4924793243408'	14.4662675857544'	14.8254556655884'	14.6861171722412'	14.3493499755859'	14.7348155975342'	14.4692602157593'	14.1104831695557'
DNAJC7	DnaJ homolog subfamily C member 7	0.00183651	0.0444808	0.227403	+	25	25	25	51	51	51	56.44	0	116.87	10550000	229	Q99615	Q99615	17.127269744873'	17.2129516601563'	17.3735618591309'	17.2541427612305'	17.2729396820068'	17.2556190490723'	17.0111618041992'	16.9272918701172'	17.1463890075684'	16.9865970611572'	16.908182144165'	17.1524429321289'
DNAJC8	DnaJ homolog subfamily C member 8	0.260111	0.470734	-0.066946		10	10	10	52.6	52.6	52.6	29.841	0	44.531	5673400	67	O75937	O75937	17.1324996948242'	17.1680068969727'	17.4117088317871'	17.2245864868164'	17.2550659179688'	17.1562995910645'	17.3091926574707'	17.2828350067139'	17.4158401489258'	17.1993083953857'	17.17942237854'	17.363245010376'
DNAJC9	DnaJ homolog subfamily C member 9	0.0569541	0.347258	0.0790396		10	10	10	46.2	46.2	46.2	29.909	0	78.526	7311700	78	Q8WXX5	Q8WXX5	17.9035987854004'	18.0150890350342'	18.0566902160645'	17.9781303405762'	18.0436687469482'	17.9344501495361'	17.9883193969727'	17.8042316436768'	17.9495754241943'	17.8644771575928'	17.910701751709'	17.9400844573975'
DNASE2	Deoxyribonuclease-2-alpha	0.168482	0.303745	-0.111701		2	2	2	6.1	6.1	6.1	39.58	0	4.7727	504800	8	O00115	O00115	14.7819232940674'	14.8248100280762'	14.7920274734497'	14.9090490341187'	15.0190258026123'	14.8317031860352'	15.0432405471802'	14.6938133239746'	14.966685295105'	15.1794033050537'	14.928750038147'	15.0168514251709'
DNM1L	Dynamin-1-like protein	0.0098506	0.130324	0.146181		28	28	28	55.7	55.7	55.7	81.876	0	323.31	16175000	246	O00429	O00429	17.3414325714111'	17.4039115905762'	17.5424575805664'	17.3973236083984'	17.4329814910889'	17.4470996856689'	17.1298866271973'	17.2953567504883'	17.388858795166'	17.2665481567383'	17.2534961700439'	17.3539733886719'
DNM2	Dynamin-2	0.65482	0.827061	-0.0178595		28	28	16	37.6	37.6	24.5	98.063	0	110.48	11404000	175	P50570	P50570	17.071798324585'	17.1949882507324'	17.251371383667'	17.1358089447021'	17.2602214813232'	17.2101955413818'	17.2445125579834'	17.2231712341309'	17.2783050537109'	17.1233329772949'	17.1364097595215'	17.22580909729'
DNMBP	Dynamin-binding protein	0.93032	0.944269	-0.00828536		9	9	9	7.5	7.5	7.5	177.35	0	34.44	1158200	53	Q6XZF7	Q6XZF7	14.4157419204712'	14.488468170166'	14.5834350585938'	14.7230739593506'	14.5883636474609'	14.525276184082'	14.1700029373169'	14.5935077667236'	14.6598291397095'	14.6211929321289'	14.5860185623169'	14.74351978302'
DNMT1	DNA (cytosine-5)-methyltransferase 1	0.0399293	0.226505	0.114641		30	30	30	20	20	20	183.16	0	108.99	10146000	201	P26358	P26358	17.7157211303711'	17.7100791931152'	17.8922576904297'	17.7865371704102'	17.7795658111572'	17.7472743988037'	17.6849670410156'	17.5396595001221'	17.7878761291504'	17.6435031890869'	17.5537490844727'	17.7338371276855'
DNPEP	Aspartyl aminopeptidase	0.183302	0.285602	-0.125758		9	9	9	26.6	26.6	26.6	53.41	0	52.081	2644500	52	Q9ULA0	Q9ULA0	15.7762012481689'	15.9451236724854'	16.2203216552734'	15.8487691879272'	16.1225452423096'	16.1049461364746'	16.1516895294189'	16.0056457519531'	16.1585102081299'	16.0927982330322'	16.352388381958'	16.0114231109619'
DNTTIP2	Deoxynucleotidyltransferase terminal-interacting protein 2	0.0228195	0.0485548	0.308121	+	4	4	4	7.1	7.1	7.1	84.468	0	17.115	998420	32	Q5QJE6	Q5QJE6	14.7675123214722'	14.9849081039429'	15.1190223693848'	14.8988370895386'	15.0448637008667'	14.9260177612305'	14.2485942840576'	14.4931678771973'	14.959095954895'	14.7298860549927'	14.633903503418'	14.8277893066406'
DOCK10	Dedicator of cytokinesis protein 10	0.0528013	0.170861	0.148164		12	12	12	7	7	7	249.53	0	41.645	1680100	46	Q96BY6	Q96BY6	15.161958694458'	15.3016748428345'	15.4296684265137'	15.3500757217407'	15.5239601135254'	15.4652156829834'	15.1933717727661'	15.0805673599243'	15.3761930465698'	15.2091865539551'	15.1856880187988'	15.2985639572144'
DOCK7	Dedicator of cytokinesis protein 7	0.236395	0.326739	0.115412		10	10	10	5.7	5.7	5.7	242.56	0	37.931	2275300	76	Q96N67	Q96N67	14.9559679031372'	14.9559679031372'	15.2332448959351'	15.1002931594849'	15.2965574264526'	14.9680814743042'	14.9127960205078'	14.7458839416504'	15.2543640136719'	15.0117073059082'	14.9279165267944'	14.9649724960327'
DOHH	Deoxyhypusine hydroxylase	0.0384551	0.0169444	0.829649	+	5	5	5	25.8	25.8	25.8	32.904	0	19.524	596620	14	Q9BU89	Q9BU89	15.3048143386841'	14.9053401947021'	14.6666126251221'	14.9883737564087'	15.6908712387085'	13.9018096923828'	13.0802478790283'	14.5113821029663'	14.3937253952026'	14.4903497695923'	14.4059391021729'	13.5982837677002'
DPF2	Zinc finger protein ubi-d4	0.662384	0.697086	-0.0449772		7	7	7	24.6	24.6	24.6	44.155	0	32.782	1153700	36	Q92785	Q92785	14.6565923690796'	14.6192455291748'	14.703254699707'	14.8021631240845'	14.9697914123535'	14.8182325363159'	14.7830495834351'	14.4486970901489'	15.0966329574585'	14.821026802063'	14.8677129745483'	14.8220233917236'
DPM3	Dolichol-phosphate mannosyltransferase subunit 3	0.560296	0.407272	0.29416		2	2	2	23.9	23.9	23.9	10.094	0	7.3446	790230	24	Q9P2X0	Q9P2X0	15.5242052078247'	15.5747413635254'	15.6120910644531'	15.6700754165649'	15.8585157394409'	15.3116416931152'	12.995174407959'	15.0747690200806'	16.1056632995605'	15.8225212097168'	15.9129829406738'	15.8751974105835'
DPP3	Dipeptidyl peptidase 3	0.154091	0.52045	-0.050093		24	24	24	41.2	41.2	41.2	82.588	0	160.81	14980000	241	Q9NY33	Q9NY33	17.1703548431396'	17.176212310791'	17.300012588501'	17.1763095855713'	17.2357521057129'	17.2193946838379'	17.285005569458'	17.2177867889404'	17.3560390472412'	17.2570018768311'	17.1775760650635'	17.2851848602295'
DPP9	Dipeptidyl peptidase 9	0.619239	0.73296	0.0320916		9	9	9	9.5	9.5	9.5	98.262	0	16.426	1871200	50	Q86TI2	Q86TI2	15.590353012085'	15.3072366714478'	15.5203113555908'	15.2664575576782'	15.4773788452148'	15.3676195144653'	15.4462757110596'	15.2540321350098'	15.5018997192383'	15.3921165466309'	15.3465137481689'	15.3959693908691'
DPY30	Protein dpy-30 homolog	0.574105	0.651825	-0.0479113		2	2	2	29.3	29.3	29.3	11.25	0	14.885	3343100	34	Q9C005	Q9C005	17.1322994232178'	17.2060985565186'	17.3530254364014'	16.9763412475586'	17.1373119354248'	17.2199630737305'	17.4879341125488'	17.035530090332'	17.1331024169922'	17.2319145202637'	17.1310939788818'	17.292932510376'
DPYSL2	Dihydropyrimidinase-related protein 2	0.000750913	0.00516031	-0.416617	+	23	19	18	60.8	51.9	49.7	62.293	0	220.95	30403000	233	Q16555	Q16555	18.4042015075684'	18.2497978210449'	18.3151760101318'	18.3995780944824'	18.2491970062256'	18.381778717041'	19.0160140991211'	18.8387355804443'	18.4389209747314'	18.7201709747314'	18.856351852417'	18.6292362213135'
DPYSL3	Dihydropyrimidinase-related protein 3	6.29147e-08	0.000465116	-0.429407	+	26	26	21	65.3	65.3	55.1	61.963	0	323.31	145480000	484	Q14195	Q14195	19.7309875488281'	19.8336811065674'	19.7850379943848'	19.751989364624'	19.8241081237793'	19.8187980651855'	20.1311931610107'	20.1946029663086'	20.2872619628906'	20.1838626861572'	20.2392311096191'	20.28489112854'
DR1	Protein Dr1	0.204216	0.296738	0.123491		4	4	4	23.9	23.9	23.9	19.443	0	11.713	2572400	35	Q01658	Q01658	16.5416717529297'	16.6059417724609'	16.8792724609375'	16.7236080169678'	16.7882595062256'	16.7773838043213'	16.6390571594238'	16.4196147918701'	16.8601169586182'	16.5238990783691'	16.3928546905518'	16.7396488189697'
DRAP1	Dr1-associated corepressor	0.0661775	0.200093	0.135691		5	5	5	20	20	20	22.35	0	13.331	2813500	51	Q14919	Q14919	16.3799877166748'	16.6209926605225'	16.6470928192139'	16.4579105377197'	16.6373615264893'	16.5515422821045'	16.4136447906494'	16.380241394043'	16.4755439758301'	16.2217197418213'	16.4067859649658'	16.5828037261963'
DRG1	Developmentally-regulated GTP-binding protein 1	0.100201	0.222861	0.136082		5	5	5	19.1	19.1	19.1	40.542	0	19.338	1212900	26	Q9Y295	Q9Y295	15.2542171478271'	15.4731035232544'	15.5961313247681'	15.2953386306763'	15.4699277877808'	15.4240674972534'	15.1709423065186'	15.2501134872437'	15.521692276001'	15.163610458374'	15.245849609375'	15.344087600708'
DST	Dystonin	0.0354811	0.281283	-0.0936098		158	158	156	25.2	25.2	25	860.65	0	323.31	36099000	961	Q03001;Q15853	Q03001	16.7932224273682'	16.8010768890381'	16.9336452484131'	16.8372592926025'	16.9401988983154'	16.7849407196045'	16.9500312805176'	16.8599948883057'	17.0268039703369'	16.9401988983154'	16.8856010437012'	16.989372253418'
DSTN	Destrin	0.762992	0.858084	0.0164175		13	12	12	66.1	61.8	61.8	18.506	0	45.04	25253000	159	P60981	P60981	19.033971786499'	19.0004177093506'	19.1817779541016'	18.9535312652588'	18.9657001495361'	19.0337829589844'	19.0093040466309'	18.9189338684082'	19.1948432922363'	18.9805297851563'	18.9307308197021'	19.0363349914551'
DTD1	D-tyrosyl-tRNA(Tyr) deacylase 1	0.00171552	0.0350057	-0.251149	+	6	6	6	25.8	25.8	25.8	23.423	0	50.095	2470700	44	Q8TEA8	Q8TEA8	16.5045871734619'	16.5880699157715'	16.4695148468018'	16.3821334838867'	16.2405490875244'	16.5102081298828'	16.7592906951904'	16.6990032196045'	16.6456871032715'	16.80788230896'	16.7023887634277'	16.587703704834'
DTYMK	Thymidylate kinase	0.0558912	0.210089	-0.126618		13	13	13	62.3	62.3	62.3	23.819	0	30.668	6844900	97	P23919	P23919	17.0204162597656'	17.0537776947021'	17.2876224517822'	16.9323768615723'	17.1416091918945'	17.0277767181396'	17.1640815734863'	17.1880474090576'	17.2778511047363'	17.1098308563232'	17.1775760650635'	17.3059005737305'
DUT	Deoxyuridine 5-triphosphate nucleotidohydrolase, mitochondrial	0.0616193	0.295666	0.0939811		11	11	11	48	48	48	26.563	0	51.469	15402000	90	P33316	P33316	18.9463233947754'	19.0117626190186'	19.1669044494629'	19.0663146972656'	18.9864311218262'	19.0236415863037'	18.8823795318604'	18.9100570678711'	18.9511985778809'	18.8834552764893'	18.9199523925781'	19.0904483795166'
DVL2	Segment polarity protein dishevelled homolog DVL-2	0.183182	0.169603	0.23374		3	3	3	5.2	5.2	5.2	78.947	0	8.8624	344660	15	O14641;Q92997	O14641	14.152681350708'	13.8811140060425'	14.3352508544922'	14.1608953475952'	14.0281648635864'	13.982102394104'	13.8106718063354'	13.6566486358643'	14.2489652633667'	13.9167194366455'	13.2770719528198'	14.2276906967163'
DYNC1H1	Cytoplasmic dynein 1 heavy chain 1	0.477624	0.75153	-0.0244217		191	191	191	44	44	44	532.4	0	323.31	120950000	1656	Q14204;REV__A2RRP1;Q9HCL0	Q14204	17.6787929534912'	17.7474060058594'	17.8381214141846'	17.6552925109863'	17.7397804260254'	17.7131042480469'	17.7853240966797'	17.7002220153809'	17.8138446807861'	17.7171936035156'	17.7094745635986'	17.79296875'
DYNC1I2	Cytoplasmic dynein 1 intermediate chain 2	0.744199	0.836483	0.0191784		14	14	14	26.2	26.2	26.2	71.456	0	155.56	9858500	169	Q13409	Q13409	17.2853660583496'	17.3570709228516'	17.5518741607666'	17.3828773498535'	17.4368095397949'	17.348970413208'	17.4458885192871'	17.2648086547852'	17.5300102233887'	17.3230724334717'	17.2716636657715'	17.4124546051025'
DYNC1LI1	Cytoplasmic dynein 1 light intermediate chain 1	0.108088	0.302838	0.100076		16	16	16	39.8	39.8	39.8	56.578	0	119.28	5622500	100	Q9Y6G9	Q9Y6G9	16.7376689910889'	16.7167930603027'	16.9545822143555'	16.7116947174072'	16.8330631256104'	16.6785182952881'	16.7379341125488'	16.5968742370605'	16.8289794921875'	16.6194171905518'	16.6033954620361'	16.645263671875'
DYNC1LI2	Cytoplasmic dynein 1 light intermediate chain 2	0.654874	0.817238	-0.0194066		13	13	13	38.4	38.4	38.4	54.099	0	89.765	4251600	80	O43237	O43237	16.7778968811035'	16.7899150848389'	17.0246410369873'	16.8618144989014'	16.8697872161865'	16.7656478881836'	16.8631458282471'	16.8509922027588'	16.939281463623'	16.8529434204102'	16.8465919494629'	16.8531875610352'
DYNLL1	Dynein light chain 1, cytoplasmic	0.071147	0.0631799	-0.384215		4	4	2	57.3	57.3	32.6	10.366	0	49.885	5782300	44	P63167	P63167	17.9228286743164'	17.6953372955322'	17.329568862915'	17.7632503509521'	17.3131847381592'	17.5576438903809'	18.0592288970947'	18.3559093475342'	17.3839740753174'	18.1165981292725'	18.3519058227539'	17.6194896697998'
DYNLRB1	Dynein light chain roadblock-type 1	0.614925	0.525045	-0.134082		5	5	5	82.3	82.3	82.3	10.921	0	26.803	7604400	48	Q9NP97;Q8TF09	Q9NP97	17.7792453765869'	18.1979656219482'	18.0055255889893'	16.7378025054932'	18.0755634307861'	18.3387355804443'	18.1141586303711'	17.5181465148926'	18.2552490234375'	18.1004676818848'	18.0143795013428'	17.9369258880615'
DYNLT1	Dynein light chain Tctex-type 1	0.0738779	0.145858	0.182094		3	3	3	49.6	49.6	49.6	12.452	0	100.95	3884800	45	P63172	P63172	17.4060726165771'	17.603931427002'	17.8243255615234'	17.5666637420654'	17.8178462982178'	17.7264709472656'	17.4670639038086'	17.2483158111572'	17.6222801208496'	17.4981784820557'	17.3650417327881'	17.6518650054932'
EBNA1BP2	Probable rRNA-processing protein EBP2	2.73849e-06	0.00363636	0.309998	+	13	13	13	44.1	44.1	44.1	34.852	0	41.818	4772600	77	Q99848	Q99848	16.730920791626'	16.7712059020996'	16.8274917602539'	16.7853240966797'	16.8641128540039'	16.7222747802734'	16.5658016204834'	16.4579906463623'	16.5048503875732'	16.4419231414795'	16.4786109924316'	16.3921661376953'
ECE1	Endothelin-converting enzyme 1	0.230931	0.555127	-0.0472333		15	15	15	26	26	26	87.163	0	57.292	5014100	93	P42892	P42892	16.4772682189941'	16.3017997741699'	16.5474376678467'	16.4816570281982'	16.3930892944336'	16.3830127716064'	16.5026149749756'	16.4802055358887'	16.4635887145996'	16.46018409729'	16.5059051513672'	16.4551658630371'
ECH1	Delta(3,5)-Delta(2,4)-dienoyl-CoA isomerase, mitochondrial	0.0115947	0.00571852	-0.763307	+	4	4	4	16.5	16.5	16.5	35.816	0	36.198	304720	16	Q13011	Q13011	13.3195314407349'	13.2143802642822'	13.8131637573242'	13.5851974487305'	12.4344921112061'	13.4756727218628'	13.8207769393921'	14.2505207061768'	13.6271915435791'	14.6180982589722'	14.2936153411865'	13.8120765686035'
ECHDC1	Ethylmalonyl-CoA decarboxylase	0.533398	0.491847	0.110108		9	9	9	38.4	38.4	38.4	33.698	0	57.399	2426700	41	Q9NTX5	Q9NTX5	15.1820840835571'	15.9511022567749'	16.256742477417'	15.8779554367065'	16.2735958099365'	16.0680637359619'	15.8483295440674'	15.7158546447754'	16.0103530883789'	15.7929677963257'	15.6969127655029'	15.8844804763794'
ECHS1	Enoyl-CoA hydratase, mitochondrial	0.0997869	0.123948	-0.236396		11	11	11	47.6	47.6	47.6	31.387	0	97.865	6223400	95	P30084	P30084	17.4370536804199'	17.3434295654297'	17.7036743164063'	17.0932121276855'	17.2207183837891'	17.2551574707031'	17.3225440979004'	17.6308364868164'	17.4968528747559'	17.6777610778809'	17.9746608734131'	17.3689670562744'
ECI1	Enoyl-CoA delta isomerase 1, mitochondrial	0.0327703	0.0194489	-0.68598	+	5	5	5	18.5	18.5	18.5	32.816	0	13.938	1306800	21	P42126	P42126	16.5038261413574'	15.8401136398315'	15.1613683700562'	15.5469846725464'	15.3229846954346'	15.3501453399658'	16.1374912261963'	16.5352306365967'	15.7089490890503'	16.7501583099365'	16.8328151702881'	15.8766613006592'
ECI2	Enoyl-CoA delta isomerase 2, mitochondrial	0.00234978	0.0216129	-0.314767	+	11	11	11	38.3	38.3	38.3	43.585	0	60.606	2615000	56	O75521	O75521	15.9557409286499'	15.9108533859253'	15.948184967041'	15.8514318466187'	15.6991119384766'	15.8242874145508'	16.1518096923828'	16.4880447387695'	16.1105442047119'	16.2099285125732'	16.1064205169678'	16.0114669799805'
ECM29	Proteasome-associated protein ECM29 homolog	0.803582	0.911705	0.00936985		31	31	31	22.2	22.2	22.2	204.29	0	137.04	7859500	216	Q5VYK3	Q5VYK3	15.7820253372192'	15.8524074554443'	15.9013147354126'	15.8957405090332'	15.9546957015991'	15.8709669113159'	15.9094009399414'	15.7760219573975'	15.9392347335815'	15.8509922027588'	15.7988004684448'	15.9264812469482'
EDC4	Enhancer of mRNA-decapping protein 4	0.380604	0.420501	0.10287		11	11	11	12.4	12.4	12.4	151.66	0	37.653	2370100	47	Q6P2E9	Q6P2E9	15.2186393737793'	15.2956256866455'	15.7468814849854'	15.4986934661865'	15.4057731628418'	15.3123512268066'	15.092137336731'	15.2410144805908'	15.6094388961792'	15.2231340408325'	15.1982917785645'	15.4967288970947'
EDF1	Endothelial differentiation-related factor 1	0.000948544	0.0749137	0.171073		8	8	8	53.4	53.4	53.4	16.368	0	38.362	9521600	76	O60869	O60869	17.8312091827393'	17.805492401123'	17.9396820068359'	17.8964042663574'	17.886791229248'	17.8251953125'	17.7358856201172'	17.6015396118164'	17.7887687683105'	17.7293949127197'	17.6087017059326'	17.6940441131592'
EDIL3	EGF-like repeat and discoidin I-like domain-containing protein 3	1.91767e-08	0	-1.28946	+	7	7	7	17.1	17.1	17.1	53.764	0	18.536	811420	18	O43854	O43854	13.9631671905518'	13.887601852417'	14.1556091308594'	14.0467824935913'	13.8649597167969'	13.959095954895'	15.501184463501'	15.1268253326416'	15.3720483779907'	15.0518035888672'	15.227653503418'	15.3344831466675'
EEA1	Early endosome antigen 1	0.474848	0.680221	0.035281		56	56	54	39.5	39.5	39.1	162.46	0	221.59	16034000	432	Q15075	Q15075	15.9283332824707'	15.9933366775513'	16.1225051879883'	15.9965400695801'	16.0381259918213'	15.9937562942505'	16.010856628418'	15.8436508178711'	16.0838527679443'	15.9506921768188'	15.8972778320313'	16.0745811462402'
EED	Polycomb protein EED	0.81907	0.781081	0.0511365		4	4	4	12	12	12	50.197	0	10.194	691930	20	O75530	O75530	14.7831001281738'	16.142147064209'	15.1057453155518'	15.1581754684448'	15.5063695907593'	14.9541959762573'	15.1956796646118'	14.9240703582764'	15.394965171814'	15.4094905853271'	15.4029455184937'	15.0157632827759'
EEF1A1;EEF1A1P5	Elongation factor 1-alpha 1;Putative elongation factor 1-alpha-like 3	0.014506	0.0879451	0.194652		34	34	22	76.6	76.6	45	50.14	0	323.31	816410000	717	P68104;Q5VTE0	P68104;Q5VTE0	23.6295642852783'	23.8281307220459'	23.9715843200684'	23.7651672363281'	23.8129386901855'	23.847375869751'	23.5727672576904'	23.6017284393311'	23.8105888366699'	23.5059127807617'	23.5101451873779'	23.6857070922852'
EEF1B2	Elongation factor 1-beta	0.00132099	0.0182883	0.314442	+	12	9	9	63.6	55.1	55.1	24.763	0	115.64	48196000	120	P24534	P24534	20.5055255889893'	20.5370635986328'	20.4901294708252'	20.5102653503418'	20.6612739562988'	20.5544052124023'	20.3076362609863'	20.1771850585938'	20.4649333953857'	20.0972557067871'	20.0165843963623'	20.3084144592285'
EEF1D	Elongation factor 1-delta	0.0173049	0.111118	0.172455		19	19	16	71.2	71.2	68.7	31.121	0	156.6	41812000	203	P29692	P29692	19.4707431793213'	19.4509086608887'	19.6123428344727'	19.5131607055664'	19.6033153533936'	19.4124546051025'	19.3573722839355'	19.148078918457'	19.4821548461914'	19.4109020233154'	19.2353553771973'	19.3943328857422'
EEF1E1	Eukaryotic translation elongation factor 1 epsilon-1	0.0890496	0.420236	0.0652122		7	7	7	48.3	48.3	48.3	19.81	0	28.33	3196700	62	O43324	O43324	16.430061340332'	16.4411449432373'	16.4757328033447'	16.4574604034424'	16.4861602783203'	16.4537696838379'	16.4833583831787'	16.2803535461426'	16.4743556976318'	16.3652801513672'	16.3254108428955'	16.4242973327637'
EEF1G	Elongation factor 1-gamma	5.7273e-05	0.00988764	0.287278	+	25	25	25	54.7	54.7	54.7	50.118	0	175.21	95904000	328	P26641	P26641	20.7385120391846'	20.8929691314697'	20.9389801025391'	20.7896289825439'	20.8011245727539'	20.8800945281982'	20.5321235656738'	20.4844379425049'	20.6788272857666'	20.5436859130859'	20.484338760376'	20.5942306518555'
EEF2	Elongation factor 2	0.000101938	0.0825988	0.1493		53	53	51	64.9	64.9	63.8	95.337	0	323.31	291300000	937	P13639	P13639	20.6612739562988'	20.741641998291'	20.6525478363037'	20.5979614257813'	20.6841449737549'	20.7283325195313'	20.5730228424072'	20.5357341766357'	20.5066871643066'	20.5138359069824'	20.503002166748'	20.53782081604'
EFHD2	EF-hand domain-containing protein D2	0.0280612	0.15143	-0.146946		10	10	8	36.7	36.7	27.9	26.697	0	49.007	8060700	112	Q96C19	Q96C19	16.9853744506836'	17.0602321624756'	17.1532344818115'	17.0340251922607'	17.0418510437012'	17.0745182037354'	17.3317565917969'	17.1177654266357'	17.3526821136475'	17.1368103027344'	17.0324115753174'	17.259485244751'
EFTUD1	Elongation factor Tu GTP-binding domain-containing protein 1	0.623121	0.670592	-0.0476443		10	10	10	11.8	11.8	11.8	125.43	0	51.669	2059900	48	Q7Z2Z2	Q7Z2Z2	15.9786434173584'	16.0421295166016'	16.3169536590576'	16.1095447540283'	16.1804141998291'	15.9220733642578'	15.8014812469482'	16.2228317260742'	16.2663288116455'	16.1540260314941'	16.290828704834'	16.1001281738281'
EFTUD2	116 kDa U5 small nuclear ribonucleoprotein component	0.0327078	0.338337	0.0771198		36	35	35	48.1	47.1	47.1	109.43	0	199.79	21967000	274	Q15029	Q15029	17.6868152618408'	17.7245407104492'	17.8457355499268'	17.7197360992432'	17.6951332092285'	17.7394504547119'	17.6675415039063'	17.6121635437012'	17.7365474700928'	17.5954322814941'	17.6636562347412'	17.6733512878418'
EGFR	Epidermal growth factor receptor	0.00837551	0.0670822	-0.214799		16	16	16	18.1	18.1	18.1	134.28	0	36.464	3270100	72	P00533;P04626;Q15303	P00533	15.5438470840454'	15.5956649780273'	15.8766613006592'	15.6244812011719'	15.7042007446289'	15.6626129150391'	15.8707504272461'	15.7472486495972'	16.040246963501'	15.8264245986938'	15.8215999603271'	15.9899930953979'
EHBP1	EH domain-binding protein 1	0.455441	0.384604	-0.165827		5	4	4	4.8	4	4	140.02	0	10.346	544040	9	Q8NDI1	Q8NDI1	13.1741847991943'	14.2083864212036'	14.5718116760254'	14.3731374740601'	14.5022106170654'	14.2681760787964'	14.3035669326782'	14.2812776565552'	14.456033706665'	14.398476600647'	14.2004384994507'	14.4530773162842'
EHBP1L1	EH domain-binding protein 1-like protein 1	0.0117566	0.0267986	-0.37628	+	8	8	7	7.3	7.3	6.6	161.85	0	56.573	841870	34	Q8N3D4	Q8N3D4	13.7070350646973'	13.9333219528198'	14.2689809799194'	13.6893424987793'	14.3901691436768'	13.9523773193359'	14.3198833465576'	14.2243032455444'	14.4189729690552'	14.3880176544189'	14.469705581665'	14.3780241012573'
EHD1	EH domain-containing protein 1	0.0803945	0.336682	0.0846987		28	28	21	64.2	64.2	53	60.626	0	163.25	30258000	259	Q9H4M9	Q9H4M9	18.4458065032959'	18.4848709106445'	18.6321849822998'	18.3789463043213'	18.5926246643066'	18.5458164215088'	18.4662685394287'	18.4310245513916'	18.4711990356445'	18.3491859436035'	18.3923015594482'	18.4620780944824'
EHD2	EH domain-containing protein 2	8.97919e-07	0.00422581	0.287465	+	22	21	20	50.6	49	47.5	61.161	0	126.25	13380000	214	Q9NZN4	Q9NZN4	17.5183773040771'	17.5596599578857'	17.543212890625'	17.4787216186523'	17.5770301818848'	17.576587677002'	17.2315406799316'	17.239767074585'	17.2903251647949'	17.2278785705566'	17.1941223144531'	17.3451633453369'
EHD4	EH domain-containing protein 4	0.276478	0.424375	-0.0822868		19	16	15	48.6	43.8	42.3	61.174	0	75.326	6429700	112	Q9H223	Q9H223	16.372371673584'	16.4594955444336'	16.7265377044678'	16.4408531188965'	16.4950275421143'	16.5463523864746'	16.5819511413574'	16.5083045959473'	16.8204040527344'	16.5062770843506'	16.4884357452393'	16.6289863586426'
EHMT2	Histone-lysine N-methyltransferase EHMT2	0.501426	0.389383	-0.206958		2	2	2	3.2	3.2	3.2	132.37	0	18.806	416810	13	Q96KQ7	Q96KQ7	13.0610542297363'	14.7858610153198'	14.8297719955444'	14.7367191314697'	14.931568145752'	14.7569732666016'	14.6027565002441'	14.6250238418579'	14.8202791213989'	14.7997875213623'	14.6186151504517'	14.877236366272'
EIF1	Eukaryotic translation initiation factor 1	0.549177	0.490821	0.119158		8	8	3	55.8	55.8	40.7	12.732	0	75.58	7311900	84	P41567	P41567	18.7842712402344'	18.6608390808105'	17.9379024505615'	18.2974185943604'	18.0708541870117'	18.3393459320068'	18.1206531524658'	18.4650325775146'	17.5972518920898'	18.4351005554199'	18.4754409790039'	18.2822017669678'
EIF1AD	Probable RNA-binding protein EIF1AD	0.186565	0.144456	0.295583		3	3	3	24.8	24.8	24.8	19.053	0	25.577	449400	16	Q8N9N8	Q8N9N8	14.4114446640015'	14.4302568435669'	15.0456314086914'	14.4826192855835'	14.3229141235352'	14.4300603866577'	13.3453102111816'	14.3566579818726'	14.5515909194946'	14.398476600647'	14.362491607666'	14.3349018096924'
EIF1AX	Eukaryotic translation initiation factor 1A, X-chromosomal	0.00296933	0.0650453	0.196944		5	5	2	27.1	27.1	7.6	16.46	0	14.106	5753200	50	P47813	P47813	18.2094345092773'	18.1810264587402'	18.3937683105469'	18.2215690612793'	18.2929782867432'	18.2204341888428'	18.1339550018311'	17.87477684021'	18.1290817260742'	18.053617477417'	18.0487308502197'	18.0973834991455'
EIF2A	Eukaryotic translation initiation factor 2A;Eukaryotic translation initiation factor 2A, N-terminally processed	4.73459e-05	0.00567164	0.324445	+	16	16	16	35.4	35.4	35.4	64.989	0	81.222	3043900	56	Q9BY44	Q9BY44	15.9969148635864'	16.0170478820801'	16.1933708190918'	16.1760959625244'	16.110013961792'	15.9698810577393'	15.8233919143677'	15.6576538085938'	15.7473802566528'	15.6957721710205'	15.8212261199951'	15.7712316513062'
EIF2AK2	Interferon-induced, double-stranded RNA-activated protein kinase	0.337138	0.614441	-0.0413245		13	13	13	28.1	28.1	28.1	62.094	0	64.223	3086800	96	P19525	P19525	15.8211011886597'	15.8146829605103'	15.9544239044189'	15.8576164245605'	16.0427913665771'	15.9851970672607'	15.9734735488892'	15.8923530578613'	15.9863090515137'	15.9686222076416'	15.9521493911743'	15.950852394104'
EIF2B1	Translation initiation factor eIF-2B subunit alpha	0.672589	0.776435	0.0267601		6	6	6	23.3	23.3	23.3	33.712	0	15.594	2231800	38	Q14232	Q14232	15.9995813369751'	15.9702634811401'	16.0995121002197'	15.9881525039673'	16.0430488586426'	16.1138648986816'	15.9155292510986'	15.8876485824585'	16.0401611328125'	15.9013614654541'	16.0627002716064'	16.2464618682861'
EIF2B2	Translation initiation factor eIF-2B subunit beta	0.967494	0.974893	-0.00354401		6	6	6	23.4	23.4	23.4	38.989	0	48.963	1776000	49	P49770	P49770	16.0249443054199'	16.0653114318848'	15.8638477325439'	16.2703132629395'	16.111644744873'	16.3183135986328'	15.9665279388428'	15.95494556427'	16.1605205535889'	16.1379508972168'	16.2031955718994'	16.252498626709'
EIF2B4	Translation initiation factor eIF-2B subunit delta	0.937072	0.964803	0.00388877		6	6	6	17.6	17.6	17.6	57.557	0	37.603	1330400	53	Q9UI10	Q9UI10	14.859582901001'	14.9747285842896'	14.9523773193359'	15.0363883972168'	15.0486993789673'	14.9251375198364'	14.8428907394409'	14.9417810440063'	15.0700788497925'	14.8913087844849'	14.9523773193359'	15.0751447677612'
EIF2S1	Eukaryotic translation initiation factor 2 subunit 1	0.00545862	0.0869875	0.177059		21	21	21	66.7	66.7	66.7	36.112	0	109.19	25072000	216	P05198	P05198	18.7147827148438'	18.7497978210449'	18.9388790130615'	18.7137432098389'	18.7660694122314'	18.7411975860596'	18.63551902771'	18.4594802856445'	18.7001552581787'	18.580493927002'	18.5289039611816'	18.6575622558594'
EIF2S2	Eukaryotic translation initiation factor 2 subunit 2	0.138599	0.357385	0.0869694		21	21	21	60.4	60.4	60.4	38.388	0	141.84	11637000	140	P20042	P20042	17.9681491851807'	17.8992977142334'	18.1294345855713'	17.8420562744141'	17.9072418212891'	17.8852443695068'	17.9207954406738'	17.9201545715332'	17.6927509307861'	17.8378124237061'	17.8621768951416'	17.8759174346924'
EIF2S3;EIF2S3L	Eukaryotic translation initiation factor 2 subunit 3;Putative eukaryotic translation initiation factor 2 subunit 3-like protein	0.423913	0.467558	-0.0899537		20	20	20	56.1	56.1	56.1	51.109	0	155.47	23399000	231	P41091;Q2VIR3	P41091;Q2VIR3	18.1854362487793'	18.0853481292725'	17.7032680511475'	17.8960475921631'	17.7073192596436'	17.9364070892334'	18.1162433624268'	18.1443500518799'	17.6813354492188'	18.0922813415527'	18.0941905975342'	17.9251480102539'
EIF3A	Eukaryotic translation initiation factor 3 subunit A	0.00227891	0.132342	0.131834		55	55	55	41.3	41.3	41.3	166.57	0	221.26	20802000	335	Q14152	Q14152	17.2349109649658'	17.295804977417'	17.4505672454834'	17.2882537841797'	17.3272018432617'	17.2866306304932'	17.192195892334'	17.1994037628174'	17.2160835266113'	17.1372108459473'	17.1506595611572'	17.196813583374'
EIF3B	Eukaryotic translation initiation factor 3 subunit B	0.0195829	0.208739	0.112831		24	24	24	32.6	32.6	32.6	92.48	0	89.421	12318000	213	P55884	P55884	17.3404769897461'	17.3737316131592'	17.484790802002'	17.3604183197021'	17.3784809112549'	17.3540592193604'	17.2646255493164'	17.1493701934814'	17.3906230926514'	17.2737598419189'	17.2100048065186'	17.326587677002'
EIF3C;EIF3CL	Eukaryotic translation initiation factor 3 subunit C;Eukaryotic translation initiation factor 3 subunit C-like protein	0.0238589	0.287052	0.0887807		25	25	25	28.8	28.8	28.8	105.34	0	158.23	14714000	193	Q99613;B5ME19	Q99613;B5ME19	17.3314933776855'	17.4282455444336'	17.3743267059326'	17.4187259674072'	17.450647354126'	17.4043273925781'	17.387092590332'	17.2161769866943'	17.3371696472168'	17.3601608276367'	17.2356586456299'	17.3388233184814'
EIF3D	Eukaryotic translation initiation factor 3 subunit D	0.0566105	0.1214	0.1994		15	15	15	32.1	32.1	32.1	63.972	0	88.971	7996000	133	O15371	O15371	16.4438171386719'	16.6299819946289'	16.9381332397461'	16.8066253662109'	16.8246364593506'	16.7748126983643'	16.4871654510498'	16.3653144836426'	16.6979179382324'	16.4693870544434'	16.4695777893066'	16.7322463989258'
EIF3E	Eukaryotic translation initiation factor 3 subunit E	0.0209156	0.122013	0.165865		18	18	18	45.8	45.8	45.8	52.22	0	124.58	12979000	139	P60228	P60228	17.2438621520996'	17.3189315795898'	17.4829807281494'	17.3138046264648'	17.4969310760498'	17.3796653747559'	17.259485244751'	17.1063575744629'	17.3228969573975'	17.1897869110107'	17.0555782318115'	17.3068809509277'
EIF3F	Eukaryotic translation initiation factor 3 subunit F	0.400346	0.398116	0.123211		11	11	11	35	35	35	37.563	0	79.371	6320500	76	O00303	O00303	17.0118160247803'	17.0218257904053'	16.9577598571777'	16.9605903625488'	16.7230739593506'	16.8988838195801'	16.8637504577637'	16.9719696044922'	16.1466484069824'	16.9356021881104'	16.9784641265869'	16.9382476806641'
EIF3G	Eukaryotic translation initiation factor 3 subunit G	0.000865497	0.0750284	0.17042		15	15	15	39.4	39.4	39.4	35.611	0	115.44	9501100	130	O75821	O75821	17.8180332183838'	17.7775764465332'	17.8640537261963'	17.8693656921387'	17.8308982849121'	17.7274684906006'	17.6943855285645'	17.5267276763916'	17.7263374328613'	17.6658763885498'	17.6050891876221'	17.6464595794678'
EIF3H	Eukaryotic translation initiation factor 3 subunit H	0.0126021	0.075	0.211702		10	10	10	27.3	27.3	27.3	39.93	0	78.549	4698300	75	O15372	O15372	16.4526920318604'	16.517915725708'	16.8027191162109'	16.6142501831055'	16.7212066650391'	16.6234245300293'	16.411693572998'	16.3662548065186'	16.588846206665'	16.3856945037842'	16.2464618682861'	16.4630451202393'
EIF3I	Eukaryotic translation initiation factor 3 subunit I	0.000856428	0.074956	0.170229		12	12	12	47.7	47.7	47.7	36.501	0	56.853	9657300	97	Q13347	Q13347	17.1386108398438'	17.1832084655762'	17.346981048584'	17.2094345092773'	17.261323928833'	17.1384124755859'	17.0944480895996'	17.0146522521973'	17.0226936340332'	17.0367107391357'	17.0850372314453'	17.0030574798584'
EIF3J	Eukaryotic translation initiation factor 3 subunit J	0.0161727	0.124844	0.158266		14	14	13	55	55	45	29.062	0	90.104	6132000	118	O75822	O75822	16.4022960662842'	16.4363536834717'	16.6083698272705'	16.4448699951172'	16.5932884216309'	16.4682579040527'	16.3615322113037'	16.2654495239258'	16.4101696014404'	16.3090152740479'	16.186616897583'	16.4710559844971'
EIF3K	Eukaryotic translation initiation factor 3 subunit K	0.0115355	0.00567647	-0.760753	+	7	7	6	41.3	41.3	38.1	25.059	0	29.782	3539300	27	Q9UBQ5	Q9UBQ5	17.5702266693115'	17.1176643371582'	16.0855960845947'	17.2565402984619'	16.8394737243652'	17.0744132995605'	17.6212787628174'	18.0276145935059'	17.5488662719727'	17.7341003417969'	18.2437686920166'	17.3328056335449'
EIF3L	Eukaryotic translation initiation factor 3 subunit L	0.0193354	0.146411	0.14446		23	23	23	38.5	38.5	38.5	66.726	0	104.46	11904000	176	Q9Y262	Q9Y262	16.9142684936523'	16.9527645111084'	17.1645736694336'	16.9337596893311'	17.0581188201904'	16.9913673400879'	16.9067726135254'	16.7621479034424'	16.964994430542'	16.79296875'	16.7932224273682'	16.9279861450195'
EIF3M	Eukaryotic translation initiation factor 3 subunit M	0.0491145	0.103547	0.217217		10	10	10	29.9	29.9	29.9	42.502	0	57.007	4553400	48	Q7L2H7	Q7L2H7	17.632682800293'	17.7498302459717'	17.808952331543'	18.0031108856201'	17.9285640716553'	17.8811264038086'	17.2593936920166'	17.684419631958'	17.6885242462158'	17.5808620452881'	17.852029800415'	17.6357326507568'
EIF4A1	Eukaryotic initiation factor 4A-I	0.000884657	0.0860227	0.159091		30	30	16	63.3	63.3	36.2	46.153	0	323.31	124200000	590	P60842	P60842	20.2188053131104'	20.2177391052246'	20.1461906433105'	20.0842056274414'	20.2438850402832'	20.2728710174561'	20.1104431152344'	20.0504589080811'	20.0188961029053'	20.0533790588379'	20.0252647399902'	19.9707069396973'
EIF4A2	Eukaryotic initiation factor 4A-II;Eukaryotic initiation factor 4A-II, N-terminally processed	0.000402848	0.004608	-0.39673	+	23	9	9	63.1	36.1	36.1	46.402	0	122.49	4690800	80	Q14240	Q14240	16.6358032226563'	16.5953598022461'	16.3533191680908'	16.6786556243896'	16.6852416992188'	16.8182830810547'	17.1226253509521'	17.0778579711914'	16.9017162322998'	17.0710639953613'	17.0955829620361'	16.87819480896'
EIF4A3	Eukaryotic initiation factor 4A-III;Eukaryotic initiation factor 4A-III, N-terminally processed	0.0925821	0.522929	0.0471179		28	23	23	61.3	55.5	55.5	46.871	0	154.5	28168000	301	P38919	P38919	18.004264831543'	18.0159587860107'	18.0542011260986'	17.9914779663086'	18.0456962585449'	18.0073890686035'	18.0141620635986'	17.8825588226318'	18.0012989044189'	17.9608173370361'	17.939338684082'	18.0381050109863'
EIF4B	Eukaryotic translation initiation factor 4B	0.00790495	0.064949	0.217051		17	17	17	27.2	27.2	27.2	69.15	0	141.24	9437600	156	P23588	P23588	17.8026542663574'	17.8897647857666'	18.0432949066162'	17.8588428497314'	17.8516025543213'	17.7980422973633'	17.6631698608398'	17.5749626159668'	17.8852443695068'	17.5611534118652'	17.531229019165'	17.7261390686035'
EIF4E	Eukaryotic translation initiation factor 4E	0.103337	0.325431	0.0913218		8	8	8	34.6	34.6	34.6	25.097	0	30.376	3946100	81	P06730	P06730	16.1126232147217'	16.1032886505127'	16.1466484069824'	16.1915798187256'	16.1181297302246'	16.0512733459473'	16.1173801422119'	15.8953619003296'	16.0899677276611'	16.1655750274658'	15.8920211791992'	16.0153064727783'
EIF4E2	Eukaryotic translation initiation factor 4E type 2	0.154656	0.0813648	0.568102		2	2	2	14.3	14.3	14.3	28.362	0	4.8896	401910	14	O60573	O60573	14.3805961608887'	14.3105421066284'	14.2065563201904'	14.3324565887451'	14.3679609298706'	14.2290439605713'	12.2456436157227'	14.2716817855835'	14.3582391738892'	13.0033674240112'	14.437557220459'	14.1020574569702'
EIF4EBP1	Eukaryotic translation initiation factor 4E-binding protein 1	0.460135	0.526272	-0.0723713		4	4	4	30.5	30.5	30.5	12.58	0	11.334	1170500	36	Q13541;O60516;Q13542	Q13541	15.0397758483887'	14.9923191070557'	14.8679065704346'	15.117115020752'	14.8013038635254'	14.9753551483154'	15.0858869552612'	14.9073600769043'	15.3864688873291'	14.9573287963867'	14.8112239837646'	15.0797348022461'
EIF4G1	Eukaryotic translation initiation factor 4 gamma 1	0.00411714	0.10126	0.159293		52	52	47	33.2	33.2	30.1	175.49	0	174.68	21563000	396	Q04637;REV__Q8NEG2	Q04637	17.2112426757813'	17.2281608581543'	17.4520168304443'	17.2431182861328'	17.2321968078613'	17.3041191101074'	17.1207027435303'	17.0885601043701'	17.2213802337646'	17.0760841369629'	17.0850372314453'	17.1233329772949'
EIF4G2	Eukaryotic translation initiation factor 4 gamma 2	6.04505e-05	0.00767568	0.312785	+	25	25	25	30	30	30	102.36	0	88.305	10821000	188	P78344	P78344	16.6645584106445'	16.7822551727295'	16.8596324920654'	16.7217407226563'	16.804105758667'	16.7037410736084'	16.5320358276367'	16.3705005645752'	16.549259185791'	16.4012966156006'	16.3260250091553'	16.4802055358887'
EIF4G3	Eukaryotic translation initiation factor 4 gamma 3	0.64756	0.715932	0.0382028		17	12	12	12.4	9.3	9.3	176.65	0	57.246	1667800	67	O43432	O43432	14.7625894546509'	14.8812093734741'	15.0001764297485'	14.9300909042358'	15.0774831771851'	14.9222593307495'	14.982102394104'	14.6932687759399'	15.0377187728882'	14.9006786346436'	14.678765296936'	15.0520582199097'
EIF4H	Eukaryotic translation initiation factor 4H	0.0290399	0.151545	0.147771		12	12	12	49.2	49.2	49.2	27.385	0	187.2	21402000	126	Q15056	Q15056	19.3104801177979'	19.28005027771'	19.5475120544434'	19.4057197570801'	19.4056777954102'	19.2984256744385'	19.2718467712402'	19.1478805541992'	19.3735828399658'	19.1494941711426'	19.1257305145264'	19.2927074432373'
EIF5	Eukaryotic translation initiation factor 5	0.0144332	0.0671134	0.231523		13	13	13	28.8	28.8	28.8	49.222	0	47.932	7655400	92	P55010	P55010	17.6034965515137'	17.6464595794678'	17.2775783538818'	17.6987323760986'	17.6498317718506'	17.7594203948975'	17.2876224517822'	17.3510417938232'	17.4768257141113'	17.3089256286621'	17.3238639831543'	17.4981021881104'
EIF5A;EIF5AL1	Eukaryotic translation initiation factor 5A-1;Eukaryotic translation initiation factor 5A-1-like	0.0230926	0.127451	0.162686		12	12	12	87	87	87	16.832	0	242.67	37187000	273	P63241;Q6IS14;Q9GZV4	P63241;Q6IS14	18.7722053527832'	18.9235534667969'	18.9552631378174'	18.7166919708252'	18.8411350250244'	18.9829273223877'	18.5949230194092'	18.7084636688232'	18.841625213623'	18.6503925323486'	18.6098937988281'	18.8103637695313'
EIF5B	Eukaryotic translation initiation factor 5B	0.00223511	0.177517	0.110188		30	30	30	26.5	26.5	26.5	138.83	0	156.28	14748000	224	O60841	O60841	17.1791324615479'	17.2303199768066'	17.3371696472168'	17.1937370300293'	17.2222290039063'	17.2135219573975'	17.149866104126'	17.0957889556885'	17.1577816009521'	17.064868927002'	17.1118698120117'	17.1348075866699'
EIF6	Eukaryotic translation initiation factor 6	0.14686	0.287543	0.115223		8	8	8	49.8	49.8	49.8	26.599	0	135.33	15111000	99	P56537	P56537	18.4241905212402'	18.5974349975586'	18.8012351989746'	18.6056671142578'	18.6762466430664'	18.547399520874'	18.4741725921631'	18.3356437683105'	18.702220916748'	18.4641551971436'	18.4157161712646'	18.5689277648926'
ELAC2	Zinc phosphodiesterase ELAC protein 2	0.813861	0.867115	0.0172092		9	9	9	13.1	13.1	13.1	92.218	0	53.832	2235800	52	Q9BQ52	Q9BQ52	15.6907892227173'	15.5822591781616'	15.8442640304565'	15.6174964904785'	15.7556180953979'	15.5194520950317'	15.7706127166748'	15.4906625747681'	15.5941791534424'	15.6572904586792'	15.8259525299072'	15.5679264068604'
ELAVL1	ELAV-like protein 1	0.29674	0.569314	0.0472635		13	13	13	43.6	43.6	43.6	36.091	0	63.512	10746000	124	Q15717;Q12926;P26378	Q15717	17.891902923584'	17.9104080200195'	17.9503726959229'	18.0212841033936'	18.067024230957'	18.0141620635986'	17.9744930267334'	17.8457355499268'	18.0474014282227'	17.8640537261963'	17.8748378753662'	17.965051651001'
ELMO2	Engulfment and cell motility protein 2	0.411038	0.597678	-0.0475314		4	4	4	8.2	8.2	8.2	82.614	0	16.959	898190	32	Q96JJ3	Q96JJ3	14.8276405334473'	14.9473628997803'	14.8455877304077'	14.7173547744751'	15.0181999206543'	14.9161596298218'	14.9297666549683'	14.7836637496948'	15.0428562164307'	14.8996877670288'	14.9292125701904'	14.9723072052002'
ELOVL1	Elongation of very long chain fatty acids protein 1	0.0323367	0.0984944	0.204599		3	3	3	14	14	14	32.662	0	23.207	5553900	58	Q9BW60	Q9BW60	18.0235061645508'	18.1756267547607'	18.4159240722656'	18.1659469604492'	18.3676872253418'	18.2301807403564'	18.0387477874756'	17.9195156097412'	18.2439079284668'	17.9123401641846'	17.899356842041'	18.1374111175537'
ELP2	Elongator complex protein 2	0.0189055	0.0266099	0.428922	+	2	2	2	2.8	2.8	2.8	92.499	0	8.4563	332950	13	Q6IA86	Q6IA86	14.0920963287354'	14.2005157470703'	14.3444347381592'	14.2051057815552'	14.3300065994263'	14.2575349807739'	13.2896413803101'	13.4040632247925'	14.0616245269775'	13.9932041168213'	13.9815673828125'	14.1260595321655'
EMC1	ER membrane protein complex subunit 1	0.0247986	0.148815	0.146331		12	12	12	13.5	13.5	13.5	111.76	0	35.523	2838000	64	Q8N766	Q8N766	15.8814010620117'	15.8461999893188'	15.9715662002563'	15.9088621139526'	15.8575191497803'	15.8350877761841'	15.7100257873535'	15.567361831665'	15.9373273849487'	15.8086881637573'	15.6688575744629'	15.7303905487061'
EMC2	ER membrane protein complex subunit 2	0.795649	0.862287	0.0172561		6	6	6	26.6	26.6	26.6	34.833	0	25.774	1904200	43	Q15006	Q15006	15.6320867538452'	15.8174333572388'	15.9916105270386'	15.7816667556763'	15.884861946106'	15.7559566497803'	15.8430871963501'	15.6557264328003'	15.8466653823853'	15.7910099029541'	15.69495677948'	15.9286336898804'
EMD	Emerin	0.0795769	0.369825	0.0760695		13	13	13	65.4	65.4	65.4	28.994	0	89.867	23923000	138	P50402	P50402	18.455150604248'	18.5381050109863'	18.6507778167725'	18.5722255706787'	18.5860042572021'	18.5292472839355'	18.4923229217529'	18.341344833374'	18.4871101379395'	18.5356769561768'	18.509744644165'	18.5088939666748'
EMG1	Ribosomal RNA small subunit methyltransferase NEP1	0.227726	0.387769	0.088424		8	8	8	39.8	39.8	39.8	26.72	0	15.499	1874900	36	Q92979	Q92979	15.808385848999'	15.9449863433838'	16.147403717041'	15.6701860427856'	15.9186773300171'	15.8855772018433'	15.8137311935425'	15.7322473526001'	15.790602684021'	15.8837652206421'	15.7607202529907'	15.8636054992676'
EML4	Echinoderm microtubule-associated protein-like 4	0.140842	0.373576	-0.0822285		16	16	16	18.2	18.2	18.2	108.91	0	38.119	2704600	60	Q9HC35	Q9HC35	15.5191144943237'	15.5610189437866'	15.7292490005493'	15.5571346282959'	15.4822406768799'	15.6775817871094'	15.6722040176392'	15.6132717132568'	15.6754608154297'	15.7969522476196'	15.555757522583'	15.7060642242432'
ENAH	Protein enabled homolog	8.03625e-06	0.00784211	0.281186	+	18	18	18	36.5	36.5	36.5	66.509	0	97.541	6284800	128	Q8N8S7;Q9UI08	Q8N8S7	16.1526412963867'	16.1492118835449'	16.3160877227783'	16.2600193023682'	16.2695293426514'	16.1775760650635'	15.9046583175659'	15.8891477584839'	15.9552183151245'	15.9958553314209'	15.9142913818359'	15.978777885437'
ENO1	Alpha-enolase	0.210437	0.405287	0.0805181		32	32	27	79	79	69.1	47.168	0	323.31	683210000	992	P06733	P06733	22.4787216186523'	22.6417198181152'	22.8015975952148'	22.5515441894531'	22.657527923584'	22.6351566314697'	22.5697345733643'	22.4809417724609'	22.6667232513428'	22.4505577087402'	22.4564094543457'	22.6587924957275'
ENO2	Gamma-enolase	0.982624	0.985896	0.00164668		18	14	12	62	47.9	44.7	47.268	0	130.33	9119000	118	P09104	P09104	17.4445133209229'	17.5499954223633'	17.7277336120605'	17.4446754455566'	17.6324691772461'	17.6467418670654'	17.336820602417'	17.5202198028564'	17.7500915527344'	17.5754070281982'	17.6045093536377'	17.6492004394531'
ENSA	Alpha-endosulfine	0.401278	0.55965	-0.0555407		6	6	5	45.5	45.5	36.4	13.389	0	29.713	3516300	63	O43768	O43768	16.3355827331543'	16.366662979126'	16.5391292572021'	16.4286880493164'	16.5107955932617'	16.3167762756348'	16.4997673034668'	16.2838668823242'	16.6390571594238'	16.4725952148438'	16.3863334655762'	16.549259185791'
EPB41L2	Band 4.1-like protein 2	0.00189135	0.0746921	-0.178782		35	35	31	38.4	38.4	34.8	112.59	0	192.55	12314000	240	O43491	O43491	16.9517402648926'	16.9962310791016'	17.1739692687988'	17.0516548156738'	17.1087074279785'	17.0163955688477'	17.2549724578857'	17.136510848999'	17.3012638092041'	17.2789402008057'	17.1563987731934'	17.2433032989502'
EPHA2	Ephrin type-A receptor 2	0.00925976	0.101535	0.169849		17	17	15	19.3	19.3	17.3	108.27	0	70.363	4841000	117	P29317;P54762;Q15375;P54753;Q9UF33;Q06187;P29322	P29317	15.8743085861206'	15.9863309860229'	16.0449485778809'	16.1150646209717'	16.0610752105713'	16.0354862213135'	15.8480854034424'	15.7171411514282'	15.93909740448'	15.8586368560791'	15.7591342926025'	15.9760274887085'
EPHA4	Ephrin type-A receptor 4	0.0191773	0.0751329	0.22656		4	3	2	4.6	3.4	2.1	109.86	0	10.913	416220	17	P54764	P54764	14.6091785430908'	14.7501316070557'	14.4359302520752'	14.788667678833'	14.8000907897949'	14.40500831604'	14.3631763458252'	14.3303565979004'	14.5038261413574'	14.3191080093384'	14.53089427948'	14.3822860717773'
EPHX1	Epoxide hydrolase 1	0.000963325	0.033	-0.246222	+	7	7	7	17.4	17.4	17.4	52.948	0	17.384	1273100	38	P07099	P07099	14.928750038147'	14.9128894805908'	14.7644567489624'	14.9117660522461'	15.0743503570557'	15.042685508728'	15.2381439208984'	15.2311086654663'	15.2156848907471'	15.0552825927734'	15.1564388275146'	15.2155704498291'
EPN1	Epsin-1	0.627906	0.664024	0.0506767		6	6	5	12.7	12.7	10.6	60.293	0	22.689	1567900	36	Q9Y6I3	Q9Y6I3	15.544903755188'	15.4642581939697'	15.1989440917969'	15.5267133712769'	15.4683380126953'	15.3841428756714'	15.3774814605713'	15.1828212738037'	15.1225452423096'	15.4905376434326'	15.7113447189331'	15.398509979248'
EPN2	Epsin-2	0.098983	0.0541811	0.581755		3	3	3	6.1	6.1	6.1	68.481	0	18.121	447360	18	O95208	O95208	14.6837072372437'	14.7097835540771'	14.8749809265137'	14.5284538269043'	14.6123504638672'	14.3673467636108'	14.3230543136597'	14.1748476028442'	14.6878681182861'	14.2579774856567'	12.5296745300293'	14.3126707077026'
EPRS	Bifunctional glutamate/proline--tRNA ligase;Glutamate--tRNA ligase;Proline--tRNA ligase	0.00400347	0.0745901	0.189216		48	48	48	38.4	38.4	38.4	170.59	0	221.55	22693000	321	P07814	P07814	17.1262607574463'	17.2055263519287'	17.3722019195557'	17.2435836791992'	17.2897853851318'	17.2303199768066'	17.0968189239502'	16.9157867431641'	17.1494693756104'	17.0087566375732'	17.0093040466309'	17.1522445678711'
EPS15	Epidermal growth factor receptor substrate 15	0.0040747	0.0670222	-0.199516		18	18	18	24.3	24.3	24.3	98.655	0	77.825	3534000	83	P42566	P42566	15.6346979141235'	15.570686340332'	15.5109806060791'	15.6912260055542'	15.6956901550293'	15.6819248199463'	15.8325443267822'	15.6978635787964'	15.9814777374268'	15.8419818878174'	15.7207250595093'	15.9077119827271'
EPS15L1	Epidermal growth factor receptor substrate 15-like 1	0.446446	0.689105	0.0328182		21	21	21	32.3	32.3	32.3	94.254	0	102.85	4851200	144	Q9UBC2	Q9UBC2	15.7930955886841'	15.7390947341919'	15.9083223342896'	15.7336511611938'	15.8929462432861'	15.7653121948242'	15.8581266403198'	15.6886053085327'	15.838809967041'	15.7796421051025'	15.7234210968018'	15.7469081878662'
EPS8	Epidermal growth factor receptor kinase substrate 8	0.0633068	0.387716	-0.0699045		14	14	14	24	24	24	91.88	0	72.987	3039400	67	Q12929	Q12929	15.5464420318604'	15.5576429367065'	15.6587972640991'	15.6195611953735'	15.5699148178101'	15.6201915740967'	15.7238473892212'	15.6192741394043'	15.7600183486938'	15.6290435791016'	15.5770454406738'	15.6827478408813'
ERAP1	Endoplasmic reticulum aminopeptidase 1	0.00106351	0.0330398	-0.248277	+	9	9	9	12.5	12.5	12.5	107.23	0	19.107	1742300	42	Q9NZ08	Q9NZ08	15.0661735534668'	15.1631383895874'	15.2574243545532'	15.1691417694092'	15.273832321167'	15.1533536911011'	15.4166660308838'	15.2748880386353'	15.5795812606812'	15.431040763855'	15.3518362045288'	15.5187149047852'
ERAP2	Endoplasmic reticulum aminopeptidase 2	0.183116	0.0967661	-0.545256		7	7	7	7.2	7.2	7.2	110.46	0	11.461	4271300	27	Q6P179	Q6P179	16.8683395385742'	17.7092723846436'	18.688045501709'	17.3617038726807'	17.9391078948975'	16.6097850799561'	18.2979106903076'	17.2828350067139'	18.4128265380859'	18.5591011047363'	17.474292755127'	18.4208240509033'
ERBB2IP	Protein LAP2	0.780127	0.901732	-0.0102275		27	27	26	23.7	23.7	22.5	158.3	0	169.84	6430100	189	Q96RT1	Q96RT1	15.8487453460693'	15.9219799041748'	16.0054054260254'	15.9302062988281'	16.0015850067139'	15.8500156402588'	15.935510635376'	15.9017391204834'	16.0279064178467'	15.9305992126465'	15.8697147369385'	15.9538326263428'
ERC1	ELKS/Rab6-interacting/CAST family member 1	0.946718	0.973972	0.00277901		34	34	27	29.3	29.3	25.4	128.08	0	99.396	7533400	198	Q8IUD2	Q8IUD2	16.1789569854736'	16.1221199035645'	16.2395992279053'	16.1580181121826'	16.2039604187012'	16.1561622619629'	16.221794128418'	16.0015182495117'	16.2171249389648'	16.2387599945068'	16.1448173522949'	16.2181282043457'
ERCC6L	DNA excision repair protein ERCC-6-like	0.521986	0.559166	0.0700784		16	16	16	15.7	15.7	15.7	141.1	0	58.283	2756900	68	Q2NKX8	Q2NKX8	15.2046480178833'	15.1531162261963'	15.3827924728394'	15.1644353866577'	15.4335527420044'	15.3923511505127'	15.2390394210815'	14.8374805450439'	15.3320016860962'	15.3397808074951'	15.0911464691162'	15.4709768295288'
ERGIC1	Endoplasmic reticulum-Golgi intermediate compartment protein 1	0.107522	0.284897	-0.108053		9	9	9	36.6	36.6	36.6	32.592	0	40.158	3462600	69	Q969X5	Q969X5	16.0573997497559'	16.0359153747559'	16.3523368835449'	16.1490917205811'	16.0101127624512'	15.9673385620117'	16.1445579528809'	16.2355461120605'	16.1442203521729'	16.2026977539063'	16.2096061706543'	16.2838840484619'
ERGIC2	Endoplasmic reticulum-Golgi intermediate compartment protein 2	0.0981143	0.161564	0.180316		4	4	4	15.9	15.9	15.9	42.548	0	19.261	638550	31	Q96RQ1	Q96RQ1	14.6982707977295'	14.6246242523193'	14.8793439865112'	14.6081390380859'	14.7693214416504'	14.6720933914185'	14.1088514328003'	14.5744752883911'	14.7631607055664'	14.5642690658569'	14.5484008789063'	14.6107368469238'
ERGIC3	Endoplasmic reticulum-Golgi intermediate compartment protein 3	0.216989	0.281245	0.138587		7	7	7	15.7	15.7	15.7	43.222	0	15.592	1865800	39	Q9Y282	Q9Y282	15.5289421081543'	15.425347328186'	15.5780487060547'	15.338249206543'	15.3418664932251'	15.2260360717773'	15.4961671829224'	15.1735210418701'	15.5469846725464'	15.3117837905884'	15.0275602340698'	15.0509538650513'
ERH	Enhancer of rudimentary homolog	0.187408	0.262702	-0.140985		7	7	7	54.8	54.8	54.8	12.259	0	93.156	24478000	112	P84090	P84090	20.237247467041'	20.1735305786133'	19.7961730957031'	20.0337562561035'	19.837797164917'	20.0839462280273'	20.4074840545654'	19.978967666626'	20.0664463043213'	20.0822582244873'	20.3354911804199'	20.1377124786377'
ERLIN1	Erlin-1	0.0298499	0.15483	0.145932		13	13	10	40.2	40.2	31.3	39.171	0	43.038	6196400	112	O75477	O75477	16.9915885925293'	17.0751457214355'	17.1955642700195'	17.1230297088623'	17.1254539489746'	17.0795269012451'	16.9983253479004'	16.8146572113037'	17.1047210693359'	16.8907146453857'	16.8335571289063'	17.0727405548096'
ERLIN2	Erlin-2	0.0260292	0.137118	0.157646		7	4	4	24.2	15	15	37.839	0	21.572	1480400	32	O94905	O94905	15.9123048782349'	15.7929172515869'	15.932653427124'	15.9217948913574'	15.8842182159424'	15.7380132675171'	15.7893047332764'	15.6503505706787'	15.8701477050781'	15.75'	15.5139741897583'	15.6622514724731'
ERMP1	Endoplasmic reticulum metallopeptidase 1	0.0774814	0.138514	-0.193996		7	7	7	8.1	8.1	8.1	100.23	0	11.325	691560	22	Q7Z2K6	Q7Z2K6	13.7422037124634'	13.7300453186035'	13.9213762283325'	13.8450002670288'	14.0195903778076'	13.550145149231'	14.0510387420654'	13.7998886108398'	14.2193193435669'	14.0520582199097'	13.7645606994629'	14.0854721069336'
ERO1L	ERO1-like protein alpha	0.371412	0.660125	-0.0350641		12	12	12	33.8	33.8	33.8	54.392	0	109.51	7131300	102	Q96HE7;Q86YB8;Q7Z6L1	Q96HE7	17.0521850585938'	17.1282768249512'	17.1387119293213'	17.0436687469482'	17.0742034912109'	17.0672874450684'	17.231071472168'	17.0472946166992'	17.1805896759033'	17.0999031066895'	17.0111618041992'	17.1446971893311'
ERP29	Endoplasmic reticulum resident protein 29	0.00911413	0.130347	-0.145162		13	13	13	50.2	50.2	50.2	28.993	0	79.957	27879000	143	P30040	P30040	18.8416557312012'	18.8480606079102'	18.9330101013184'	18.8324451446533'	18.9684314727783'	18.8763065338135'	19.1220703125'	18.8835735321045'	19.1262111663818'	18.982982635498'	18.9826755523682'	19.0733680725098'
ERP44	Endoplasmic reticulum resident protein 44	0.179938	0.345675	0.0970176		8	8	8	19.2	19.2	19.2	46.971	0	35.945	4426900	70	Q9BS26	Q9BS26	16.758508682251'	16.8528213500977'	17.1422061920166'	16.9609298706055'	17.0134544372559'	16.9364070892334'	16.9387073516846'	16.6947937011719'	16.8779544830322'	16.7618885040283'	16.8706302642822'	16.9382476806641'
ESD	S-formylglutathione hydrolase	0.975883	0.985801	-0.00153287		11	11	11	52.1	52.1	52.1	31.462	0	90.503	7349000	103	P10768	P10768	17.1599502563477'	17.1452960968018'	17.2519264221191'	17.3213119506836'	17.1465892791748'	17.1940250396729'	17.1832084655762'	17.0298271179199'	17.2831058502197'	17.2623329162598'	17.1792278289795'	17.2905941009521'
ESF1	ESF1 homolog	0.0958245	0.148409	0.194084		4	4	4	5.5	5.5	5.5	98.795	0	11.116	431140	21	Q9H501	Q9H501	13.9352569580078'	14.1503028869629'	14.1517305374146'	14.2196979522705'	14.1743793487549'	13.8197803497314'	13.9424228668213'	13.8604078292847'	13.9605445861816'	14.1687507629395'	13.5529088973999'	13.801607131958'
ESYT1	Extended synaptotagmin-1	0.0144111	0.277422	-0.0888834		44	44	43	51.6	51.6	51.1	122.85	0	273.96	29811000	357	Q9BSJ8	Q9BSJ8	18.5176849365234'	18.530086517334'	18.5751838684082'	18.5044002532959'	18.6247463226318'	18.6042919158936'	18.6310482025146'	18.627384185791'	18.718297958374'	18.5955047607422'	18.602409362793'	18.7150497436523'
ESYT2	Extended synaptotagmin-2	0.00381156	0.102913	-0.157174		12	11	11	14.8	14.1	14.1	102.36	0	34.786	2332900	70	A0FGR8	A0FGR8	14.9917879104614'	15.0114889144897'	15.0604429244995'	14.9769668579102'	15.1061944961548'	15.0252256393433'	15.1642389297485'	15.0688619613647'	15.3144416809082'	15.1557664871216'	15.1385917663574'	15.2732496261597'
ETF1	Eukaryotic peptide chain release factor subunit 1	0.000801675	0.0203077	0.290912	+	15	15	15	44.6	44.6	44.6	49.03	0	113.05	11015000	175	P62495	P62495	17.3246555328369'	17.3591327667236'	17.6264934539795'	17.4247245788574'	17.5085067749023'	17.3948974609375'	17.0859699249268'	17.0244255065918'	17.2833786010742'	17.143404006958'	17.098669052124'	17.2570934295654'
ETFA	Electron transfer flavoprotein subunit alpha, mitochondrial	0.537894	0.654637	-0.0438541		11	11	11	48.3	48.3	48.3	35.079	0	93.829	5365000	84	P13804	P13804	17.0874214172363'	17.1230297088623'	17.204761505127'	17.1282768249512'	17.2538661956787'	17.0599155426025'	17.2567253112793'	16.9761161804199'	17.3854064941406'	17.1735801696777'	17.0520801544189'	17.2764873504639'
ETFB	Electron transfer flavoprotein subunit beta	0.545174	0.638857	-0.0484962		8	8	8	32.2	32.2	32.2	27.843	0	31.093	3723300	59	P38117	P38117	16.4404640197754'	16.5414447784424'	16.7920780181885'	16.4505348205566'	16.5340595245361'	16.5987205505371'	16.5709381103516'	16.4210300445557'	16.7727527618408'	16.5375823974609'	16.5720634460449'	16.7739124298096'
ETHE1	Persulfide dioxygenase ETHE1, mitochondrial	0.027952	0.144683	-0.152357		8	8	8	34.3	34.3	34.3	27.873	0	19.181	1695700	51	O95571	O95571	15.1769523620605'	15.2029275894165'	15.4192686080933'	15.2128381729126'	15.1816959381104'	15.2609195709229'	15.2633428573608'	15.3770751953125'	15.5637626647949'	15.3703470230103'	15.3055629730225'	15.4886560440063'
EWSR1	RNA-binding protein EWS	0.0196009	0.236554	-0.102855		5	5	5	10.4	10.4	10.4	68.477	0	64.173	5670700	47	Q01844	Q01844	18.106819152832'	18.0771808624268'	18.2300395965576'	18.171236038208'	18.226469039917'	18.16575050354'	18.153284072876'	18.2451629638672'	18.3510856628418'	18.2817935943604'	18.3035850524902'	18.2597160339355'
EXOC1	Exocyst complex component 1	0.117579	0.189958	0.165532		5	5	5	7.7	7.7	7.7	101.98	0	15.404	861470	22	Q9NV70	Q9NV70	15.0196342468262'	15.069281578064'	15.1559648513794'	15.1448173522949'	15.3613615036011'	14.8950548171997'	14.6897249221802'	15.1059494018555'	15.0131483078003'	14.9365921020508'	14.7778205871582'	15.1296854019165'
EXOC2	Exocyst complex component 2	0.728337	0.778085	-0.0303995		9	9	9	10.4	10.4	10.4	104.07	0	17.606	999420	24	Q96KP1	Q96KP1	14.2833051681519'	14.3980083465576'	14.1600294113159'	14.3535604476929'	14.5485811233521'	14.4173908233643'	14.1271886825562'	14.3071298599243'	14.5557279586792'	14.5395221710205'	14.3583765029907'	14.4553270339966'
EXOC3	Exocyst complex component 3	0.869726	0.894172	-0.0155058		8	8	8	13	13	13	85.566	0	29.4	1445200	33	O60645	O60645	15.3608474731445'	15.3951997756958'	15.2554340362549'	15.24391746521'	15.3514566421509'	15.5397043228149'	15.4046430587769'	15.0380191802979'	15.6170654296875'	15.5050048828125'	15.2926092147827'	15.3822526931763'
EXOC4	Exocyst complex component 4	0.293837	0.5276	0.055414		15	14	14	18.4	17.8	17.8	110.5	0	65.896	3158400	78	Q96A65	Q96A65	15.4760818481445'	15.5595264434814'	15.5518283843994'	15.5792865753174'	15.573055267334'	15.544602394104'	15.4578294754028'	15.3062400817871'	15.6610269546509'	15.5147142410278'	15.4675741195679'	15.5445117950439'
EXOC5	Exocyst complex component 5	0.66025	0.744441	0.0324667		13	13	13	22.3	22.3	22.3	81.852	0	22.715	1932300	52	O00471	O00471	14.8485250473022'	14.9839286804199'	15.1876611709595'	14.8822612762451'	15.0375471115112'	15.1294040679932'	15.0727605819702'	14.8720016479492'	15.101770401001'	14.9707803726196'	14.8189811706543'	15.0382328033447'
EXOC6B	Exocyst complex component 6B	0.719144	0.733099	-0.0423511		5	5	5	8.5	8.5	8.5	94.2	0	19.173	903520	17	Q9Y2D4	Q9Y2D4	14.4895343780518'	14.983528137207'	15.0906496047974'	15.1971015930176'	15.0690298080444'	15.1022624969482'	14.8258533477783'	15.0486145019531'	15.0652475357056'	15.0254421234131'	15.025182723999'	15.1958723068237'
EXOC7	Exocyst complex component 7	0.852838	0.918597	-0.0096844		17	17	17	25.7	25.7	25.7	83.381	0	70.365	3900000	94	Q9UPT5	Q9UPT5	15.5443906784058'	15.5653400421143'	15.7641716003418'	15.6429538726807'	15.6738338470459'	15.7322206497192'	15.7311601638794'	15.564208984375'	15.8042573928833'	15.6335344314575'	15.6049299240112'	15.6429262161255'
EXOSC10	Exosome component 10	0.384399	0.363987	0.141927		6	6	6	6.6	6.6	6.6	100.83	0	7.7099	1010400	26	Q01780	Q01780	14.7682876586914'	14.7323265075684'	15.0637321472168'	15.0942840576172'	14.8166341781616'	15.1194677352905'	14.9728002548218'	14.8691120147705'	14.1406698226929'	14.7668390274048'	14.8872680664063'	15.106481552124'
EXOSC4	Exosome complex component RRP41	0.0331133	0.0972025	-0.208153		4	4	4	17.1	17.1	17.1	26.383	0	11.366	957190	20	Q9NPD3	Q9NPD3	15.4984445571899'	15.7024707794189'	15.5116910934448'	15.2220783233643'	15.3886566162109'	15.5597658157349'	15.7325382232666'	15.8524322509766'	15.5985469818115'	15.6120328903198'	15.8050632476807'	15.5314121246338'
EXOSC6	Exosome complex component MTR3	0.151871	0.0609797	0.97327		3	3	3	13.2	13.2	13.2	28.235	0	8.4858	1332600	25	Q5RKV6	Q5RKV6	15.9980173110962'	17.4175720214844'	16.2887935638428'	15.9996700286865'	16.2550830841064'	17.2472972869873'	16.1308727264404'	12.7173290252686'	16.2511501312256'	15.9423313140869'	16.0023746490479'	16.3227558135986'
EXOSC8	Exosome complex component RRP43	0.909893	0.937098	-0.00815185		3	3	3	17.8	17.8	17.8	30.039	0	15.291	1346900	32	Q96B26	Q96B26	15.4691333770752'	15.7532949447632'	15.7879276275635'	15.7756357192993'	15.8527250289917'	15.7884893417358'	15.718505859375'	15.6996536254883'	15.8797512054443'	15.771463394165'	15.5793752670288'	15.8273677825928'
EYA3	Eyes absent homolog 3	0.203047	0.254915	-0.15158		2	2	2	4.7	4.7	4.7	62.662	0	8.9244	183450	11	Q99504	Q99504	13.5245418548584'	13.1979398727417'	13.7525119781494'	13.4785165786743'	13.1405401229858'	13.6341304779053'	13.4932298660278'	13.4946060180664'	13.8403844833374'	13.5864877700806'	13.61643409729'	13.606520652771'
EZR	Ezrin	0.157775	0.476824	0.0582314		51	37	34	65	51	48.5	69.412	0	300.16	141040000	526	P15311	P15311	20.3591747283936'	20.4791164398193'	20.5334548950195'	20.3967590332031'	20.4091415405273'	20.4616394042969'	20.4282875061035'	20.3604621887207'	20.4338989257813'	20.3236656188965'	20.286247253418'	20.4573364257813'
F8A1	Factor VIII intron 22 protein	0.601961	0.655329	-0.0499695		2	2	2	9.4	9.4	9.4	39.103	0	30.668	331940	22	P23610	P23610	13.8609895706177'	14.0585832595825'	14.0834789276123'	14.2500019073486'	14.1161003112793'	13.9235134124756'	13.9367303848267'	13.8516511917114'	14.3034238815308'	14.1578207015991'	14.2655420303345'	14.0773162841797'
FADD	FAS-associated death domain protein	0.0746069	0.302413	0.0942019		5	5	5	42.3	42.3	42.3	23.279	0	47.565	1716300	50	Q13158	Q13158	15.5965976715088'	15.645489692688'	15.6374740600586'	15.66286277771'	15.588041305542'	15.5973539352417'	15.3504209518433'	15.6833238601685'	15.4836902618408'	15.5685205459595'	15.5762777328491'	15.5003747940063'
FADS1	Fatty acid desaturase 1	0.0619742	0.0305397	-0.732512	+	4	3	3	7.4	6.1	6.1	51.964	0	4.629	482460	17	O60427	O60427	14.9156923294067'	13.0659952163696'	13.0875377655029'	14.6002616882324'	14.4600715637207'	14.763575553894'	14.7319021224976'	14.7662181854248'	15.0404605865479'	14.8452453613281'	14.8852672576904'	15.0191125869751'
FADS2	Fatty acid desaturase 2	0.000836195	0.0005	-1.12592	+	11	11	10	26.6	26.6	25.2	52.259	0	30.786	2380800	59	O95864	O95864	15.1837902069092'	15.2746334075928'	15.3203067779541'	15.0387048721313'	14.7262182235718'	14.5793161392212'	16.3521289825439'	16.6039447784424'	15.5359134674072'	16.3243217468262'	16.5664558410645'	15.4957304000854'
FAF1	FAS-associated factor 1	0.369396	0.514357	0.065122		9	9	9	13.5	13.5	13.5	73.953	0	13.737	1877900	48	Q9UNN5	Q9UNN5	15.3929214477539'	15.5071754455566'	15.7245407104492'	15.5758638381958'	15.4482135772705'	15.6513605117798'	15.4609994888306'	15.3851881027222'	15.6637525558472'	15.5616159439087'	15.3532161712646'	15.4845714569092'
FAF2	FAS-associated factor 2	0.34308	0.504433	0.0653426		6	6	6	18.2	18.2	18.2	52.623	0	56.429	3553800	62	Q96CS3	Q96CS3	16.2869911193848'	16.4076156616211'	16.5908355712891'	16.2606430053711'	16.5226268768311'	16.5406284332275'	16.3076095581055'	16.4673347473145'	16.4044761657715'	16.2618370056152'	16.3321933746338'	16.4438343048096'
FAH	Fumarylacetoacetase	0.39383	0.312982	0.208591		5	5	5	17.7	17.7	17.7	46.374	0	14.343	652330	20	P16930	P16930	13.852822303772'	14.0770664215088'	13.8808269500732'	14.7223272323608'	14.6162042617798'	14.4270505905151'	13.228364944458'	14.1067266464233'	14.2535524368286'	14.3909749984741'	13.9901924133301'	14.3549385070801'
FAHD1	Acylpyruvase FAHD1, mitochondrial	0.125275	0.0508851	0.908704		3	3	3	26.3	26.3	26.3	24.843	0	36.318	976500	21	Q6P587	Q6P587	15.228367805481'	15.3751411437988'	15.7512302398682'	15.8827629089355'	15.715989112854'	15.4935111999512'	13.1288900375366'	12.8631372451782'	15.4900674819946'	15.3547658920288'	15.3500070571899'	15.8079080581665'
FAHD2A	Fumarylacetoacetate hydrolase domain-containing protein 2A	0.122878	0.10349	-0.318729		3	3	3	13.1	13.1	13.1	34.596	0	19.593	556170	19	Q96GK7;Q6P2I3	Q96GK7	14.7625894546509'	14.3500413894653'	13.9715433120728'	14.6703243255615'	14.0382328033447'	14.4534635543823'	14.5844345092773'	14.9599113464355'	14.134747505188'	14.9375114440918'	14.9787101745605'	14.5632562637329'
FAM111A	Protein FAM111A	0.0147835	0.0215261	-0.44452	+	3	3	3	6.1	6.1	6.1	70.195	0	9.1719	522660	14	Q96PZ2	Q96PZ2	14.5455074310303'	14.1101570129395'	13.4839420318604'	14.0498485565186'	14.1297655105591'	14.0149793624878'	14.6099863052368'	14.5152072906494'	14.4788961410522'	14.5771341323853'	14.6022930145264'	14.2178058624268'
FAM114A1	Protein NOXP20	0.0129249	0.152868	-0.134509		14	14	14	29.7	29.7	29.7	60.741	0	157.29	6066100	90	Q8IWE2	Q8IWE2	17.2589340209961'	17.1417083740234'	17.2519264221191'	17.0983619689941'	17.245813369751'	17.0721111297607'	17.3933906555176'	17.218355178833'	17.3370819091797'	17.3822021484375'	17.2730312347412'	17.2718467712402'
FAM114A2	Protein FAM114A2	0.336654	0.415212	0.0956747		8	8	8	19.6	19.6	19.6	55.468	0	39.306	719800	42	Q9NRY5	Q9NRY5	14.1655349731445'	14.0546894073486'	14.1998252868652'	14.3689155578613'	14.2072429656982'	13.8878870010376'	14.2244539260864'	13.9286108016968'	13.8362474441528'	14.229419708252'	13.9594583511353'	14.131856918335'
FAM120A	Constitutive coactivator of PPAR-gamma-like protein 1	0.200865	0.58941	-0.0405615		23	23	23	25.5	25.5	25.5	121.89	0	185.05	6014200	165	Q9NZB2;Q5T035	Q9NZB2	15.8146324157715'	15.7888965606689'	15.8092403411865'	15.8603353500366'	15.8500156402588'	15.7410984039307'	15.9047517776489'	15.7471961975098'	15.8824758529663'	15.8677616119385'	15.8208026885986'	15.8845996856689'
FAM129A	Protein Niban	2.42303e-05	0.00142857	-0.434654	+	19	19	19	28.7	28.7	28.7	103.13	0	60.689	5260700	102	Q9BZQ8;REV__Q9UHV5	Q9BZQ8	15.9202365875244'	15.9050340652466'	16.080379486084'	16.0955619812012'	16.1231708526611'	15.9506921768188'	16.4982109069824'	16.2590446472168'	16.5736618041992'	16.4448375701904'	16.4156436920166'	16.4916019439697'
FAM129B	Niban-like protein 1	0.451718	0.630572	0.0436195		22	22	22	33	33	33	84.137	0	118.07	11614000	165	Q96TA1	Q96TA1	17.0309047698975'	17.111156463623'	17.3317565917969'	17.1438026428223'	17.2411632537842'	17.1894969940186'	17.0498485565186'	17.0941390991211'	17.2523880004883'	17.0890789031982'	17.0702266693115'	17.2308826446533'
FAM136A	Protein FAM136A	0.141723	0.2025	-0.166272		6	6	6	39.9	39.9	39.9	15.641	0	14.228	940820	27	Q96C01	Q96C01	14.8580780029297'	15.0424718856812'	15.2763061523438'	14.8332357406616'	15.0734300613403'	15.0061941146851'	15.0425996780396'	15.0523557662964'	15.5341205596924'	15.0048351287842'	15.232982635498'	15.2204542160034'
FAM175B	BRISC complex subunit Abro1	0.260487	0.357427	-0.107258		3	3	3	10.1	10.1	10.1	46.9	0	10.666	374770	25	Q15018	Q15018	13.8648633956909'	13.8203783035278'	13.99169921875'	14.1355485916138'	14.0044841766357'	13.973876953125'	13.969386100769'	13.8267469406128'	14.3892955780029'	14.0565528869629'	14.035228729248'	14.1571893692017'
FAM192A	Protein FAM192A	0.369856	0.334349	0.160945		3	3	3	11.4	11.4	11.4	28.912	0	4.9138	439560	15	Q9GZU8	Q9GZU8	14.326078414917'	14.5113821029663'	14.4459199905396'	14.3508701324463'	14.8173837661743'	14.3319664001465'	14.6226806640625'	13.6400184631348'	14.4341716766357'	14.6385488510132'	14.128396987915'	14.3541116714478'
FAM195B	Protein FAM195B	0.310092	0.16265	-0.587358		4	4	4	46.4	46.4	46.4	10.92	0	10.888	1290600	18	C9JLW8	C9JLW8	15.9836168289185'	15.406270980835'	12.5842761993408'	16.1495876312256'	15.8222970962524'	15.6990842819214'	15.7172479629517'	15.9155292510986'	15.9245576858521'	15.9886407852173'	15.821873664856'	15.8014307022095'
FAM21C	WASH complex subunit FAM21C	0.0713361	0.173765	0.155329		10	10	1	12	12	1.2	144.91	0	117.04	2959700	92	Q9Y4E1;Q5SRD0	Q9Y4E1	15.7374582290649'	15.8740930557251'	15.8660469055176'	15.9200735092163'	16.1225452423096'	15.9223289489746'	15.6085433959961'	15.5964813232422'	15.9542417526245'	15.7724695205688'	15.7164173126221'	15.862419128418'
FAM49B	Protein FAM49B	0.0706719	0.0347816	-0.721068	+	7	7	7	25.6	25.6	25.6	36.748	0	26.998	977740	19	Q9NUQ9;Q9H0Q0	Q9NUQ9	15.4907884597778'	14.8780508041382'	15.0350141525269'	13.3053493499756'	15.1126022338867'	14.1831703186035'	14.9276390075684'	15.8067007064819'	15.1070537567139'	15.6923160552979'	15.6317453384399'	15.1659278869629'
FAM50A	Protein FAM50A	0.434445	0.67046	0.0351591		18	18	18	45.4	45.4	45.4	40.241	0	54.717	15109000	144	Q14320;Q9Y247	Q14320	18.1161403656006'	18.2013206481934'	18.2826995849609'	18.1867904663086'	18.1120223999023'	18.0682315826416'	18.1831111907959'	18.04612159729'	18.1109523773193'	18.0958919525146'	18.0803604125977'	18.2398128509521'
FAM98B	Protein FAM98B	0.340396	0.473972	0.0739174		6	6	6	21.9	21.9	21.9	45.547	0	66.989	4120700	50	Q52LJ0	Q52LJ0	16.7103481292725'	16.8518466949463'	17.0257244110107'	16.9480934143066'	17.0319805145264'	16.8928508758545'	16.6476554870605'	16.7472743988037'	17.0278835296631'	16.8030967712402'	16.8647174835205'	16.9267120361328'
FANCI	Fanconi anemia group I protein	0.0256353	0.063356	-0.26676		8	8	8	6.7	6.7	6.7	149.32	0	31.531	1003000	28	Q9NVI1	Q9NVI1	15.0871315002441'	15.0442237854004'	14.7900943756104'	14.6549158096313'	15.0015840530396'	14.919002532959'	14.9881963729858'	15.230170249939'	14.9471349716187'	15.322491645813'	15.1839065551758'	15.425609588623'
FARSA	Phenylalanine--tRNA ligase alpha subunit	0.00379334	0.0628623	0.205313		12	12	12	27.8	27.8	27.8	57.563	0	47.067	5375400	78	Q9Y285	Q9Y285	16.8475704193115'	16.8393516540527'	16.9504871368408'	16.9053630828857'	16.9488925933838'	16.8058700561523'	16.6359443664551'	16.477014541626'	16.8056182861328'	16.7291965484619'	16.6437149047852'	16.774169921875'
FARSB	Phenylalanine--tRNA ligase beta subunit	0.494326	0.561962	-0.0646068		17	16	16	30.4	29.4	29.4	66.115	0	57.141	4848000	94	Q9NSD9	Q9NSD9	16.4178848266602'	16.2767238616943'	16.0708122253418'	16.1099529266357'	16.0974769592285'	16.2172203063965'	16.3852043151855'	16.4419555664063'	15.9753332138062'	16.2748870849609'	16.3721160888672'	16.1282157897949'
FASN	Fatty acid synthase;[Acyl-carrier-protein] S-acetyltransferase;[Acyl-carrier-protein] S-malonyltransferase;3-oxoacyl-[acyl-carrier-protein] synthase;3-oxoacyl-[acyl-carrier-protein] reductase;3-hydroxyacyl-[acyl-carrier-protein] dehydratase;Enoyl-[acyl-carrier-protein] reductase;Oleoyl-[acyl-carrier-protein] hydrolase	6.20024e-07	0.000896552	-0.388895	+	92	92	91	46.3	46.3	45.5	273.42	0	323.31	106960000	882	P49327	P49327	18.9089736938477'	18.9574203491211'	19.1031093597412'	18.9256992340088'	18.9695835113525'	18.9653053283691'	19.3832778930664'	19.3294811248779'	19.4341239929199'	19.3217086791992'	19.2990074157715'	19.3958606719971'
FASTKD2	FAST kinase domain-containing protein 2	0.0384921	0.0348588	0.46897	+	4	4	4	8.5	8.5	8.5	81.462	0.00025394	3.7089	282820	6	Q9NYY8	Q9NYY8	13.3535604476929'	13.8344707489014'	13.735767364502'	13.6316318511963'	13.6531810760498'	13.6557540893555'	12.767373085022'	13.7741689682007'	13.251127243042'	13.4312362670898'	13.3006381988525'	12.5260038375854'
FBL	rRNA 2-O-methyltransferase fibrillarin	0.0356026	0.18414	0.131543		10	10	10	31.8	31.8	31.8	33.784	0	70.109	5734100	84	P22087	P22087	17.3960704803467'	17.3774642944336'	17.1635913848877'	17.3917980194092'	17.2175025939941'	17.3515605926514'	17.164966583252'	17.1593589782715'	17.0359592437744'	17.2567253112793'	17.2131423950195'	17.2785758972168'
FBLIM1	Filamin-binding LIM protein 1	0.131489	0.387144	0.0771974		9	9	9	22	22	22	40.669	0	21.275	2148700	51	Q8WUP2	Q8WUP2	15.4700546264648'	15.356520652771'	15.5153303146362'	15.5733509063721'	15.533299446106'	15.581995010376'	15.5423364639282'	15.3665952682495'	15.4992227554321'	15.4051418304443'	15.333155632019'	15.4209146499634'
FBLN2	Fibulin-2	5.45391e-10	0	1.45586	+	12	12	12	12.8	12.8	12.8	126.57	0	51.33	4524500	91	P98095	P98095	17.2265625'	17.2090530395508'	17.2675552368164'	17.1450958251953'	17.3206939697266'	17.2056217193604'	15.6679430007935'	15.5809650421143'	15.9534006118774'	15.8835020065308'	15.7074127197266'	15.8461761474609'
FDFT1	Squalene synthase	2.89592e-07	0.000333333	-0.918119	+	7	7	7	19.4	19.4	19.4	48.115	0	16.966	1321700	23	P37268	P37268	14.7728300094604'	14.6749095916748'	15.1264219284058'	14.7744264602661'	14.9525594711304'	15.0208501815796'	15.9027051925659'	15.7417831420898'	15.8103456497192'	15.8043079376221'	15.7124729156494'	15.8590974807739'
FDPS	Farnesyl pyrophosphate synthase	2.51797e-09	0.000444444	-0.767246	+	9	9	9	18.9	18.9	18.9	48.275	0	31.949	10365000	82	P14324	P14324	17.9435214996338'	17.9488353729248'	18.0927467346191'	17.8564739227295'	17.9746608734131'	17.8738174438477'	18.7554149627686'	18.7148818969727'	18.7273693084717'	18.7364158630371'	18.7313194274902'	18.6281318664551'
FDX1	Adrenodoxin, mitochondrial	0.0749325	0.168837	0.160725		3	3	3	20.7	20.7	20.7	19.393	0	42.37	818860	14	P10109	P10109	15.1497468948364'	15.2965574264526'	15.3957347869873'	15.3792428970337'	15.4395713806152'	15.4663000106812'	14.9068908691406'	15.1730918884277'	15.2461471557617'	15.1612501144409'	15.3165645599365'	15.3588571548462'
FECH	Ferrochelatase, mitochondrial	0.372818	0.324348	-0.17395		5	5	5	18	18	18	47.862	0	19.538	915790	24	P22830	P22830	14.8037271499634'	14.8910713195801'	14.0983610153198'	15.0366888046265'	14.8567171096802'	14.7246732711792'	14.6820068359375'	14.7531642913818'	15.2181091308594'	15.3971395492554'	14.6412048339844'	14.76331615448'
FEN1	Flap endonuclease 1	0.648226	0.731166	-0.0343676		17	17	16	56.8	56.8	56.8	42.592	0	145.94	23656000	197	P39748;REV__Q6DKJ4	P39748	18.5449123382568'	18.6038227081299'	18.7974090576172'	18.574592590332'	18.5318756103516'	18.5543117523193'	18.7047214508057'	18.5803833007813'	18.8303737640381'	18.5469856262207'	18.4173259735107'	18.7333393096924'
FERMT2	Fermitin family homolog 2	6.79358e-08	0.000428571	0.549282	+	27	27	27	46.3	46.3	46.3	77.86	0	201.38	24993000	225	Q96AC1;Q9BQL6	Q96AC1	18.6617088317871'	18.6971035003662'	18.8317337036133'	18.7331085205078'	18.7734298706055'	18.7534255981445'	18.1953716278076'	18.0890789031982'	18.3083038330078'	18.1665363311768'	18.1550159454346'	18.2405109405518'
FGF2	Fibroblast growth factor 2	0.263019	0.129917	-0.653734		3	3	3	9.7	9.7	9.7	30.77	0	6.714	910280	22	P09038	P09038	15.2534408569336'	15.4020128250122'	15.5852851867676'	13.0585145950317'	12.6743183135986'	15.528392791748'	14.9943971633911'	15.1239595413208'	15.3169174194336'	15.4558410644531'	15.2464065551758'	15.2868461608887'
FGFR1OP	FGFR1 oncogene partner	0.0242152	0.0741731	0.238725		4	4	4	19	19	19	43.064	0	49.685	942270	30	O95684	O95684	15.8698348999023'	15.8171586990356'	15.784686088562'	16.184061050415'	15.9697465896606'	16.1404495239258'	15.7477731704712'	15.4734201431274'	15.9102916717529'	15.7130107879639'	15.7753534317017'	15.7137355804443'
FH	Fumarate hydratase, mitochondrial	0.265068	0.638837	-0.035519		19	19	19	53.3	53.3	53.3	54.636	0	142.04	8821900	177	P07954	P07954	16.7773838043213'	16.8112735748291'	16.9200973510742'	16.7737827301025'	16.7485866546631'	16.8186569213867'	16.9026584625244'	16.8333110809326'	16.8759174346924'	16.817907333374'	16.7844295501709'	16.8486709594727'
FHL1	Four and a half LIM domains protein 1	0.00317552	0.0975494	-0.159198		10	10	10	33.4	33.4	33.4	36.263	0	34.793	8867200	90	Q13642	Q13642	17.8710517883301'	17.7760982513428'	17.9037170410156'	17.963415145874'	17.7374057769775'	17.8782539367676'	17.9957332611084'	17.9407157897949'	17.9824256896973'	18.0112705230713'	18.0514430999756'	18.1035442352295'
FHL2	Four and a half LIM domains protein 2	0.000128434	0.0586617	-0.174239		15	15	15	54.1	54.1	54.1	32.193	0	90.354	13517000	148	Q14192	Q14192	17.685173034668'	17.6517238616943'	17.6969680786133'	17.7690105438232'	17.7388572692871'	17.6774864196777'	17.8494663238525'	17.84983253479'	17.9400844573975'	17.8437118530273'	17.8241386413574'	17.9574203491211'
FHL3	Four and a half LIM domains protein 3	0.627834	0.684682	0.0446776		3	3	3	8.9	8.9	8.9	31.192	0	5.1829	790640	15	Q13643	Q13643	15.1738719940186'	15.1976003646851'	15.5410060882568'	15.2451810836792'	15.3098669052124'	15.4469537734985'	15.2822561264038'	15.1902875900269'	15.5666189193726'	15.0761470794678'	15.250298500061'	15.2808065414429'
FILIP1L	Filamin A-interacting protein 1-like	0.0145333	0.161396	-0.131007		19	19	19	17.4	17.4	17.4	130.38	0	112.42	4975700	148	Q4L180	Q4L180	15.3270616531372'	15.3902359008789'	15.4859237670898'	15.4430732727051'	15.4962921142578'	15.3613615036011'	15.5548286437988'	15.3959360122681'	15.5594968795776'	15.5326299667358'	15.6407537460327'	15.6063470840454'
FIP1L1	Pre-mRNA 3-end-processing factor FIP1	0.0854557	0.241042	0.121643		8	8	8	21.9	21.9	21.9	66.526	0	67.893	1839700	39	Q6UN15	Q6UN15	15.5206184387207'	15.5581817626953'	15.6470365524292'	15.6029891967773'	15.6733646392822'	15.4946994781494'	15.448148727417'	15.2482614517212'	15.6635303497314'	15.4596881866455'	15.4023790359497'	15.5450248718262'
FIS1	Mitochondrial fission 1 protein	0.015798	0.0564046	0.257013		4	4	4	30.9	30.9	30.9	16.937	0	51.02	5669200	56	Q9Y3D6	Q9Y3D6	17.8413791656494'	17.9784641265869'	18.1016483306885'	17.85817527771'	18.0284786224365'	17.9221305847168'	17.7294616699219'	17.6390571594238'	17.9850978851318'	17.5972518920898'	17.4250526428223'	17.81227684021'
FKBP10	Peptidyl-prolyl cis-trans isomerase FKBP10	0.0103766	0.109407	0.164229		13	13	12	23.2	23.2	22	64.244	0	41.473	8083900	121	Q96AY3	Q96AY3	17.0477199554443'	17.1126842498779'	17.2600364685059'	17.0862808227539'	17.1898822784424'	17.1052341461182'	16.9812545776367'	16.8567180633545'	17.119083404541'	16.8902397155762'	16.9149684906006'	17.0542011260986'
FKBP15	FK506-binding protein 15	0.951423	0.972193	-0.00325346		11	11	11	10.3	10.3	10.3	133.63	0	56.211	2627900	76	Q5T1M5	Q5T1M5	15.4664268493652'	15.5752735137939'	15.6072149276733'	15.5393104553223'	15.6316890716553'	15.467700958252'	15.6762046813965'	15.3912439346313'	15.6019735336304'	15.5631065368652'	15.4578294754028'	15.6167783737183'
FKBP1A	Peptidyl-prolyl cis-trans isomerase FKBP1A	0.558596	0.526566	-0.0959345		4	4	4	40.7	40.7	40.7	11.951	0	30.544	17522000	63	P62942	P62942	20.2255268096924'	19.8880558013916'	20.2944583892822'	19.8179702758789'	19.9303131103516'	20.0109977722168'	20.2648773193359'	20.28489112854'	19.4522380828857'	20.2154903411865'	20.3782482147217'	20.1471843719482'
FKBP2	Peptidyl-prolyl cis-trans isomerase FKBP2	0.00216981	0.00419835	-0.509004	+	6	6	6	52.1	52.1	52.1	15.649	0	73.802	3997000	51	P26885	P26885	17.4141902923584'	17.2465553283691'	17.1660461425781'	17.1403102874756'	16.9985466003418'	17.4076499938965'	17.6386337280273'	17.9031867980957'	17.467700958252'	17.8175964355469'	18.1228275299072'	17.4773788452148'
FKBP3	Peptidyl-prolyl cis-trans isomerase FKBP3	0.643861	0.718549	0.0370897		8	8	8	35.3	35.3	35.3	25.177	0	40.262	12041000	68	Q00688	Q00688	18.3296127319336'	18.4984912872314'	18.7502555847168'	18.5457782745361'	18.5859680175781'	18.5458927154541'	18.5443840026855'	18.3838901519775'	18.6255664825439'	18.3177394866943'	18.5035858154297'	18.6582946777344'
FKBP4	Peptidyl-prolyl cis-trans isomerase FKBP4;Peptidyl-prolyl cis-trans isomerase FKBP4, N-terminally processed	0.000304882	0.021456	0.263316	+	31	31	31	70.8	70.8	70.8	51.804	0	224.01	32148000	323	Q02790	Q02790	18.6184864044189'	18.6489887237549'	18.8315181732178'	18.7278671264648'	18.7883224487305'	18.6747989654541'	18.5229415893555'	18.3146896362305'	18.5593242645264'	18.4376220703125'	18.4140663146973'	18.4614391326904'
FKBP5	Peptidyl-prolyl cis-trans isomerase FKBP5;Peptidyl-prolyl cis-trans isomerase FKBP5, N-terminally processed	0.780919	0.868141	-0.0152251		19	19	19	48.4	48.4	48.4	51.212	0	96.882	7031000	130	Q13451	Q13451	16.8726749420166'	16.9134502410889'	17.0921783447266'	17.0695972442627'	17.0275611877441'	16.8877449035645'	17.0030574798584'	16.8626613616943'	17.0537776947021'	16.9470653533936'	16.9739894866943'	17.1140060424805'
FKBP8	Peptidyl-prolyl cis-trans isomerase FKBP8	0.300853	0.484944	0.0664088		9	9	8	30.1	30.1	23.1	44.561	0	48.567	1291800	43	Q14318	Q14318	15.0795679092407'	15.1842947006226'	15.2804079055786'	15.1970634460449'	15.1637678146362'	15.2616176605225'	15.2855463027954'	15.0198078155518'	15.2808790206909'	15.0043964385986'	15.0307102203369'	15.1469268798828'
FKBP9	Peptidyl-prolyl cis-trans isomerase FKBP9	0.00452152	0.00246809	-0.76712	+	4	3	3	6.5	5.3	5.3	63.083	0.00025452	3.733	2782700	36	O95302	O95302	16.382251739502'	17.1572875976563'	16.2452564239502'	16.9013614654541'	16.4176712036133'	16.401912689209'	17.3735618591309'	17.5514221191406'	16.6761779785156'	17.6365814208984'	17.6515140533447'	17.2192058563232'
FLII	Protein flightless-1 homolog	0.0749889	0.245891	0.115817		26	26	26	24.3	24.3	24.3	144.75	0	131.97	13357000	207	Q13045	Q13045	17.1340045928955'	17.2105770111084'	17.3911266326904'	17.256908416748'	17.3370819091797'	17.2410717010498'	17.1598510742188'	17.0352077484131'	17.313362121582'	17.1407108306885'	17.0198726654053'	17.2068614959717'
FLNA	Filamin-A	0.665038	0.829199	0.0178347		154	141	137	75.2	71.8	70.7	280.74	0	323.31	1855700000	3138	P21333	P21333	21.7738628387451'	21.8595790863037'	21.9756832122803'	21.8540325164795'	21.9272708892822'	21.9041500091553'	21.8966331481934'	21.8289260864258'	21.9636344909668'	21.7847652435303'	21.8065223693848'	21.9070892333984'
FLNB	Filamin-B	0.822815	0.923006	-0.00795873		144	128	128	72.7	68	68	278.16	0	323.31	302280000	1838	O75369	O75369	19.4431171417236'	19.5071334838867'	19.5935001373291'	19.4881496429443'	19.579776763916'	19.5187606811523'	19.5574378967285'	19.4608001708984'	19.62278175354'	19.467264175415'	19.5051765441895'	19.5647296905518'
FLNC	Filamin-C	1.20601e-05	0.00743662	0.292058	+	156	156	140	71.2	71.2	66.2	291.02	0	323.31	742340000	2252	Q14315	Q14315	20.9824523925781'	21.0817375183105'	21.1793746948242'	21.0682849884033'	21.1077632904053'	21.0875759124756'	20.8283443450928'	20.7450923919678'	20.8782997131348'	20.7260055541992'	20.7404880523682'	20.8366107940674'
FLOT1	Flotillin-1	0.0189826	0.234598	-0.103544		15	15	15	43.6	43.6	43.6	47.355	0	108.91	5634200	124	O75955	O75955	16.0205898284912'	16.0615196228027'	16.1109733581543'	15.9549913406372'	16.1002101898193'	16.0907745361328'	16.1254940032959'	16.0810890197754'	16.2178249359131'	16.2358093261719'	16.0916633605957'	16.2084445953369'
FLOT2	Flotillin-2	0.0110271	0.117323	-0.159383		13	13	13	34.8	34.8	34.8	47.064	0	46.781	5624800	95	Q14254	Q14254	16.3779048919678'	16.378345489502'	16.4817199707031'	16.4173259735107'	16.4459209442139'	16.3298492431641'	16.6508827209473'	16.5086917877197'	16.656759262085'	16.5912456512451'	16.361515045166'	16.6182708740234'
FLYWCH2	FLYWCH family member 2	0.361446	0.460977	-0.0814846		3	3	3	26.4	26.4	26.4	14.563	0	12.778	887570	29	Q96CP2;Q4VC44	Q96CP2	15.2054500579834'	15.2701854705811'	14.9763851165771'	15.3742246627808'	15.4126691818237'	15.2326831817627'	15.4781055450439'	15.1566753387451'	15.4916963577271'	15.1878929138184'	15.3310565948486'	15.3150787353516'
FMR1	Fragile X mental retardation protein 1	0.206163	0.105012	-0.57645		8	6	6	11.9	9.3	9.3	71.174	0	18.457	924950	25	Q06787	Q06787	15.0365171432495'	12.6452808380127'	15.3355646133423'	15.0371608734131'	15.1732473373413'	15.1161003112793'	15.0621309280396'	15.1497077941895'	15.283486366272'	15.2201890945435'	15.5820827484131'	15.5049743652344'
FN1	Fibronectin;Anastellin;Ugl-Y1;Ugl-Y2;Ugl-Y3	5.53202e-08	0.000342857	0.474693	+	65	65	65	36.1	36.1	36.1	272.32	0	323.31	64563000	586	P02751	P02751	18.5783576965332'	18.5718936920166'	18.7333068847656'	18.6411056518555'	18.6413879394531'	18.616189956665'	18.1746044158936'	18.10768699646'	18.2212371826172'	18.145544052124'	18.0773372650146'	18.2076721191406'
FN3KRP	Ketosamine-3-kinase	0.0015231	0.002	-0.655486	+	7	7	7	24.3	24.3	24.3	34.412	0	9.2988	1640200	22	Q9HA64	Q9HA64	16.0877742767334'	15.5057182312012'	15.8641138076782'	15.7751216888428'	15.5214166641235'	15.5437269210815'	16.1366310119629'	16.9041881561279'	16.2406044006348'	16.4788799285889'	16.3123874664307'	16.1580963134766'
FNBP1	Formin-binding protein 1	0.162959	0.270398	0.12866		8	8	8	14.3	14.3	14.3	71.306	0	26.631	1378100	33	Q96RU3	Q96RU3	14.8426942825317'	14.7724180221558'	15.002815246582'	14.8958597183228'	15.1503028869629'	14.9708251953125'	14.575421333313'	14.7682876586914'	15.0310115814209'	14.9454898834229'	14.7304172515869'	14.8123273849487'
FNBP1L	Formin-binding protein 1-like	0.361155	0.478348	0.0748858		4	4	4	6.8	6.8	6.8	70.065	0	19.461	556310	22	Q5T0N5	Q5T0N5	14.8931589126587'	14.721152305603'	14.7121505737305'	14.5508670806885'	14.7572860717773'	14.625937461853'	14.8219232559204'	14.641092300415'	14.5599746704102'	14.7986240386963'	14.5608701705933'	14.4287528991699'
FNDC3A	Fibronectin type-III domain-containing protein 3A	5.46589e-06	0.000949153	0.41697	+	8	8	8	8.2	8.2	8.2	131.85	0	16.47	1864400	46	Q9Y2H6	Q9Y2H6	15.1374711990356'	15.1919841766357'	15.3046369552612'	15.161958694458'	15.2690172195435'	15.2420206069946'	14.831109046936'	14.7104301452637'	14.8889808654785'	14.7938060760498'	14.6671667098999'	14.9137773513794'
FNTA	Protein farnesyltransferase/geranylgeranyltransferase type-1 subunit alpha	0.164063	0.213156	-0.168523		4	4	4	12.4	12.4	12.4	44.408	0	46.142	925600	30	P49354	P49354	15.4966354370117'	15.484917640686'	15.6861171722412'	15.0816497802734'	15.7264575958252'	15.5809354782104'	15.590558052063'	15.6953639984131'	15.9451694488525'	15.6456022262573'	15.5043849945068'	15.6867742538452'
FOSL2	Fos-related antigen 2	0.225003	0.323467	0.11493		2	2	2	9.2	9.2	9.2	35.193	0	14.033	602580	18	P15408	P15408	15.008734703064'	15.0556211471558'	14.9936904907227'	15.0889539718628'	15.2066326141357'	15.040246963501'	15.1064405441284'	14.7538433074951'	15.0891609191895'	15.0743503570557'	14.633505821228'	15.0469961166382'
FRMD6	FERM domain-containing protein 6	0.0140863	0.0566248	-0.251411		7	7	7	14.6	14.6	14.6	72.043	0	54.36	1529000	51	Q96NE9	Q96NE9	15.30641746521'	15.2572774887085'	15.3532848358154'	15.4344005584717'	15.3121032714844'	15.1942949295044'	15.4326066970825'	15.2504091262817'	15.7200574874878'	15.7554616928101'	15.5727005004883'	15.635009765625'
FRYL	Protein furry homolog-like	0.369342	0.277773	0.249265		2	2	2	1.2	1.2	1.2	339.59	0	11.354	245410	9	O94915	O94915	14.0602741241455'	13.184534072876'	14.066089630127'	14.1460914611816'	13.830415725708'	14.057653427124'	12.8579893112183'	14.0732879638672'	14.0880432128906'	13.0642395019531'	13.8338785171509'	13.9320297241211'
FSCN1	Fascin	0.020729	0.153494	0.140466		19	19	19	45.2	45.2	45.2	54.529	0	128.8	15873000	149	Q16658	Q16658	17.4323291778564'	17.4538650512695'	17.7102813720703'	17.5007476806641'	17.577693939209'	17.5161457061768'	17.393892288208'	17.3027820587158'	17.4869136810303'	17.322193145752'	17.3766174316406'	17.4658699035645'
FSD1	Fibronectin type III and SPRY domain-containing protein 1	0.150849	0.140585	0.258667		4	4	4	10.3	10.3	10.3	55.819	0	9.0856	479670	17	Q9BTV5	Q9BTV5	14.3022108078003'	13.9959440231323'	14.2664937973022'	14.4821147918701'	14.3587198257446'	14.0086040496826'	13.8363466262817'	13.566291809082'	14.2780866622925'	13.6562013626099'	14.0457592010498'	14.4794015884399'
FSTL1	Follistatin-related protein 1	0.00945642	0.0931691	0.178625		8	8	8	30.2	30.2	30.2	34.985	0	25.636	2470200	69	Q12841	Q12841	15.4003124237061'	15.5960731506348'	15.6966142654419'	15.5237760543823'	15.5054082870483'	15.4733572006226'	15.3366460800171'	15.2246046066284'	15.4658536911011'	15.336332321167'	15.3117837905884'	15.4485683441162'
FTH1	Ferritin heavy chain;Ferritin heavy chain, N-terminally processed	3.14885e-10	0	1.75717	+	5	5	5	27.9	27.9	27.9	21.225	0	15.956	1430100	30	P02794	P02794	16.5273704528809'	16.3762950897217'	16.2391319274902'	16.4051246643066'	16.3257789611816'	16.5011520385742'	14.8142318725586'	14.7119359970093'	14.3913774490356'	14.6432361602783'	14.6568155288696'	14.6142501831055'
FTO	Alpha-ketoglutarate-dependent dioxygenase FTO	0.201146	0.413656	-0.077026		7	7	7	20	20	20	58.281	0	83.991	1382100	59	Q9C0B1	Q9C0B1	14.7791032791138'	14.935302734375'	15.0553674697876'	14.8394994735718'	15.0434970855713'	14.9628057479858'	14.9645214080811'	14.9192819595337'	14.9698810577393'	15.1387519836426'	14.9977083206177'	15.0875873565674'
FTSJ3	pre-rRNA processing protein FTSJ3	0.000432171	0.0077351	0.356565	+	13	13	13	20.9	20.9	20.9	96.557	0	114.88	3000700	84	Q8IY81	Q8IY81	15.9706449508667'	15.8679780960083'	15.9811658859253'	16.0916423797607'	16.123556137085'	16.0494232177734'	15.7932472229004'	15.5704488754272'	15.8379726409912'	15.7003040313721'	15.5597352981567'	15.4833116531372'
FUBP1	Far upstream element-binding protein 1	0.0116129	0.0928889	0.183412		18	14	14	29.8	27.2	27.2	67.56	0	125.81	14670000	136	Q96AE4	Q96AE4	17.7310543060303'	17.8020877838135'	17.9641494750977'	17.7644176483154'	17.8863162994385'	17.8125915527344'	17.6362991333008'	17.4832172393799'	17.8197803497314'	17.6192035675049'	17.5717830657959'	17.7298603057861'
FUBP3	Far upstream element-binding protein 3	0.248762	0.429065	-0.0777648		16	14	14	29.9	28.3	28.3	61.64	0	45.44	4509600	87	Q96I24	Q96I24	16.2244358062744'	16.2508716583252'	16.2869720458984'	16.1842937469482'	16.2437324523926'	16.1233940124512'	16.5214309692383'	16.1389312744141'	16.242467880249'	16.422721862793'	16.2432861328125'	16.2114505767822'
FUNDC2	FUN14 domain-containing protein 2	0.0733809	0.12999	0.201602		5	5	5	22.2	22.2	22.2	20.675	0	8.7786	2168900	33	Q9BWH2	Q9BWH2	15.9290962219238'	16.2949256896973'	16.3037624359131'	15.9276857376099'	16.2320461273193'	16.2219467163086'	15.966775894165'	15.7139501571655'	16.1780815124512'	15.8881483078003'	15.840802192688'	16.1120929718018'
FUS	RNA-binding protein FUS	0.247994	0.548422	0.0493081		12	12	9	23.6	23.6	19.8	53.425	0	151.36	24419000	149	P35637	P35637	19.5240516662598'	19.4760150909424'	19.4919891357422'	19.6574401855469'	19.4477863311768'	19.4307384490967'	19.456615447998'	19.5336647033691'	19.4179630279541'	19.4713973999023'	19.3734340667725'	19.479097366333'
FXN	Frataxin, mitochondrial;Frataxin intermediate form;Frataxin(56-210);Frataxin(78-210);Frataxin mature form	0.0240354	0.0272222	0.460262	+	4	4	4	24.8	24.8	24.8	23.135	0	22.708	993600	28	Q16595	Q16595	15.4940738677979'	15.3233366012573'	15.4501800537109'	15.151650428772'	15.5187454223633'	15.463939666748'	14.4042100906372'	14.6387748718262'	15.5740022659302'	14.9516487121582'	14.9856643676758'	15.0860528945923'
FXR1	Fragile X mental retardation syndrome-related protein 1	0.0188114	0.0981084	0.187942		10	7	7	14.8	11	11	69.72	0	14.853	1763700	49	P51114	P51114	15.2492618560791'	15.3776845932007'	15.6507148742676'	15.4640035629272'	15.4878396987915'	15.3243560791016'	15.2812051773071'	15.085223197937'	15.3135919570923'	15.2471113204956'	15.2033100128174'	15.295768737793'
FXR2	Fragile X mental retardation syndrome-related protein 2	0.0451907	0.130079	0.178943		12	12	9	19	19	15.5	74.222	0	43.003	4821400	69	P51116	P51116	17.6694793701172'	17.7667484283447'	18.0571136474609'	17.924337387085'	17.9206199645996'	17.7544708251953'	17.7463569641113'	17.492166519165'	17.8330631256104'	17.6815395355225'	17.5475883483887'	17.7183990478516'
FYCO1	FYVE and coiled-coil domain-containing protein 1	0.0652097	0.0485244	-0.46672	+	5	5	5	3.7	3.7	3.7	166.98	0	23.265	458180	19	Q9BQS8	Q9BQS8	14.3381795883179'	14.3929882049561'	13.2564764022827'	14.4600076675415'	14.5189599990845'	14.6995182037354'	14.9452152252197'	14.4592399597168'	14.8336811065674'	14.6382665634155'	14.6387186050415'	14.9513301849365'
G3BP1	Ras GTPase-activating protein-binding protein 1	0.000956565	0.0603549	0.189054		13	13	10	32.8	32.8	29	52.164	0	80.569	18595000	136	Q13283	Q13283	18.2558040618896'	18.374454498291'	18.3976993560791'	18.3972396850586'	18.3421268463135'	18.3094139099121'	18.1583728790283'	18.0653953552246'	18.2675094604492'	18.1750907897949'	18.0571670532227'	18.2188758850098'
G3BP2	Ras GTPase-activating protein-binding protein 2	0.126276	0.293423	0.107451		9	6	6	21.6	17.8	17.8	54.12	0	23.392	3219900	44	Q9UN86;Q8N3K9	Q9UN86	16.5979652404785'	16.8688220977783'	16.8375053405762'	16.7753276824951'	16.900182723999'	16.9272918701172'	16.6879768371582'	16.5633602142334'	16.7313194274902'	16.6588535308838'	16.7497653961182'	16.8711109161377'
G6PD	Glucose-6-phosphate 1-dehydrogenase	0.00168213	0.0687986	-0.1848		33	33	33	63.1	63.1	63.1	59.256	0	154.31	53326000	352	P11413	P11413	19.1549167633057'	19.1887969970703'	19.3627948760986'	19.1527404785156'	19.257230758667'	19.2504692077637'	19.4464340209961'	19.345401763916'	19.5109996795654'	19.3433628082275'	19.3677082061768'	19.4618396759033'
GABARAPL2	Gamma-aminobutyric acid receptor-associated protein-like 2	0.0106654	0.00739726	0.664434	+	4	4	3	29.1	29.1	23.1	13.667	0	7.5101	448720	16	P60520	P60520	14.8205280303955'	14.8212757110596'	14.7218999862671'	14.5014638900757'	14.5724630355835'	14.9001121520996'	14.3733406066895'	14.2600374221802'	14.3700065612793'	13.0702924728394'	14.1718807220459'	14.1055812835693'
GABPA	GA-binding protein alpha chain	0.215869	0.236561	-0.174138		4	4	4	10.4	10.4	10.4	51.295	0	8.203	513260	15	Q06546	Q06546	14.3421440124512'	14.1041889190674'	14.5937414169312'	14.3729333877563'	14.3003520965576'	14.2733583450317'	14.3706197738647'	14.3961362838745'	14.4136943817139'	14.7965974807739'	14.8948650360107'	14.1596345901489'
GALE	UDP-glucose 4-epimerase	0.969786	0.962605	-0.0106209		3	3	3	12.9	12.9	12.9	38.281	0	14.086	398460	12	Q14376	Q14376	14.5282096862793'	14.5158233642578'	13.9843292236328'	14.3829612731934'	14.0642375946045'	14.2381811141968'	14.4025459289551'	14.6345844268799'	14.2571668624878'	14.8322467803955'	14.574652671814'	13.0762710571289'
GALK1	Galactokinase	0.000133544	0.00951479	-0.30748	+	13	13	13	33.4	33.4	33.4	42.272	0	34.4	4052500	69	P51570	P51570	16.376989364624'	16.3101329803467'	16.1653385162354'	16.2880363464355'	16.3157863616943'	16.3184013366699'	16.6990032196045'	16.6947937011719'	16.4306812286377'	16.6437149047852'	16.6188449859619'	16.5325241088867'
GALNT2	Polypeptide N-acetylgalactosaminyltransferase 2;Polypeptide N-acetylgalactosaminyltransferase 2 soluble form	0.00593339	0.107835	0.157651		14	14	14	26.6	26.6	26.6	64.732	0	38.042	7279200	108	Q10471;Q8N4A0	Q10471	16.5790367126465'	16.5792865753174'	16.7745552062988'	16.6306934356689'	16.665807723999'	16.6811294555664'	16.5212783813477'	16.4512920379639'	16.6126670837402'	16.4624538421631'	16.3738498687744'	16.543062210083'
GANAB	Neutral alpha-glucosidase AB	0.00147718	0.17325	-0.110243		39	39	39	43.8	43.8	43.8	106.87	0	323.31	55618000	460	Q14697	Q14697	18.606029510498'	18.6088466644287'	18.6547679901123'	18.4966583251953'	18.5835094451904'	18.611515045166'	18.7522163391113'	18.6616744995117'	18.7190685272217'	18.7216396331787'	18.6854476928711'	18.6827411651611'
GAPDH	Glyceraldehyde-3-phosphate dehydrogenase	0.10008	0.277841	0.10937		22	22	22	84.5	84.5	84.5	36.053	0	323.31	914540000	867	P04406;O14556	P04406	23.3665294647217'	23.504337310791'	23.6523933410645'	23.3643951416016'	23.519172668457'	23.5053062438965'	23.3906059265137'	23.3370170593262'	23.5053062438965'	23.2675666809082'	23.2763977050781'	23.4790191650391'
GAPVD1	GTPase-activating protein and VPS9 domain-containing protein 1	0.463531	0.591715	0.0524062		10	10	10	8.1	8.1	8.1	164.98	0	60.442	1453200	49	Q14C86	Q14C86	14.7836637496948'	14.7366132736206'	15.0029468536377'	14.8978929519653'	14.9898824691772'	14.7001686096191'	14.7365074157715'	14.7600965499878'	14.9280090332031'	14.7213659286499'	14.7083292007446'	14.9424228668213'
GAR1	H/ACA ribonucleoprotein complex subunit 1	0.318307	0.326884	-0.14094		5	5	5	24.4	24.4	24.4	22.348	0	7.5817	1260900	22	Q9NY12	Q9NY12	15.0198078155518'	14.8979396820068'	15.0301065444946'	15.0495929718018'	15.2109756469727'	15.6315183639526'	15.4016799926758'	15.150580406189'	15.3120317459106'	14.9395332336426'	15.4358329772949'	15.4459199905396'
GARS	Glycine--tRNA ligase	0.00419972	0.0593532	0.212079		23	23	23	37.1	37.1	37.1	83.165	0	137.77	12409000	187	P41250	P41250	17.4257888793945'	17.5055637359619'	17.6667785644531'	17.4732608795166'	17.5758495330811'	17.5299339294434'	17.3409976959229'	17.2038059234619'	17.4834537506104'	17.2607727050781'	17.2094345092773'	17.4062385559082'
GART	Trifunctional purine biosynthetic protein adenosine-3;Phosphoribosylamine--glycine ligase;Phosphoribosylformylglycinamidine cyclo-ligase;Phosphoribosylglycinamide formyltransferase	0.193975	0.564985	-0.0441748		35	35	35	42.8	42.8	42.8	107.77	0	179.75	17406000	245	P22102	P22102	16.7762279510498'	16.8312091827393'	16.9330673217773'	16.7777690887451'	16.8590259552002'	16.8821411132813'	16.8547706604004'	16.844877243042'	16.9651069641113'	16.8616924285889'	16.8707504272461'	16.9272918701172'
GATAD2A	Transcriptional repressor p66-alpha	0.0355683	0.230816	0.111091		10	9	9	19.7	18	18	68.062	0	19.689	1927300	44	Q86YP4	Q86YP4	15.6473455429077'	15.6554746627808'	15.7081680297852'	15.7009811401367'	15.7314252853394'	15.5433645248413'	15.5694398880005'	15.4753847122192'	15.7231540679932'	15.4974460601807'	15.5413684844971'	15.5134191513062'
GATAD2B	Transcriptional repressor p66-beta	0.702057	0.820128	-0.0202451		12	12	11	24.3	24.3	22.4	65.26	0	50.065	2680900	67	Q8WXI9	Q8WXI9	15.9458322525024'	15.8946523666382'	16.1238594055176'	15.9981279373169'	16.0244255065918'	16.0121231079102'	15.9753332138062'	15.878625869751'	16.1458320617676'	16.0332508087158'	15.972710609436'	16.1147384643555'
GBA	Glucosylceramidase	0.614091	0.792981	-0.0216826		6	6	6	13.6	13.6	13.6	59.716	0	15.514	1680200	43	P04062	P04062	15.7347888946533'	15.6692447662354'	15.7532949447632'	15.6707668304443'	15.7686491012573'	15.7949237823486'	15.7111825942993'	15.8245115280151'	15.684118270874'	15.6348962783813'	15.8264741897583'	15.8405809402466'
GBAS	Protein NipSnap homolog 2	0.0147605	0.00300952	-1.24698	+	4	2	2	11.5	6.6	6.6	33.742	0.00024728	3.2345	482180	11	O75323	O75323	15.4531421661377'	13.6223955154419'	13.909236907959'	13.3627777099609'	13.1567325592041'	15.3923511505127'	15.6881952285767'	15.1230707168579'	15.4000120162964'	15.3017101287842'	15.5697374343872'	15.295768737793'
GBE1	1,4-alpha-glucan-branching enzyme	0.0220248	0.430449	0.0575018		18	18	18	27.6	27.6	27.6	80.473	0	71.479	10907000	154	Q04446	Q04446	17.4884834289551'	17.543212890625'	17.5824069976807'	17.5636882781982'	17.5538234710693'	17.5792427062988'	17.5376129150391'	17.4549102783203'	17.5207576751709'	17.5227508544922'	17.4431381225586'	17.4866771697998'
GBF1	Golgi-specific brefeldin A-resistance guanine nucleotide exchange factor 1	0.341044	0.670757	0.0325759		21	20	20	12.4	12	12	206.44	0	143.5	4852500	135	Q92538	Q92538	15.7450704574585'	15.7125272750854'	15.6275911331177'	15.6920156478882'	15.7050657272339'	15.6038293838501'	15.6690235137939'	15.6231098175049'	15.6740264892578'	15.6718730926514'	15.5426387786865'	15.7099723815918'
GBP1	Interferon-induced guanylate-binding protein 1	0.564676	0.716533	0.0327031		19	19	18	33.8	33.8	33.8	67.93	0	88.181	8571900	173	P32455;Q9H0R5;P32456	P32455	16.2831783294678'	16.3191776275635'	16.4980850219727'	16.3833503723145'	16.4573001861572'	16.3598690032959'	16.4035778045654'	16.2674808502197'	16.487886428833'	16.319372177124'	16.2019138336182'	16.4245109558105'
GCC2	GRIP and coiled-coil domain-containing protein 2	0.225571	0.218983	-0.199328		4	4	4	2.5	2.5	2.5	195.91	0	4.4739	282190	11	Q8IWJ2	Q8IWJ2	13.7325916290283'	13.7868824005127'	13.8757495880127'	13.4780111312866'	13.894344329834'	13.3524570465088'	13.7747869491577'	13.6205635070801'	14.0981140136719'	13.6920709609985'	13.7198162078857'	14.4106502532959'
GCLM	Glutamate--cysteine ligase regulatory subunit	0.0101496	0.126419	0.14995		5	5	5	23	23	23	30.727	0	19.693	1366700	34	P48507	P48507	15.7711801528931'	15.6811561584473'	15.7553567886353'	15.653208732605'	15.8311586380005'	15.6923160552979'	15.6709604263306'	15.3968391418457'	15.5964517593384'	15.6327962875366'	15.5941791534424'	15.5934495925903'
GCN1L1	Translational activator GCN1	0.298024	0.669317	0.0318019		82	82	82	36	36	36	292.75	0	323.31	35239000	621	Q92616	Q92616	17.3402156829834'	17.3653831481934'	17.4355068206787'	17.3887748718262'	17.4547481536865'	17.3481922149658'	17.3325443267822'	17.293830871582'	17.4144382476807'	17.3735618591309'	17.309814453125'	17.4178199768066'
GDI1	Rab GDP dissociation inhibitor alpha	0.0074644	0.0746709	0.200349		22	15	15	61.1	43.2	43.2	50.582	0	204.57	21836000	159	P31150	P31150	18.4323291778564'	18.6080169677734'	18.7554817199707'	18.5689277648926'	18.7211055755615'	18.6239948272705'	18.3142471313477'	18.4134464263916'	18.5864067077637'	18.3739433288574'	18.414478302002'	18.4052410125732'
GDI2	Rab GDP dissociation inhibitor beta	0.287537	0.526752	0.0554835		27	27	20	67	67	49	50.663	0	204.81	39792000	290	P50395	P50395	19.0666561126709'	19.1382617950439'	19.2150402069092'	18.8764877319336'	19.0540428161621'	19.0551815032959'	18.9862079620361'	19.0476131439209'	19.0670509338379'	19.0016002655029'	18.9459247589111'	19.0243721008301'
GEMIN4	Gem-associated protein 4	0.0999465	0.141718	0.208055		7	7	7	11.5	11.5	11.5	120.04	0	71.513	970740	33	P57678	P57678	14.4116430282593'	14.4482450485229'	14.8817834854126'	14.8723859786987'	15.12193775177'	14.8037271499634'	14.4593677520752'	14.5221519470215'	14.5972375869751'	14.5254592895508'	14.6124076843262'	14.5747709274292'
GEMIN5	Gem-associated protein 5	0.0514488	0.0931129	0.23839		15	15	14	12.1	12.1	11.4	168.59	0	30.585	2064400	55	Q8TEQ6	Q8TEQ6	15.4158735275269'	15.4321508407593'	15.4864892959595'	15.1567153930664'	15.3985767364502'	15.3761930465698'	15.3060970306396'	15.0798177719116'	14.6953372955322'	15.2615070343018'	15.3380403518677'	15.154857635498'
GFPT1	Glutamine--fructose-6-phosphate aminotransferase [isomerizing] 1	0.15861	0.354722	0.0905978		20	20	16	34	34	26.8	78.806	0	88.305	5356700	135	Q06210	Q06210	15.9658069610596'	15.9050817489624'	15.7829723358154'	15.9075717926025'	15.7843027114868'	15.8142318725586'	15.8616199493408'	15.833137512207'	15.5763959884644'	15.9119300842285'	15.7405452728271'	15.6927518844604'
GFPT2	Glutamine--fructose-6-phosphate aminotransferase [isomerizing] 2	0.828293	0.809404	-0.0397809		9	5	5	15.7	8.2	8.2	76.93	0	26.46	512680	19	O94808	O94808	14.3501796722412'	13.3328428268433'	14.363245010376'	14.1634140014648'	14.409987449646'	14.2672252655029'	14.2558403015137'	14.2833776473999'	14.3572769165039'	14.1375513076782'	14.1828594207764'	13.9086742401123'
GFRA1	GDNF family receptor alpha-1	0.203727	0.347099	-0.100673		4	4	4	10.3	10.3	10.3	51.455	0	16.787	553480	26	P56159	P56159	14.473578453064'	14.4042768478394'	14.5068655014038'	14.5190830230713'	14.6318588256836'	14.286340713501'	14.5518283843994'	14.3668689727783'	14.675350189209'	14.7217397689819'	14.4545564651489'	14.6556987762451'
GGA1	ADP-ribosylation factor-binding protein GGA1	0.550797	0.439974	0.182763		3	3	2	7.4	7.4	6.3	70.383	0	12.032	358440	16	Q9UJY5	Q9UJY5	14.1286392211914'	14.2912425994873'	13.9375581741333'	13.8862686157227'	14.0120134353638'	14.0052738189697'	14.0254859924316'	14.107871055603'	14.0265235900879'	14.3958692550659'	12.4380407333374'	14.1706295013428'
GGCT	Gamma-glutamylcyclotransferase	0.390778	0.299936	0.2258		5	5	5	29.3	29.3	29.3	21.007	0	15.775	1040300	18	O75223	O75223	16.2094345092773'	15.0863018035889'	15.4583101272583'	14.8276901245117'	15.1773805618286'	15.3422136306763'	14.9575099945068'	14.5121231079102'	15.4279346466064'	15.3826236724854'	14.9224910736084'	15.5438470840454'
GGH	Gamma-glutamyl hydrolase	0.795713	0.701638	0.133211		2	2	2	7.9	7.9	7.9	35.964	0	13.165	756190	18	Q92820	Q92820	15.4149160385132'	15.5611982345581'	12.9860515594482'	15.6749649047852'	15.5324468612671'	15.5279960632324'	14.3269205093384'	15.450888633728'	15.5657567977905'	14.4492130279541'	14.4340419769287'	15.6714859008789'
GHITM	Growth hormone-inducible transmembrane protein	0.0286727	0.124052	0.171462		5	5	5	12.2	12.2	12.2	37.205	0	11.317	2042700	35	Q9H3K2	Q9H3K2	15.7378549575806'	15.6548881530762'	15.958869934082'	15.9188632965088'	15.8508214950562'	15.8067512512207'	15.6477394104004'	15.4845714569092'	15.754861831665'	15.7069816589355'	15.5312900543213'	15.7738342285156'
GIGYF2	PERQ amino acid-rich with GYF domain-containing protein 2	0.0315125	0.195036	0.123914		15	15	15	13.5	13.5	13.5	150.07	0	98.461	4247800	123	Q6Y7W6;Q15834	Q6Y7W6	16.2451820373535'	16.3101863861084'	16.4495677947998'	16.4034786224365'	16.3455085754395'	16.3110027313232'	16.2097015380859'	16.0812549591064'	16.3516979217529'	16.2474822998047'	16.146369934082'	16.28493309021'
GINS2	DNA replication complex GINS protein PSF2	0.324445	0.293578	-0.176503		3	3	3	17.3	17.3	17.3	21.427	0	9.9967	667690	16	Q9Y248	Q9Y248	15.2183742523193'	14.6343002319336'	14.4884052276611'	14.8498449325562'	14.9467239379883'	14.8895511627197'	15.1716461181641'	15.1167097091675'	14.557822227478'	15.0442237854004'	15.4778213500977'	14.7179975509644'
GINS3	DNA replication complex GINS protein PSF3	0.123001	0.277549	-0.114985		7	7	7	43.1	43.1	43.1	24.534	0	44.138	955930	32	Q9BRX5	Q9BRX5	14.2459983825684'	14.3534917831421'	14.4564828872681'	14.4430084228516'	14.502272605896'	14.2573137283325'	14.3127412796021'	14.3756504058838'	14.6562576293945'	14.5240516662598'	14.5003442764282'	14.5794334411621'
GIPC1	PDZ domain-containing protein GIPC1	0.0186602	0.0711097	0.23261		12	12	12	29.7	29.7	29.7	36.049	0	60.386	3876100	67	O14908;Q8TF64	O14908	16.6393413543701'	16.5917415618896'	16.6801662445068'	16.4524669647217'	16.4005126953125'	16.5368537902832'	16.6172657012939'	16.2069759368896'	16.2358837127686'	16.4215717315674'	16.2659072875977'	16.1578197479248'
GIT1	ARF GTPase-activating protein GIT1	0.00441074	0.0814341	-0.181272		9	8	8	11.8	10.6	10.6	84.34	0	27.869	1263400	36	Q9Y2X7	Q9Y2X7	14.6669454574585'	14.8260021209717'	14.852334022522'	14.8038282394409'	14.769889831543'	14.8183822631836'	15.1023855209351'	14.8617658615112'	15.0755205154419'	14.8904066085815'	14.9012908935547'	14.9936456680298'
GIT2	ARF GTPase-activating protein GIT2	0.222994	0.278082	-0.143191		10	10	9	17.5	17.5	16.3	84.542	0	32.207	1435700	29	Q14161	Q14161	15.0588369369507'	14.6751298904419'	15.0914764404297'	14.7651824951172'	14.9938230514526'	15.0307531356812'	14.8171339035034'	14.8783864974976'	15.2463321685791'	15.0698270797729'	15.3582735061646'	15.1043939590454'
GJA1	Gap junction alpha-1 protein	8.71163e-07	0.0005	-1.24932	+	4	4	4	15.7	15.7	15.7	43.008	0	34.089	394110	24	P17302	P17302	13.1991968154907'	13.0335264205933'	13.3005132675171'	13.0059480667114'	13.459303855896'	12.948842048645'	14.0700368881226'	14.2892980575562'	14.4321508407593'	14.6162042617798'	14.4191703796387'	14.6163768768311'
GLG1	Golgi apparatus protein 1	0.0118552	0.129657	0.149528		13	13	13	13.5	13.5	13.5	134.55	0	46.56	1923000	62	Q92896	Q92896	14.8597288131714'	14.8548679351807'	14.9881076812744'	14.8272438049316'	14.951922416687'	14.7387781143188'	14.7675123214722'	14.6452646255493'	14.7824859619141'	14.8189811706543'	14.6315183639526'	14.6777200698853'
GLIPR2	Golgi-associated plant pathogenesis-related protein 1	0.00200396	0.00988636	-0.389716	+	4	4	4	33.1	33.1	33.1	17.218	0	40.54	1187700	28	Q9H4G4	Q9H4G4	14.9090957641602'	14.7026052474976'	15.0825233459473'	14.9353494644165'	15.1962947845459'	14.8871250152588'	15.3254814147949'	15.1067266464233'	15.5054082870483'	15.227879524231'	15.3950986862183'	15.4906940460205'
GLO1	Lactoylglutathione lyase	0.0304927	0.0334371	-0.436965	+	11	11	11	61.4	61.4	61.4	20.777	0	37.075	7951800	103	Q04760	Q04760	17.7892150878906'	17.6732120513916'	17.0177001953125'	17.0966129302979'	17.1084022521973'	17.4248065948486'	18.0576419830322'	17.9850406646729'	17.3151321411133'	17.8627223968506'	17.8667106628418'	17.6444892883301'
GLOD4	Glyoxalase domain-containing protein 4	0.547932	0.694012	-0.0358712		11	11	11	38	38	38	34.793	0	25.284	6010800	78	Q9HC38	Q9HC38	16.6973743438721'	16.6044368743896'	16.7254734039307'	16.6901626586914'	16.7604598999023'	16.6552238464355'	16.8697872161865'	16.564432144165'	16.7719802856445'	16.7775115966797'	16.5605411529541'	16.804105758667'
GLRX3	Glutaredoxin-3	0.294334	0.527699	0.0554654		11	11	11	34.9	34.9	34.9	37.432	0	28.582	5176600	67	O76003	O76003	17.2793025970459'	17.1625099182129'	17.2045707702637'	17.0589637756348'	17.2740325927734'	17.1828212738037'	17.2181663513184'	17.1775760650635'	17.0949649810791'	17.2461833953857'	17.0900096893311'	17.0025081634521'
GLS	Glutaminase kidney isoform, mitochondrial	0.625202	0.727828	-0.0335763		10	10	10	20.8	20.8	20.8	73.46	0	38.927	3534500	56	O94925	O94925	16.4326229095459'	16.5081043243408'	16.693977355957'	16.5606460571289'	16.632682800293'	16.5668277740479'	16.6479358673096'	16.4300765991211'	16.7947463989258'	16.5754070281982'	16.4737682342529'	16.6743850708008'
GLT8D1	Glycosyltransferase 8 domain-containing protein 1	0.00710085	0.0204667	0.382466	+	5	5	5	16.2	16.2	16.2	41.935	0	6.7227	470150	12	Q68CQ7	Q68CQ7	14.63685131073'	14.1764068603516'	14.0977849960327'	14.532112121582'	14.4780111312866'	14.1296854019165'	14.1598711013794'	14.0238409042358'	13.9547414779663'	13.7667360305786'	13.8060464859009'	14.0448207855225'
GLTP	Glycolipid transfer protein	0.0209162	0.0483775	0.302712	+	5	5	5	27.8	27.8	27.8	23.85	0	16.504	2455000	41	Q9NZD2	Q9NZD2	16.8150329589844'	17.0066776275635'	17.3014430999756'	16.9335289001465'	16.9773464202881'	17.0039348602295'	16.5449047088623'	16.544225692749'	16.9970035552979'	16.5646266937256'	16.6016540527344'	16.969274520874'
GLTSCR2	Glioma tumor suppressor candidate region gene 2 protein	0.0290783	0.0129592	0.785906	+	3	3	3	7.1	7.1	7.1	54.389	0	7.9982	374980	13	Q9NZM5	Q9NZM5	14.2188663482666'	14.3510084152222'	14.4250192642212'	14.3746318817139'	14.1843328475952'	14.5261325836182'	14.0879602432251'	12.4109869003296'	14.0868825912476'	14.0763149261475'	13.874213218689'	12.828197479248'
GLUD1;GLUD2	Glutamate dehydrogenase 1, mitochondrial;Glutamate dehydrogenase 2, mitochondrial	0.000210115	0.0585393	-0.177462		19	19	19	41.9	41.9	41.9	61.397	0	81.978	12953000	144	P00367;P49448;REV__P29375	P00367;P49448	17.2549724578857'	17.321928024292'	17.3976573944092'	17.2695655822754'	17.3104343414307'	17.2467403411865'	17.5064163208008'	17.4460487365723'	17.5684452056885'	17.4418411254883'	17.430534362793'	17.472785949707'
GLYR1	Putative oxidoreductase GLYR1	0.276944	0.229222	-0.229068		4	4	4	10.1	10.1	10.1	60.547	0	22.689	593890	21	Q49A26	Q49A26	14.8903589248657'	14.7396755218506'	13.7956209182739'	15.1114616394043'	14.727707862854'	14.6987590789795'	15.148078918457'	14.8736362457275'	14.5956649780273'	15.0212841033936'	14.8548192977905'	14.8445100784302'
GMDS	GDP-mannose 4,6 dehydratase	4.08871e-05	0.00025	1.40479	+	2	2	2	7.3	7.3	7.3	41.949	0.00025934	4.1703	349970	10	O60547	O60547	14.132981300354'	14.4644184112549'	14.4100542068481'	14.734338760376'	14.6022348403931'	14.898365020752'	12.6799545288086'	13.5881290435791'	13.1191453933716'	12.7735710144043'	12.9651393890381'	13.6877355575562'
GMFB	Glia maturation factor beta	0.567021	0.58608	0.0673704		7	7	5	72.5	72.5	47.2	16.713	0	52.247	8260700	45	P60983	P60983	17.4728660583496'	17.7863464355469'	18.1508083343506'	17.8981761932373'	18.1769905090332'	17.9786319732666'	17.7929039001465'	18.0147075653076'	17.7761631011963'	17.7739753723145'	17.7929039001465'	17.9089431762695'
GMNN	Geminin	0.163956	0.321618	0.103227		4	4	3	20.6	20.6	14.4	23.565	0	4.2823	847040	15	O75496	O75496	14.6214227676392'	14.7390422821045'	14.7817182540894'	14.8091650009155'	14.7585353851318'	14.7030382156372'	14.6523408889771'	14.6559219360352'	14.7491884231567'	14.3322467803955'	14.6512203216553'	14.7526416778564'
GMPPA	Mannose-1-phosphate guanyltransferase alpha	0.820336	0.850706	0.0219248		8	8	8	21.9	21.9	21.9	46.291	0	28.036	2491500	65	Q96IJ6	Q96IJ6	15.2669324874878'	15.3728313446045'	15.7150774002075'	15.2612867355347'	15.4418420791626'	15.5358829498291'	15.4147510528564'	15.2914943695068'	15.6593265533447'	15.3863344192505'	15.2296075820923'	15.4807901382446'
GMPPB	Mannose-1-phosphate guanyltransferase beta	0.108235	0.0892087	-0.343775		6	6	6	18.6	18.6	18.6	39.834	0	12.513	2019200	26	Q9Y5P6	Q9Y5P6	16.1340656280518'	16.2570190429688'	16.0650997161865'	16.0720272064209'	16.1161003112793'	15.2702589035034'	16.6232814788818'	16.4723091125488'	16.0182228088379'	16.2393569946289'	16.6922073364258'	15.931845664978'
GMPR2	GMP reductase 2	0.213392	0.353037	-0.0998637		6	6	6	17	17	17	37.874	0	7.2498	905010	25	Q9P2T1;P36959	Q9P2T1	14.7206716537476'	14.5214776992798'	14.7649755477905'	14.4855146408081'	14.4419069290161'	14.644588470459'	14.7373533248901'	14.7698373794556'	14.7753019332886'	14.4776315689087'	14.6091785430908'	14.8090143203735'
GMPS	GMP synthase [glutamine-hydrolyzing]	0.00514901	0.135078	0.136667		25	25	25	45.6	45.6	45.6	76.715	0	157.16	16186000	210	P49915	P49915	17.3996620178223'	17.388858795166'	17.54833984375'	17.3583583831787'	17.4974002838135'	17.4083957672119'	17.2358455657959'	17.2904148101807'	17.3961524963379'	17.2398586273193'	17.2982234954834'	17.3205184936523'
GNA11	Guanine nucleotide-binding protein subunit alpha-11	0.1473	0.307912	-0.105418		12	12	4	34.3	34.3	9.5	42.123	0	37.404	4087900	80	P29992	P29992	16.5910549163818'	16.5796394348145'	16.3915462493896'	16.5550689697266'	16.473087310791'	16.7094078063965'	16.7221412658691'	16.7868576049805'	16.4888916015625'	16.650182723999'	16.7566871643066'	16.5275535583496'
GNA13	Guanine nucleotide-binding protein subunit alpha-13	0.0294404	0.0869972	-0.220298		10	9	9	29.7	27.6	27.6	44.049	0	31.124	2275600	55	Q14344	Q14344	15.3973407745361'	15.5230407714844'	14.9604549407959'	15.3266401290894'	15.4077987670898'	15.2748146057129'	15.6322565078735'	15.5156993865967'	15.5550384521484'	15.3738164901733'	15.5402488708496'	15.594820022583'
GNAI1	Guanine nucleotide-binding protein G(i) subunit alpha-1	0.0261271	0.144253	-0.151657		13	4	4	36.7	13	13	40.361	0	14.145	737040	28	P63096	P63096	14.3221397399902'	14.4165992736816'	14.5705671310425'	14.4311714172363'	14.362491607666'	14.4196968078613'	14.641487121582'	14.3448505401611'	14.6055955886841'	14.6265077590942'	14.5699148178101'	14.644250869751'
GNAI2	Guanine nucleotide-binding protein G(i) subunit alpha-2	0.083113	0.291661	0.0995922		19	19	10	61.7	61.7	38	40.45	0	167.08	34984000	245	P04899;P19087;P11488;A8MTJ3;P38405	P04899	18.8479995727539'	18.9324913024902'	19.0363616943359'	18.9182052612305'	18.9915046691895'	18.8948059082031'	18.8164405822754'	18.7526416778564'	18.9890956878662'	18.7717208862305'	18.7414932250977'	18.9524230957031'
GNAI3	Guanine nucleotide-binding protein G(k) subunit alpha	0.0841034	0.157566	0.176197		15	7	7	46.3	25.1	25.1	40.532	0	69.557	3425100	72	P08754	P08754	16.2684326171875'	16.4619903564453'	16.7941112518311'	16.6665019989014'	16.5960445404053'	16.638916015625'	16.2301712036133'	16.2681941986084'	16.5407180786133'	16.4549579620361'	16.3538188934326'	16.5209560394287'
GNAQ	Guanine nucleotide-binding protein G(q) subunit alpha	0.92078	0.94712	0.00691001		10	4	4	31.2	14.2	14.2	42.142	0	11.828	870500	18	P50148	P50148	15.2281427383423'	15.4506635665894'	15.5398855209351'	15.4815788269043'	15.5161619186401'	15.4637155532837'	15.4119415283203'	15.4783592224121'	15.5505361557007'	15.2084627151489'	15.4742126464844'	15.515175819397'
GNAS	Guanine nucleotide-binding protein G(s) subunit alpha isoforms short;Guanine nucleotide-binding protein G(s) subunit alpha isoforms XLas	0.226946	0.561541	-0.0458463		9	8	8	29.9	27.2	27.2	45.664	0	62.431	6978100	78	P63092;Q5JWF2	P63092;Q5JWF2	17.1147174835205'	17.1371116638184'	17.2060985565186'	17.1726036071777'	17.218355178833'	17.2228889465332'	17.2904148101807'	17.1774787902832'	17.2659072875977'	17.2011280059814'	17.110034942627'	17.3018894195557'
GNB1	Guanine nucleotide-binding protein G(I)/G(S)/G(T) subunit beta-1	0.0617262	0.453945	-0.0565879		14	14	7	55	55	33.8	37.377	0	130.63	24954000	154	P62873	P62873	18.812967300415'	18.7508125305176'	18.813060760498'	18.8508701324463'	18.7799816131592'	18.701171875'	18.8476333618164'	18.8875350952148'	18.8742065429688'	18.84521484375'	18.8104267120361'	18.783374786377'
GNB2	Guanine nucleotide-binding protein G(I)/G(S)/G(T) subunit beta-2	0.26462	0.43619	0.0772867		12	6	3	43.5	22.4	14.4	37.331	0	46.949	4190100	49	P62879;Q9BRK4	P62879	17.7260055541992'	17.5064926147461'	17.5714111328125'	17.4467754364014'	17.3465480804443'	17.5734100341797'	17.500825881958'	17.4150981903076'	17.4487133026123'	17.583215713501'	17.2967910766602'	17.4622783660889'
GNB2L1	Guanine nucleotide-binding protein subunit beta-2-like 1;Guanine nucleotide-binding protein subunit beta-2-like 1, N-terminally processed	0.000843221	0.0692617	0.176783		21	21	21	80.4	80.4	80.4	35.076	0	132.93	51312000	251	P63244	P63244	19.4547290802002'	19.466625213623'	19.4704055786133'	19.5058727264404'	19.5255432128906'	19.5646743774414'	19.3189964294434'	19.2717094421387'	19.4232063293457'	19.2430953979492'	19.2506999969482'	19.4194450378418'
GNE	Bifunctional UDP-N-acetylglucosamine 2-epimerase/N-acetylmannosamine kinase;UDP-N-acetylglucosamine 2-epimerase (hydrolyzing);N-acetylmannosamine kinase	0.0778392	0.047762	-0.548136	+	4	4	4	6.1	6.1	6.1	79.274	0	14.643	477870	23	Q9Y223	Q9Y223	14.3008527755737'	13.5763664245605'	12.691704750061'	14.1644353866577'	13.7388639450073'	14.5826120376587'	14.4486970901489'	14.2026596069336'	14.4726905822754'	14.3478288650513'	14.3448505401611'	14.5269269943237'
GNG12	Guanine nucleotide-binding protein G(I)/G(S)/G(O) subunit gamma-12	0.46459	0.605838	0.0492382		5	5	5	69.4	69.4	69.4	8.0061	0	28.679	7236300	68	Q9UBI6	Q9UBI6	17.4548301696777'	17.5423069000244'	17.749044418335'	17.5512733459473'	17.5850505828857'	17.5481147766113'	17.4984912872314'	17.3498344421387'	17.6744537353516'	17.4571571350098'	17.4914608001709'	17.6637935638428'
GNL1	Guanine nucleotide-binding protein-like 1	0.463369	0.58341	0.0544645		6	6	6	10.5	10.5	10.5	68.66	0	13.722	1013700	33	P36915	P36915	14.8700752258301'	14.95387840271'	15.2483720779419'	15.226713180542'	15.122706413269'	15.0516338348389'	15.0267391204834'	15.1000871658325'	15.1558456420898'	14.9902372360229'	14.9600925445557'	14.9135904312134'
GNL3	Guanine nucleotide-binding protein-like 3	7.93285e-05	0.00209091	0.41683	+	9	9	9	23.3	23.3	23.3	61.992	0	49.723	2573500	60	Q9BVP2	Q9BVP2	15.595724105835'	15.6580438613892'	15.8695936203003'	15.7397546768188'	15.7906541824341'	15.6521167755127'	15.2650651931763'	15.1404705047607'	15.3855590820313'	15.3131666183472'	15.2146606445313'	15.4859867095947'
GNPDA1	Glucosamine-6-phosphate isomerase 1	0.113098	0.121254	-0.257454		9	9	7	38.8	38.8	28.7	32.668	0	22.79	3004400	37	P46926	P46926	16.9840393066406'	16.9082984924316'	16.9781303405762'	16.7410984039307'	16.1949100494385'	16.9218406677246'	17.2276916503906'	17.0255069732666'	16.6990032196045'	17.2033290863037'	17.1574859619141'	16.9600238800049'
GNPNAT1	Glucosamine 6-phosphate N-acetyltransferase	0.399637	0.242228	0.46245		4	4	4	16.8	16.8	16.8	20.749	0	8.5134	870190	17	Q96EK6	Q96EK6	15.3414840698242'	15.9499177932739'	15.4819574356079'	15.588041305542'	15.7661409378052'	15.8243618011475'	15.2801179885864'	12.7250499725342'	15.6726188659668'	15.3600921630859'	16.3298320770264'	15.8094921112061'
GNS	N-acetylglucosamine-6-sulfatase	0.0404577	0.241464	-0.108208		8	8	8	15.4	15.4	15.4	62.081	0	21.225	2119400	51	P15586	P15586	15.7692699432373'	15.8229188919067'	15.8079080581665'	15.8799180984497'	15.7927904129028'	15.7977123260498'	15.9960985183716'	15.7941370010376'	15.9984359741211'	16.0337448120117'	15.7966222763062'	15.9007253646851'
GOLGA2	Golgin subfamily A member 2	0.035757	0.112611	0.191255		11	11	10	12.7	12.7	12.1	113.08	0	48.889	1152800	44	Q08379	Q08379	14.6749649047852'	14.8153829574585'	15.0440950393677'	14.8698348999023'	14.9923191070557'	14.7320079803467'	14.68639087677'	14.5341815948486'	14.8113746643066'	14.7169799804688'	14.4815473556519'	14.750602722168'
GOLGA3	Golgin subfamily A member 3	0.00975718	0.103674	0.168645		22	21	21	17.6	17.2	17.2	167.35	0	64.154	4038700	99	Q08378	Q08378	16.1582736968994'	16.1858825683594'	16.3267631530762'	16.1706104278564'	16.2433967590332'	16.1981964111328'	16.0206108093262'	15.8739004135132'	16.1795787811279'	15.9694986343384'	16.0872764587402'	16.1403903961182'
GOLGA4	Golgin subfamily A member 4	0.00328578	0.0524948	0.220229		20	20	19	10	10	9.7	261.14	0	59.648	1933300	49	Q13439;Q9BUT1	Q13439	14.583083152771'	14.6552515029907'	14.9489145278931'	14.8178329467773'	14.7874431610107'	14.6794805526733'	14.5490627288818'	14.4506311416626'	14.519021987915'	14.5377035140991'	14.5005302429199'	14.5936832427979'
GOLGA5	Golgin subfamily A member 5	0.712022	0.664706	-0.073799		4	4	4	6.3	6.3	6.3	83.023	0	15.026	383950	21	Q8TBA6	Q8TBA6	13.5394010543823'	14.0248804092407'	13.3563146591187'	13.7058486938477'	14.2432479858398'	13.6144800186157'	13.9035053253174'	13.58824634552'	14.3438100814819'	14.0206327438354'	13.3668689727783'	13.7039031982422'
GOLGA7	Golgin subfamily A member 7	0.216787	0.144322	-0.35086		3	3	3	19.7	19.7	19.7	15.824	0	5.6601	795360	21	Q7Z5G4;Q2TAP0	Q7Z5G4	14.6869926452637'	13.6729698181152'	15.2145090103149'	15.1369915008545'	15.106481552124'	14.9180250167847'	15.5507764816284'	14.9271764755249'	15.2966651916504'	15.3349018096924'	14.7598886489868'	14.9717235565186'
GOLGB1	Golgin subfamily B member 1	0.0244792	0.259088	0.0973387		46	46	46	15.9	15.9	15.9	376.01	0	130.45	6990900	197	Q14789	Q14789	15.4251832962036'	15.4262971878052'	15.5544691085815'	15.5136041641235'	15.5229187011719'	15.3745985031128'	15.4059391021729'	15.2982416152954'	15.4262323379517'	15.3245325088501'	15.3479671478271'	15.4301261901855'
GOLM1	Golgi membrane protein 1	1.11015e-07	0.000266667	0.729649	+	8	8	8	22.4	22.4	22.4	45.333	0	18.221	1167700	26	Q8NBJ4	Q8NBJ4	14.9549684524536'	15.0699529647827'	15.1658887863159'	15.0677280426025'	15.1322984695435'	15.1052951812744'	14.2609195709229'	14.2795381546021'	14.2630491256714'	14.4544277191162'	14.3310565948486'	14.5292472839355'
GOLPH3	Golgi phosphoprotein 3	0.305813	0.326799	-0.135829		6	6	6	30.2	30.2	30.2	33.81	0	30.607	998360	36	Q9H4A6	Q9H4A6	15.2846431732178'	15.0688619613647'	14.7997875213623'	15.237060546875'	15.059344291687'	15.1426258087158'	15.3314771652222'	15.5519180297852'	14.8012533187866'	15.3559703826904'	15.253625869751'	15.1130504608154'
GOPC	Golgi-associated PDZ and coiled-coil motif-containing protein	0.691946	0.683593	-0.0564524		8	8	8	20.3	20.3	20.3	50.519	0	31.697	1496900	39	Q9HD26	Q9HD26	15.2595224380493'	15.5743865966797'	15.3361577987671'	15.260404586792'	15.2166318893433'	15.3212585449219'	15.5986051559448'	15.0444364547729'	15.1563205718994'	15.1869649887085'	15.4513721466064'	15.8693771362305'
GORASP2	Golgi reassembly-stacking protein 2	0.351622	0.431784	0.0914226		4	4	4	11.3	11.3	11.3	47.145	0	14.971	1702000	24	Q9H8Y8	Q9H8Y8	15.7803859710693'	15.8557691574097'	16.0571041107178'	15.9940223693848'	15.9024925231934'	15.8857440948486'	15.9713411331177'	15.773473739624'	15.7283992767334'	16.0066337585449'	15.4718017578125'	15.9753332138062'
GOSR1	Golgi SNAP receptor complex member 1	0.0419508	0.0195575	0.825074	+	3	3	3	13.2	13.2	13.2	28.612	0	11.166	611160	17	O95249	O95249	15.7933750152588'	15.3008890151978'	15.6183853149414'	15.9197244644165'	15.3956346511841'	15.2699670791626'	14.6897249221802'	15.4026126861572'	13.7727203369141'	15.4573488235474'	15.3487968444824'	13.6763277053833'
GOSR2	Golgi SNAP receptor complex member 2	0.561353	0.583654	0.067229		4	4	4	20.8	20.8	20.8	24.775	0	27.702	2271100	41	O14653	O14653	16.412784576416'	16.3292179107666'	16.1142311096191'	16.2832508087158'	16.0117950439453'	16.1075038909912'	16.1110954284668'	16.1404304504395'	15.7921295166016'	16.3191604614258'	16.4456615447998'	16.046932220459'
GOT1	Aspartate aminotransferase, cytoplasmic	0.0240933	0.240409	-0.103326		22	22	22	68	68	68	46.247	0	174.02	21208000	167	P17174	P17174	18.0888710021973'	18.1352577209473'	18.2545127868652'	18.1529884338379'	18.2524814605713'	18.2513256072998'	18.3191967010498'	18.2196311950684'	18.3154850006104'	18.283784866333'	18.2316341400146'	18.3856601715088'
GOT2	Aspartate aminotransferase, mitochondrial	0.323257	0.653288	0.0348349		21	21	21	50.2	50.2	50.2	47.517	0	78.464	14795000	202	P00505	P00505	17.3598175048828'	17.3321933746338'	17.4463729858398'	17.2571849822998'	17.2947292327881'	17.3272895812988'	17.321928024292'	17.2175979614258'	17.3416061401367'	17.3316688537598'	17.2593936920166'	17.3363838195801'
GPC1	Glypican-1;Secreted glypican-1	0.213882	0.442909	0.0699946		13	13	13	34.4	34.4	34.4	61.68	0	49.34	5967300	91	P35052	P35052	16.7986736297607'	16.9041881561279'	16.8819026947021'	16.8303413391113'	16.9509429931641'	16.7127685546875'	16.7692699432373'	16.6575984954834'	16.9003009796143'	16.7686233520508'	16.6870193481445'	16.8760375976563'
GPD1L	Glycerol-3-phosphate dehydrogenase 1-like protein	0.434172	0.281351	0.393622		5	5	5	14.8	14.8	14.8	38.418	0	5.9453	890090	13	Q8N335	Q8N335	14.973876953125'	15.1661233901978'	15.5052537918091'	15.488091468811'	15.2180337905884'	15.4240674972534'	15.2766695022583'	15.0638160705566'	15.5578527450562'	12.5548944473267'	15.438759803772'	15.5217227935791'
GPD2	Glycerol-3-phosphate dehydrogenase, mitochondrial	0.00799418	0.103443	-0.165794		14	14	14	23.5	23.5	23.5	80.852	0	39.174	2799100	71	P43304	P43304	15.5239601135254'	15.5360651016235'	15.3172359466553'	15.4760818481445'	15.4708814620972'	15.4766826629639'	15.6438283920288'	15.6618614196777'	15.57701587677'	15.7442293167114'	15.6935415267944'	15.4751949310303'
GPHN	Gephyrin;Molybdopterin adenylyltransferase;Molybdopterin molybdenumtransferase	0.693504	0.837911	-0.0172688		11	11	11	18.8	18.8	18.8	79.748	0	36.562	2172800	68	Q9NQX3	Q9NQX3	15.1987905502319'	15.0691137313843'	15.2788124084473'	15.172700881958'	15.2625722885132'	15.1189813613892'	15.3107900619507'	15.139910697937'	15.1830148696899'	15.2470006942749'	15.170355796814'	15.1535120010376'
GPI	Glucose-6-phosphate isomerase	0.245021	0.572219	-0.0444988		26	25	25	48.4	48.4	48.4	63.146	0	249.48	53304000	341	P06744;CON__Q3ZBD7;Q8N196	P06744	19.4446754455566'	19.5291519165039'	19.5717830657959'	19.3704795837402'	19.4492168426514'	19.5300674438477'	19.5766983032227'	19.531286239624'	19.5241661071777'	19.4388008117676'	19.5304107666016'	19.5610046386719'
GPKOW	G patch domain and KOW motifs-containing protein	0.0231153	0.131117	0.159243		7	7	7	20.2	20.2	20.2	52.228	0	32.509	1807800	35	Q92917	Q92917	15.8028440475464'	15.8039541244507'	15.988751411438'	15.8884105682373'	16.0544567108154'	15.7350006103516'	15.7292757034302'	15.6189298629761'	15.7938318252563'	15.7713088989258'	15.625280380249'	15.7793350219727'
GPRASP2	G-protein coupled receptor-associated sorting protein 2	0.0158564	0.0838398	0.203365		3	3	3	5.6	5.6	5.6	93.772	0	11.716	233990	13	Q96D09;Q5JY77	Q96D09	13.4097890853882'	13.2956256866455'	13.1590194702148'	13.4491481781006'	13.4455318450928'	13.4488906860352'	13.127140045166'	13.0106678009033'	13.0323734283447'	13.2596988677979'	13.283016204834'	13.2749166488647'
GPRC5A	Retinoic acid-induced protein 3	0.115132	0.056062	-0.662905		5	5	5	14.8	14.8	14.8	40.251	0	7.7993	652760	19	Q8NFJ5	Q8NFJ5	14.8241634368896'	12.7163076400757'	15.2937231063843'	14.4265270233154'	14.8571062088013'	14.9325838088989'	15.1132135391235'	15.0305376052856'	14.9185838699341'	15.4353122711182'	15.3568305969238'	15.1733646392822'
GPS1	COP9 signalosome complex subunit 1	0.1206	0.262762	0.120899		10	10	10	26.5	26.5	26.5	55.536	0	41.045	5110500	65	Q13098	Q13098	16.7888965606689'	16.8838119506836'	17.1443004608154'	16.8720741271973'	17.0333805084229'	16.9627380371094'	16.8075065612793'	16.7644824981689'	17.0226936340332'	16.7341003417969'	16.7165241241455'	16.9145011901855'
GPX1	Glutathione peroxidase 1	4.70822e-07	0	3.11173	+	6	6	6	34	34	34	22.088	0	14.491	1224200	17	P07203	P07203	16.4711666107178'	15.91197681427'	15.5351238250732'	16.2018756866455'	16.4729137420654'	16.7193355560303'	13.1143445968628'	12.8038454055786'	14.0938301086426'	12.6649732589722'	12.9644804000854'	13.0005683898926'
GPX4	Phospholipid hydroperoxide glutathione peroxidase, mitochondrial	0.00519252	0.00152113	1.11908	+	3	3	3	15.2	15.2	15.2	22.174	0	5.2848	230400	10	P36969	P36969	15.33056640625'	14.4066038131714'	13.1130418777466'	14.3161401748657'	14.363245010376'	14.378565788269'	12.7743902206421'	12.9235897064209'	13.432017326355'	13.1476602554321'	13.338508605957'	13.5775308609009'
GPX8	Probable glutathione peroxidase 8	0.547952	0.375834	-0.41319		3	3	3	15.3	15.3	15.3	23.881	0	4.4812	1282600	16	Q8TED1	Q8TED1	16.6703796386719'	16.8107719421387'	12.6198129653931'	16.0751647949219'	16.1868495941162'	15.5914926528931'	16.0327129364014'	16.2872619628906'	16.0656051635742'	15.6048717498779'	16.8891716003418'	15.5539894104004'
GRB2	Growth factor receptor-bound protein 2	0.000127535	0.0175525	0.265586	+	10	10	10	55.8	55.8	55.8	25.206	0	44.283	6972800	83	P62993	P62993	16.8895282745361'	16.9636421203613'	16.9142684936523'	16.9357166290283'	17.0209579467773'	16.968936920166'	16.7364807128906'	16.5930118560791'	16.7418880462646'	16.6823635101318'	16.5445880889893'	16.8012027740479'
GREM1	Gremlin-1	0.365704	0.291394	-0.214293		3	3	3	29.9	29.9	29.9	20.697	0	8.9567	343670	10	O60565	O60565	14.0809011459351'	14.2279920578003'	14.3314065933228'	14.3515605926514'	12.9259004592896'	14.2009754180908'	14.1743793487549'	14.1760950088501'	14.1037797927856'	14.3778886795044'	14.3055629730225'	14.2667865753174'
GRHPR	Glyoxylate reductase/hydroxypyruvate reductase	0.444928	0.377426	0.166083		6	6	6	29.3	29.3	29.3	35.668	0	54.909	1737900	25	Q9UBQ7	Q9UBQ7	16.1527404785156'	16.3492126464844'	15.5535688400269'	16.2624626159668'	16.5907917022705'	15.907618522644'	15.5905284881592'	16.4552154541016'	15.8461999893188'	16.1668891906738'	16.195930480957'	15.5651321411133'
GRIPAP1	GRIP1-associated protein 1	0.904265	0.920897	0.0120708		10	10	10	14.5	14.5	14.5	96.004	0	36.534	1481700	41	Q4V328	Q4V328	14.6613883972168'	14.9419641494751'	14.9511938095093'	15.1690635681152'	15.2136735916138'	14.8379726409912'	14.9148054122925'	14.8799180984497'	15.1443395614624'	14.9639348983765'	14.7867288589478'	15.0131044387817'
GRN	Granulins;Acrogranin;Paragranulin;Granulin-1;Granulin-2;Granulin-3;Granulin-4;Granulin-5;Granulin-6;Granulin-7	0.0998635	0.119719	-0.246115		3	3	3	7.1	7.1	7.1	63.544	0	33.012	1318100	45	P28799	P28799	15.5877485275269'	15.6495084762573'	15.3238639831543'	15.7874946594238'	15.6563968658447'	15.6131277084351'	15.5561170578003'	15.4299955368042'	15.9829931259155'	16.1441402435303'	15.8709182739258'	16.1106662750244'
GRPEL1	GrpE protein homolog 1, mitochondrial	0.00756056	0.0763553	0.196479		8	7	7	39.2	39.2	39.2	24.279	0	62.723	4205400	52	Q9HAV7	Q9HAV7	16.7037410736084'	16.7075214385986'	16.8442649841309'	16.8182830810547'	16.9513988494873'	16.7633152008057'	16.6874294281006'	16.450662612915'	16.7637042999268'	16.5771198272705'	16.574047088623'	16.5566864013672'
GRSF1	G-rich sequence factor 1	0.395053	0.357627	0.153749		7	7	7	20.4	20.4	20.4	53.126	0	19.511	1884000	32	Q12849	Q12849	16.5011367797852'	16.6179847717285'	16.894510269165'	16.6503219604492'	16.7327766418457'	15.8547468185425'	16.4320850372314'	16.0990390777588'	16.6571788787842'	16.2366313934326'	16.2834854125977'	16.6205635070801'
GRWD1	Glutamate-rich WD repeat-containing protein 1	0.448872	0.290155	-0.404381		3	3	3	7.6	7.6	7.6	49.419	0	6.9475	884580	10	Q9BQ67	Q9BQ67	15.7031469345093'	12.5210456848145'	15.649115562439'	15.3520774841309'	15.5916976928711'	15.5589284896851'	15.5809946060181'	15.4789590835571'	15.5272016525269'	15.5664405822754'	15.2714262008667'	15.3772783279419'
GSDMD	Gasdermin-D	0.152728	0.0868563	-0.497255		4	4	4	9.3	9.3	9.3	52.8	0	6.3482	721390	15	P57764	P57764	15.3314065933228'	15.2779779434204'	13.7835102081299'	15.0233640670776'	13.841908454895'	15.2148885726929'	15.0550708770752'	15.1445388793945'	14.8200788497925'	15.5911130905151'	15.5244188308716'	15.321364402771'
GSK3B	Glycogen synthase kinase-3 beta	0.125923	0.351319	0.0871407		9	9	5	31.2	31.2	22.9	46.744	0	37.934	2131500	56	P49841	P49841	15.5325994491577'	15.6408948898315'	15.7976865768433'	15.7186126708984'	15.6699924468994'	15.5860185623169'	15.4883108139038'	15.5018367767334'	15.7178640365601'	15.5861949920654'	15.521538734436'	15.6072149276733'
GSKIP	GSK3-beta interaction protein	0.176721	0.0976954	0.501969		2	2	2	22.3	22.3	22.3	15.648	0.00025867	4.1049	372480	13	Q9P0R6	Q9P0R6	14.9311990737915'	15.0644063949585'	14.8872680664063'	14.7569208145142'	14.7758159637451'	15.0750608444214'	13.1217727661133'	15.034369468689'	13.5995721817017'	14.7550964355469'	14.9734287261963'	14.9946184158325'
GSPT1	Eukaryotic peptide chain release factor GTP-binding subunit ERF3A	0.0693244	0.158385	0.166364		17	17	8	38.3	38.3	22.2	55.755	0	69.135	9021000	140	P15170	P15170	16.8592681884766'	17.0700168609619'	17.2558040618896'	17.0370311737061'	17.1333026885986'	17.1438026428223'	16.854284286499'	16.7481937408447'	17.1394119262695'	16.804105758667'	16.905834197998'	17.0492095947266'
GSR	Glutathione reductase, mitochondrial	0.86227	0.934697	-0.00689745		13	13	13	33.9	33.9	33.9	56.256	0	56.981	4046000	89	P00390	P00390	15.9826374053955'	15.9863090515137'	16.0635643005371'	16.0659008026123'	16.0386409759521'	16.0005054473877'	16.0771903991699'	15.873251914978'	16.1244049072266'	15.998987197876'	16.0441379547119'	16.0609703063965'
GSS	Glutathione synthetase	0.60052	0.761092	-0.0263332		19	19	19	42.2	42.2	42.2	52.384	0	44.675	8009500	132	P48637	P48637	16.4065036773682'	16.5035305023193'	16.5966415405273'	16.4728336334229'	16.4002799987793'	16.505500793457'	16.6138191223145'	16.448600769043'	16.5961170196533'	16.4862689971924'	16.3636035919189'	16.5348796844482'
GSTK1	Glutathione S-transferase kappa 1	0.927703	0.898501	-0.0464392		6	6	6	34.5	34.5	34.5	25.497	0	23.548	1738200	30	Q9Y2Q3	Q9Y2Q3	16.381441116333'	16.6282749176025'	16.6295566558838'	16.6581554412842'	15.2061367034912'	16.6360855102539'	14.3264999389648'	17.4151802062988'	16.68674659729'	16.2990837097168'	16.9225387573242'	16.7682361602783'
GSTM2	Glutathione S-transferase Mu 2	0.0201387	0.119247	-0.168541		13	13	6	58.3	58.3	32.1	25.744	0	41.146	4859300	80	P28161;P21266	P28161	16.6056957244873'	16.6634464263916'	16.8531875610352'	16.7466201782227'	16.8659267425537'	16.726936340332'	16.8507480621338'	16.7587699890137'	17.0534591674805'	16.9312229156494'	16.8684616088867'	17.0103969573975'
GSTP1	Glutathione S-transferase P	0.345643	0.452834	-0.0815811		11	11	11	66.7	66.7	66.7	23.356	0	171.86	98520000	182	P09211	P09211	20.4728851318359'	20.6053066253662'	20.7504196166992'	20.7488651275635'	20.8252410888672'	20.7602005004883'	20.8017559051514'	20.6405944824219'	20.9930686950684'	20.5989608764648'	20.7099456787109'	20.9080791473389'
GSTT2B;GSTT2	Glutathione S-transferase theta-2B;Glutathione S-transferase theta-2	0.380789	0.233789	-0.433531		3	3	3	12.7	12.7	12.7	27.507	0	12.925	1177600	23	P0CG30;P0CG29	P0CG30;P0CG29	15.6033658981323'	15.921724319458'	15.9522409439087'	13.1748991012573'	16.119649887085'	15.9403820037842'	15.7386989593506'	15.5755395889282'	16.345006942749'	15.9850416183472'	15.8283100128174'	15.8408517837524'
GTF2B	Transcription initiation factor IIB	0.582814	0.585412	0.0712317		5	5	5	22.2	22.2	22.2	34.833	0	22.896	824220	33	Q00403	Q00403	14.5220909118652'	14.8993101119995'	14.5816125869751'	15.2056407928467'	15.0564260482788'	15.0981550216675'	14.6093521118164'	14.7993326187134'	14.8994512557983'	14.9599113464355'	14.8214750289917'	14.8463230133057'
GTF2F1	General transcription factor IIF subunit 1	0.608335	0.763548	0.0261615		9	9	9	21.9	21.9	21.9	58.24	0	70.343	4243400	64	P35269	P35269	16.9464950561523'	16.980920791626'	16.9828147888184'	17.0583305358887'	17.0976409912109'	16.8453674316406'	16.9259014129639'	16.894510269165'	17.1241416931152'	16.949462890625'	16.9260177612305'	16.9345664978027'
GTF2F2	General transcription factor IIF subunit 2	0.127897	0.193101	-0.167461		7	7	7	26.9	26.9	26.9	28.38	0	12.713	1700700	37	P13984	P13984	15.5044775009155'	15.3143358230591'	14.9003477096558'	15.2702226638794'	15.354697227478'	15.221776008606'	15.3860311508179'	15.4598159790039'	15.1898632049561'	15.426887512207'	15.6296977996826'	15.4783267974854'
GTF2I	General transcription factor II-I	0.00613334	0.119562	-0.149762		31	31	31	31.5	31.5	31.5	112.42	0	99.265	16519000	221	P78347;Q86UP8;Q6EKJ0	P78347	16.9792461395264'	17.0663414001465'	17.1627063751221'	17.0689678192139'	17.0504856109619'	17.0883541107178'	17.2773971557617'	17.0907325744629'	17.2899646759033'	17.1647701263428'	17.1773815155029'	17.3144245147705'
GTF3C1	General transcription factor 3C polypeptide 1	0.422087	0.410607	0.121718		4	4	4	2.3	2.3	2.3	238.87	0	6.4293	456030	14	Q12789	Q12789	13.9663248062134'	14.1892070770264'	14.1541061401367'	14.4924793243408'	14.4463081359863'	14.5640897750854'	14.0383186340332'	13.9118604660034'	14.5899438858032'	13.996208190918'	14.1146373748779'	14.4312362670898'
GTF3C3	General transcription factor 3C polypeptide 3	0.0795334	0.196852	0.142628		7	7	7	11.4	11.4	11.4	101.27	0	30.789	826840	38	Q9Y5Q9	Q9Y5Q9	14.5863122940063'	14.7152652740479'	14.6214227676392'	14.5810241699219'	14.527232170105'	14.5212326049805'	14.2791023254395'	14.3652286529541'	14.6967506408691'	14.3655023574829'	14.3803253173828'	14.6098136901855'
GTF3C5	General transcription factor 3C polypeptide 5	0.268903	0.453519	0.0721482		7	7	7	16.6	16.6	16.6	59.57	0	16.857	951530	18	Q9Y5Q8	Q9Y5Q8	14.6698818206787'	14.9783086776733'	14.7445707321167'	14.8103704452515'	14.6311197280884'	14.745831489563'	14.6262226104736'	14.5974702835083'	14.7950754165649'	14.6712093353271'	14.8049879074097'	14.6522283554077'
GTPBP1	GTP-binding protein 1	0.0245893	0.12008	-0.172199		6	6	6	11.8	11.8	11.8	72.453	0	24.553	716350	28	O00178	O00178	14.59508228302'	14.4817991256714'	14.242280960083'	14.3613958358765'	14.5524291992188'	14.4365816116333'	14.4341068267822'	14.6569833755493'	14.6776647567749'	14.619532585144'	14.6868839263916'	14.6275911331177'
GTPBP4	Nucleolar GTP-binding protein 1	0.439939	0.415864	-0.125639		14	14	14	23.2	23.2	23.2	73.964	0	37.908	3556900	65	Q9BZE4	Q9BZE4	16.3360710144043'	16.4265766143799'	15.5347890853882'	16.3733921051025'	15.9725532531738'	16.4060726165771'	16.4429111480713'	16.3892955780029'	16.1819477081299'	16.1291427612305'	16.4438343048096'	16.216157913208'
GYG1	Glycogenin-1	0.902874	0.929183	-0.00948842		5	5	5	16.6	16.6	16.6	39.383	0	28.558	2276400	31	P46976	P46976	16.6404705047607'	16.6352367401123'	16.829475402832'	16.7549915313721'	16.9423770904541'	16.7953796386719'	16.7678489685059'	16.5879821777344'	16.939624786377'	16.6849670410156'	16.7244071960449'	16.9500312805176'
H1F0	Histone H1.0;Histone H1.0, N-terminally processed	0.276531	0.392223	-0.0944738		8	8	8	28.4	28.4	28.4	20.863	0	36.808	8959700	73	P07305	P07305	17.7701091766357'	17.8865547180176'	18.227596282959'	18.0412635803223'	17.9024810791016'	18.0512828826904'	18.0297718048096'	17.9456958770752'	18.3020668029785'	18.0466022491455'	18.0320358276367'	18.089958190918'
H1FX	Histone H1x	0.00354397	0.02027	-0.341681	+	6	6	6	34.7	34.7	34.7	22.487	0	32.264	4977800	55	Q92522	Q92522	16.9791355133057'	16.8271198272705'	16.8666515350342'	16.8885765075684'	16.6235675811768'	16.7996864318848'	17.2195854187012'	17.3670043945313'	16.8484268188477'	17.2179775238037'	17.3037624359131'	17.078067779541'
H2AFV;H2AFZ	Histone H2A.V;Histone H2A.Z	0.00064103	0.00335849	-0.456863	+	5	3	3	31.2	24.2	24.2	13.509	0	17.735	13006000	49	Q71UI9;P0C0S5	Q71UI9;P0C0S5	18.8295364379883'	18.6841125488281'	18.3917140960693'	18.7874622344971'	18.9437503814697'	18.9023036956787'	19.2255516052246'	19.2867660522461'	19.3907279968262'	19.0907325744629'	19.1458435058594'	19.1404361724854'
H2AFX	Histone H2AX	0.863524	0.863002	0.0250149		8	3	1	58.7	27.3	6.3	15.144	0	159.2	26692000	45	P16104	P16104	20.379940032959'	20.911958694458'	21.1732864379883'	20.8144855499268'	20.8520908355713'	20.9239025115967'	20.5716342926025'	21.0220146179199'	20.9860706329346'	20.6245307922363'	20.6296977996826'	21.071626663208'
H2AFY	Core histone macro-H2A.1	0.477169	0.649917	-0.0410643		13	13	11	42.2	42.2	35.2	39.617	0	166.89	20943000	152	O75367	O75367	18.3676872253418'	18.4211940765381'	18.6246032714844'	18.4749660491943'	18.5026149749756'	18.4777336120605'	18.4901294708252'	18.4381504058838'	18.6966953277588'	18.4323291778564'	18.4633960723877'	18.5944843292236'
H3F3A;HIST3H3;HIST1H3A;H3F3C	Histone H3.3;Histone H3.1t;Histone H3.1;Histone H3.3C	0.0204201	0.0175023	-0.556617	+	11	11	1	61.8	61.8	23.5	15.328	0	30.023	87898000	117	P84243;Q16695;P68431;Q6NXT2;P0DPK2;P0DPK5	P84243;Q16695;P68431;Q6NXT2	21.5783767700195'	21.3543930053711'	20.8309764862061'	21.1131172180176'	20.7423000335693'	21.3474349975586'	21.7972888946533'	22.0888710021973'	21.2182731628418'	21.7133483886719'	22.1313819885254'	21.3571357727051'
HABP4	Intracellular hyaluronan-binding protein 4	0.546295	0.634148	0.0500069		4	4	4	10.7	10.7	10.7	45.785	0	6.3162	642970	22	Q5JVS0	Q5JVS0	14.7660112380981'	14.5089092254639'	14.459303855896'	14.6380968093872'	14.5219068527222'	14.2881450653076'	14.5264377593994'	14.5592575073242'	14.4714212417603'	14.6135597229004'	14.3994112014771'	14.3122444152832'
HACD3	Very-long-chain (3R)-3-hydroxyacyl-CoA dehydratase 3	0.853329	0.932144	-0.00718784		6	6	6	18.2	18.2	18.2	43.159	0	73.444	6993700	54	Q9P035	Q9P035	17.8281745910645'	17.7508773803711'	17.9353141784668'	17.9184093475342'	17.9038352966309'	17.8771171569824'	17.8872680664063'	17.8911895751953'	17.8763961791992'	17.8201541900635'	17.8031597137451'	17.978687286377'
HADH	Hydroxyacyl-coenzyme A dehydrogenase, mitochondrial	0.0562502	0.234706	-0.11611		8	8	8	34.7	34.7	34.7	34.293	0	110.28	5228900	75	Q16836	Q16836	16.6238536834717'	16.6883869171143'	16.7599411010742'	16.6482162475586'	16.682638168335'	16.79296875'	16.8161582946777'	16.7202701568604'	16.8960475921631'	16.7764835357666'	16.6882495880127'	16.9954586029053'
HADHA	Trifunctional enzyme subunit alpha, mitochondrial;Long-chain enoyl-CoA hydratase;Long chain 3-hydroxyacyl-CoA dehydrogenase	0.98213	0.985967	-0.00173346		33	33	33	51.4	51.4	51.4	82.999	0	322.26	34537000	322	P40939	P40939	17.7248725891113'	17.9084167480469'	18.1481285095215'	17.8661079406738'	17.9731483459473'	17.9658966064453'	17.8873863220215'	17.8541622161865'	18.1241912841797'	17.8754978179932'	17.8152198791504'	18.0405139923096'
HADHB	Trifunctional enzyme subunit beta, mitochondrial;3-ketoacyl-CoA thiolase	0.0997706	0.346839	-0.0850197		17	17	17	41.1	41.1	41.1	51.294	0	45.551	16265000	177	P55084	P55084	17.5318374633789'	17.5126781463623'	17.6296977996826'	17.5214462280273'	17.6341018676758'	17.5684452056885'	17.749568939209'	17.5239753723145'	17.7785396575928'	17.599142074585'	17.576587677002'	17.6805114746094'
HAGH	Hydroxyacylglutathione hydrolase, mitochondrial	0.0250708	0.20144	-0.11828		6	6	6	26.9	26.9	26.9	33.805	0	28.003	1422300	47	Q16775	Q16775	15.1332626342773'	15.1751594543457'	15.0738067626953'	15.014630317688'	15.0417022705078'	15.0055809020996'	15.3489007949829'	15.1663589477539'	15.1485958099365'	15.0970449447632'	15.2226438522339'	15.17027759552'
HARS	Histidine--tRNA ligase, cytoplasmic	0.0611804	0.22711	0.121428		21	21	16	43	43	33.4	57.41	0	109.92	15731000	164	P12081	P12081	17.5802726745605'	17.680305480957'	17.8402118682861'	17.712230682373'	17.8174076080322'	17.7564907073975'	17.6329669952393'	17.5064926147461'	17.7626667022705'	17.5373096466064'	17.5258884429932'	17.6930236816406'
[truncated: 2,043 more rows]
