# Supplementary material for: Proteomic Changes of Activated Hepatic Stellate Cells
Source: Int J Mol Sci. 2021 Nov 26;22(23):12782. doi: 10.3390/ijms222312782 (PMC8657869; doi:10.3390/ijms222312782)
Supplement: Supplementary file 1 [file ijms-22-12782-s001.zip › ijms-1463714-SM proofed/ijms-1463714-supplementary for proofreading/supplementary table S2.xlsx]

## Sheet: enrichment Process(4)
Biological Processes (Gene Ontology)
#term ID	term description	genes mapped	enrichment score	direction	false discovery rate	method	matching proteins in your input (IDs)	matching proteins in your input (labels)
GO:0033559	unsaturated fatty acid metabolic process	9	2.59485	both ends	0.0142	afc	9606.ENSP00000215754,9606.ENSP00000278840,9606.ENSP00000293217,9606.ENSP00000322229,9606.ENSP00000346103,9606.ENSP00000359380,9606.ENSP00000385763,9606.ENSP00000407375,9606.ENSP00000480004	MIF,FADS2,ACOX1,FADS1,GPX4,SCD,PTGR1,GPX1,EPHX1
GO:0009166	nucleotide catabolic process	3	5.61687	both ends	0.0134	afc	9606.ENSP00000407375,9606.ENSP00000422375,9606.ENSP00000468032	GPX1,NUDT16,SARM1
GO:0042273	ribosomal large subunit biogenesis	21	1.09275	bottom	0.0453	ks	9606.ENSP00000236980,9606.ENSP00000246802,9606.ENSP00000254940,9606.ENSP00000259469,9606.ENSP00000261015,9606.ENSP00000263239,9606.ENSP00000285814,9606.ENSP00000322396,9606.ENSP00000346001,9606.ENSP00000346725,9606.ENSP00000361076,9606.ENSP00000363018,9606.ENSP00000363676,9606.ENSP00000396673,9606.ENSP00000403172,9606.ENSP00000407323,9606.ENSP00000413436,9606.ENSP00000419117,9606.ENSP00000455106,…	FASTKD2,GLTSCR2,NIP7,RPL35,WDR12,DDX18,NIFK,RRS1,RPL3,PES1,RPL7A,RPL10A,RPL11,FTSJ3,RPL6,EBNA1BP2,RPL10,RPL35A,BOP1,RPL26,NOP16
GO:0010467	gene expression	105	0.51628	bottom	0.033	ks	9606.ENSP00000203001,9606.ENSP00000210060,9606.ENSP00000219252,9606.ENSP00000225298,9606.ENSP00000225792,9606.ENSP00000230340,9606.ENSP00000244227,9606.ENSP00000244230,9606.ENSP00000244520,9606.ENSP00000246802,9606.ENSP00000246868,9606.ENSP00000247470,9606.ENSP00000248342,9606.ENSP00000251636,9606.ENSP00000253247,9606.ENSP00000253363,9606.ENSP00000254301,9606.ENSP00000258772,9606.ENSP00000259469,…	TRMT6,DHPS,POLR2C,UTP18,DDX5,BYSL,SNRNP27,MPHOSPH10,SNRPC,GLTSCR2,SBDS,PYCARD,EIF3K,DHX29,NOL11,RBM39,LGALS3,DDX56,RPL35,ADAM10,WDR12,UTP20,UTP6,PIK3C3,RPL8,DDX18,NSUN2,RPS11,NIFK,ABCE1,NOL6,NEMF,PA2G4,LSM1,RPL4,RRS1,EIF4A2,RPS27L,EEF1G,RFTN1,LARP1,RPS7,RPS21,RPL3,RPLP1,RPS3A,RPSA,RPL22,DDX21,PES1,PTRF,COL4A2,ETF1,CTR9,CDC73,IFI16,DHCR24,RPL7A,RPS4X,RPL10A,RPL11,FXN,POLR1E,ASPH,BTF3,EEF1B2,RPL34,…
GO:0034660	ncRNA metabolic process	41	0.728325	bottom	0.016	ks	9606.ENSP00000203001,9606.ENSP00000225298,9606.ENSP00000230340,9606.ENSP00000244230,9606.ENSP00000246802,9606.ENSP00000246868,9606.ENSP00000253247,9606.ENSP00000258772,9606.ENSP00000259469,9606.ENSP00000261015,9606.ENSP00000261637,9606.ENSP00000261708,9606.ENSP00000263239,9606.ENSP00000264670,9606.ENSP00000285814,9606.ENSP00000297990,9606.ENSP00000302886,9606.ENSP00000322396,9606.ENSP00000339095,…	TRMT6,UTP18,BYSL,MPHOSPH10,GLTSCR2,SBDS,NOL11,DDX56,RPL35,WDR12,UTP20,UTP6,DDX18,NSUN2,NIFK,NOL6,PA2G4,RRS1,RPS7,RPS21,DDX21,PES1,RPL7A,RPL10A,RPL11,DTD1,RPS8,DDX17,NOLC1,FTSJ3,AARSD1,WBSCR22,EBNA1BP2,ELP2,RPL35A,NUDT16,WDR36,RRP12,BOP1,RPL26,RPS15
GO:0006396	RNA processing	48	0.917446	bottom	0.0033	ks	9606.ENSP00000203001,9606.ENSP00000219252,9606.ENSP00000225298,9606.ENSP00000225792,9606.ENSP00000230340,9606.ENSP00000244227,9606.ENSP00000244230,9606.ENSP00000244520,9606.ENSP00000246802,9606.ENSP00000246868,9606.ENSP00000253247,9606.ENSP00000253363,9606.ENSP00000254301,9606.ENSP00000258772,9606.ENSP00000259469,9606.ENSP00000261015,9606.ENSP00000261637,9606.ENSP00000261708,9606.ENSP00000263239,…	TRMT6,POLR2C,UTP18,DDX5,BYSL,SNRNP27,MPHOSPH10,SNRPC,GLTSCR2,SBDS,NOL11,RBM39,LGALS3,DDX56,RPL35,WDR12,UTP20,UTP6,DDX18,NSUN2,NIFK,NOL6,PA2G4,LSM1,RRS1,RPS7,RPS21,DDX21,PES1,CDC73,RPL7A,RPL10A,RPL11,RPS8,DDX17,NOLC1,BUD31,FTSJ3,WBSCR22,EBNA1BP2,ELP2,RPL35A,WDR36,HSPA8,RRP12,BOP1,RPL26,RPS15
GO:0090304	nucleic acid metabolic process	93	0.632647	bottom	0.0032	ks	9606.ENSP00000203001,9606.ENSP00000219252,9606.ENSP00000225298,9606.ENSP00000225792,9606.ENSP00000230340,9606.ENSP00000244227,9606.ENSP00000244230,9606.ENSP00000244520,9606.ENSP00000246802,9606.ENSP00000246868,9606.ENSP00000253247,9606.ENSP00000253363,9606.ENSP00000254301,9606.ENSP00000258772,9606.ENSP00000259469,9606.ENSP00000261015,9606.ENSP00000261637,9606.ENSP00000261708,9606.ENSP00000262584,…	TRMT6,POLR2C,UTP18,DDX5,BYSL,SNRNP27,MPHOSPH10,SNRPC,GLTSCR2,SBDS,NOL11,RBM39,LGALS3,DDX56,RPL35,WDR12,UTP20,UTP6,RPL8,DDX18,MTRR,NSUN2,RAD18,RPS11,NIFK,LRWD1,HMGB2,NOL6,PA2G4,LSM1,RPL4,RRS1,RPS7,SP100,RPS21,RPL3,RPLP1,RPS3A,RPSA,RPL22,DDX21,PES1,PTRF,COL4A2,ETF1,CTR9,CDC73,BCCIP,RPL7A,ADPRHL2,RPS4X,RPL10A,RPL11,MDC1,DFFA,DTD1,POLR1E,BTF3,TRIP12,RPL34,RPS8,DDX17,DEK,NOLC1,BUD31,RPS18,FTSJ3,RPL17,…
GO:0006364	rRNA processing	35	1.02948	bottom	0.0024	ks	9606.ENSP00000225298,9606.ENSP00000230340,9606.ENSP00000244230,9606.ENSP00000246802,9606.ENSP00000246868,9606.ENSP00000253247,9606.ENSP00000258772,9606.ENSP00000259469,9606.ENSP00000261015,9606.ENSP00000261637,9606.ENSP00000261708,9606.ENSP00000263239,9606.ENSP00000285814,9606.ENSP00000297990,9606.ENSP00000302886,9606.ENSP00000322396,9606.ENSP00000339095,9606.ENSP00000345957,9606.ENSP00000346120,…	UTP18,BYSL,MPHOSPH10,GLTSCR2,SBDS,NOL11,DDX56,RPL35,WDR12,UTP20,UTP6,DDX18,NIFK,NOL6,PA2G4,RRS1,RPS7,RPS21,DDX21,PES1,RPL7A,RPL10A,RPL11,RPS8,DDX17,NOLC1,FTSJ3,WBSCR22,EBNA1BP2,RPL35A,WDR36,RRP12,BOP1,RPL26,RPS15
GO:0016070	RNA metabolic process	82	0.653915	bottom	0.0018	ks	9606.ENSP00000203001,9606.ENSP00000219252,9606.ENSP00000225298,9606.ENSP00000225792,9606.ENSP00000230340,9606.ENSP00000244227,9606.ENSP00000244230,9606.ENSP00000244520,9606.ENSP00000246802,9606.ENSP00000246868,9606.ENSP00000253247,9606.ENSP00000253363,9606.ENSP00000254301,9606.ENSP00000258772,9606.ENSP00000259469,9606.ENSP00000261015,9606.ENSP00000261637,9606.ENSP00000261708,9606.ENSP00000262584,…	TRMT6,POLR2C,UTP18,DDX5,BYSL,SNRNP27,MPHOSPH10,SNRPC,GLTSCR2,SBDS,NOL11,RBM39,LGALS3,DDX56,RPL35,WDR12,UTP20,UTP6,RPL8,DDX18,NSUN2,RPS11,NIFK,NOL6,PA2G4,LSM1,RPL4,RRS1,RPS7,RPS21,RPL3,RPLP1,RPS3A,RPSA,RPL22,DDX21,PES1,PTRF,COL4A2,ETF1,CTR9,CDC73,RPL7A,RPS4X,RPL10A,RPL11,DTD1,POLR1E,BTF3,RPL34,RPS8,DDX17,DEK,NOLC1,BUD31,RPS18,FTSJ3,RPL17,AARSD1,WBSCR22,RPL6,EBNA1BP2,ARRB1,RPL10,ELP2,RPL29,RPL35A,T…
GO:0034470	ncRNA processing	38	1.03137	bottom	0.0013	ks	9606.ENSP00000203001,9606.ENSP00000225298,9606.ENSP00000230340,9606.ENSP00000244230,9606.ENSP00000246802,9606.ENSP00000246868,9606.ENSP00000253247,9606.ENSP00000258772,9606.ENSP00000259469,9606.ENSP00000261015,9606.ENSP00000261637,9606.ENSP00000261708,9606.ENSP00000263239,9606.ENSP00000264670,9606.ENSP00000285814,9606.ENSP00000297990,9606.ENSP00000302886,9606.ENSP00000322396,9606.ENSP00000339095,…	TRMT6,UTP18,BYSL,MPHOSPH10,GLTSCR2,SBDS,NOL11,DDX56,RPL35,WDR12,UTP20,UTP6,DDX18,NSUN2,NIFK,NOL6,PA2G4,RRS1,RPS7,RPS21,DDX21,PES1,RPL7A,RPL10A,RPL11,RPS8,DDX17,NOLC1,FTSJ3,WBSCR22,EBNA1BP2,ELP2,RPL35A,WDR36,RRP12,BOP1,RPL26,RPS15
GO:0022613	ribonucleoprotein complex biogenesis	53	0.8753	bottom	0.0012	ks	9606.ENSP00000225298,9606.ENSP00000230340,9606.ENSP00000236980,9606.ENSP00000244230,9606.ENSP00000244520,9606.ENSP00000246802,9606.ENSP00000246868,9606.ENSP00000248342,9606.ENSP00000251636,9606.ENSP00000253247,9606.ENSP00000254940,9606.ENSP00000258772,9606.ENSP00000259469,9606.ENSP00000261015,9606.ENSP00000261637,9606.ENSP00000261708,9606.ENSP00000263239,9606.ENSP00000285814,9606.ENSP00000296577,…	UTP18,BYSL,FASTKD2,MPHOSPH10,SNRPC,GLTSCR2,SBDS,EIF3K,DHX29,NOL11,NIP7,DDX56,RPL35,WDR12,UTP20,UTP6,DDX18,NIFK,ABCE1,NOL6,PA2G4,RRS1,MINA,RPS27L,RPS7,RPS21,RPL3,RPSA,DDX21,PES1,CDC73,LTV1,RPL7A,RPL10A,RPL11,MYBBP1A,RPS8,DDX17,NOLC1,FTSJ3,WBSCR22,RPL6,EBNA1BP2,RPL10,EIF2A,RPL35A,WDR36,RRP12,BOP1,RPL26,RPS15,RPS5,NOP16
GO:0042254	ribosome biogenesis	50	1.02665	bottom	0.00032	ks	9606.ENSP00000225298,9606.ENSP00000230340,9606.ENSP00000236980,9606.ENSP00000244230,9606.ENSP00000246802,9606.ENSP00000246868,9606.ENSP00000251636,9606.ENSP00000253247,9606.ENSP00000254940,9606.ENSP00000258772,9606.ENSP00000259469,9606.ENSP00000261015,9606.ENSP00000261637,9606.ENSP00000261708,9606.ENSP00000263239,9606.ENSP00000285814,9606.ENSP00000296577,9606.ENSP00000297990,9606.ENSP00000302886,…	UTP18,BYSL,FASTKD2,MPHOSPH10,GLTSCR2,SBDS,DHX29,NOL11,NIP7,DDX56,RPL35,WDR12,UTP20,UTP6,DDX18,NIFK,ABCE1,NOL6,PA2G4,RRS1,MINA,RPS27L,RPS7,RPS21,RPL3,RPSA,DDX21,PES1,LTV1,RPL7A,RPL10A,RPL11,MYBBP1A,RPS8,DDX17,NOLC1,FTSJ3,WBSCR22,RPL6,EBNA1BP2,RPL10,EIF2A,RPL35A,WDR36,RRP12,BOP1,RPL26,RPS15,RPS5,NOP16
GO:0043269	regulation of ion transport	12	2.36164	top	0.0498	afc	9606.ENSP00000215754,9606.ENSP00000254301,9606.ENSP00000282561,9606.ENSP00000286713,9606.ENSP00000313050,9606.ENSP00000339191,9606.ENSP00000339740,9606.ENSP00000339787,9606.ENSP00000353452,9606.ENSP00000356515,9606.ENSP00000368767,9606.ENSP00000451828	MIF,LGALS3,GJA1,STOM,GBAS,CAV1,CAMK2D,ACSL4,MYLK,UTRN,ASPH,AKT1
GO:0010817	regulation of hormone levels	10	2.6486	top	0.0487	afc	9606.ENSP00000220772,9606.ENSP00000265641,9606.ENSP00000282561,9606.ENSP00000339787,9606.ENSP00000347717,9606.ENSP00000360671,9606.ENSP00000370750,9606.ENSP00000409581,9606.ENSP00000416293,9606.ENSP00000440485	SFRP1,CPT1A,GJA1,ACSL4,DHCR7,SLC25A5,RDH11,ARRB1,SLC2A1,PSMD9
GO:1901570	fatty acid derivative biosynthetic process	8	3.04329	top	0.0476	afc	9606.ENSP00000215754,9606.ENSP00000215882,9606.ENSP00000304592,9606.ENSP00000322229,9606.ENSP00000339787,9606.ENSP00000350012,9606.ENSP00000359380,9606.ENSP00000483300	MIF,SLC25A1,FASN,FADS1,ACSL4,ACSL3,SCD,ACACA
GO:0006793	phosphorus metabolic process	70	0.931302	top	0.0465	ks	9606.ENSP00000215882,9606.ENSP00000216802,9606.ENSP00000217446,9606.ENSP00000226253,9606.ENSP00000231487,9606.ENSP00000245615,9606.ENSP00000253382,9606.ENSP00000260408,9606.ENSP00000261712,9606.ENSP00000262039,9606.ENSP00000262644,9606.ENSP00000264220,9606.ENSP00000265734,9606.ENSP00000269373,9606.ENSP00000280377,9606.ENSP00000286648,9606.ENSP00000293362,9606.ENSP00000304592,9606.ENSP00000309474,…	SLC25A1,PSME2,PIGU,ALDOC,SKP1,MBOAT7,ACSS2,ADAM10,PSMD11,PIK3C3,IMPAD1,PPAT,CDK6,FN3KRP,USP15,DCK,PSME3,FASN,PSMD1,GBAS,SHMT1,IMPDH2,FADS1,HMGCS1,RPS6KA4,DLST,PPP2R5E,CAMK2D,ACSL4,IMPDH1,GPX4,SYNJ2,FDPS,ACSL3,PTPRF,MYLK,UCK2,UAP1,NDUFS2,PMVK,SCD,PI4K2A,PPCS,PSMB9,PSMB8,FXN,GMDS,IDI1,PSME1,GRB2,AASS,GNE,PPP1R12A,PSMC2,HDHD1,ACSF2,GPX1,EIF2A,NUDT16,PBK,PSMD9,NNMT,SMAD5,MVK,AKT1,GALK1,SARM1,FDFT1,PL…
GO:0033875	ribonucleoside bisphosphate metabolic process	15	2.17392	top	0.0406	afc	9606.ENSP00000215882,9606.ENSP00000253382,9606.ENSP00000262644,9606.ENSP00000304592,9606.ENSP00000322706,9606.ENSP00000335304,9606.ENSP00000339787,9606.ENSP00000350012,9606.ENSP00000357452,9606.ENSP00000359380,9606.ENSP00000361642,9606.ENSP00000377040,9606.ENSP00000401831,9606.ENSP00000443551,9606.ENSP00000483300	SLC25A1,ACSS2,IMPAD1,FASN,HMGCS1,DLST,ACSL4,ACSL3,PMVK,SCD,PPCS,AASS,ACSF2,MVK,ACACA
GO:0034032	purine nucleoside bisphosphate metabolic process	15	2.17392	top	0.0406	afc	9606.ENSP00000215882,9606.ENSP00000253382,9606.ENSP00000262644,9606.ENSP00000304592,9606.ENSP00000322706,9606.ENSP00000335304,9606.ENSP00000339787,9606.ENSP00000350012,9606.ENSP00000357452,9606.ENSP00000359380,9606.ENSP00000361642,9606.ENSP00000377040,9606.ENSP00000401831,9606.ENSP00000443551,9606.ENSP00000483300	SLC25A1,ACSS2,IMPAD1,FASN,HMGCS1,DLST,ACSL4,ACSL3,PMVK,SCD,PPCS,AASS,ACSF2,MVK,ACACA
GO:0009749	response to glucose	3	5.32785	top	0.0398	afc	9606.ENSP00000282561,9606.ENSP00000365081,9606.ENSP00000468032	GJA1,APOM,SARM1
GO:0050708	regulation of protein secretion	13	2.35681	top	0.0363	afc	9606.ENSP00000003100,9606.ENSP00000215754,9606.ENSP00000220772,9606.ENSP00000262039,9606.ENSP00000265641,9606.ENSP00000282561,9606.ENSP00000339787,9606.ENSP00000360671,9606.ENSP00000381823,9606.ENSP00000409581,9606.ENSP00000416293,9606.ENSP00000437073,9606.ENSP00000440485	CYP51A1,MIF,SFRP1,PIK3C3,CPT1A,GJA1,ACSL4,SLC25A5,SEC24A,ARRB1,SLC2A1,MYO18A,PSMD9
GO:1901135	carbohydrate derivative metabolic process	35	1.29844	top	0.0359	ks	9606.ENSP00000215882,9606.ENSP00000217446,9606.ENSP00000226253,9606.ENSP00000253382,9606.ENSP00000262644,9606.ENSP00000264220,9606.ENSP00000266712,9606.ENSP00000286648,9606.ENSP00000304592,9606.ENSP00000312506,9606.ENSP00000315263,9606.ENSP00000318868,9606.ENSP00000321584,9606.ENSP00000322706,9606.ENSP00000335304,9606.ENSP00000339787,9606.ENSP00000345096,9606.ENSP00000350012,9606.ENSP00000356853,…	SLC25A1,PIGU,ALDOC,ACSS2,IMPAD1,PPAT,TMTC3,DCK,FASN,CSPG4,GLTP,SHMT1,IMPDH2,HMGCS1,DLST,ACSL4,IMPDH1,ACSL3,UCK2,UAP1,PMVK,SCD,PPCS,GMDS,AASS,PSAP,GNE,MAN2B1,HDHD1,ACSF2,NUDT16,MVK,AKT1,GALK1,ACACA
GO:0009259	ribonucleotide metabolic process	22	2.01323	top	0.0349	ks	9606.ENSP00000215882,9606.ENSP00000226253,9606.ENSP00000253382,9606.ENSP00000262644,9606.ENSP00000264220,9606.ENSP00000304592,9606.ENSP00000321584,9606.ENSP00000322706,9606.ENSP00000335304,9606.ENSP00000339787,9606.ENSP00000345096,9606.ENSP00000350012,9606.ENSP00000356853,9606.ENSP00000357452,9606.ENSP00000359380,9606.ENSP00000361642,9606.ENSP00000377040,9606.ENSP00000401831,9606.ENSP00000422375,…	SLC25A1,ALDOC,ACSS2,IMPAD1,PPAT,FASN,IMPDH2,HMGCS1,DLST,ACSL4,IMPDH1,ACSL3,UCK2,PMVK,SCD,PPCS,AASS,ACSF2,NUDT16,MVK,GALK1,ACACA
GO:0055114	oxidation-reduction process	54	0.499228	top	0.0247	ks	9606.ENSP00000003100,9606.ENSP00000216117,9606.ENSP00000220966,9606.ENSP00000221418,9606.ENSP00000226253,9606.ENSP00000242592,9606.ENSP00000246024,9606.ENSP00000253382,9606.ENSP00000260324,9606.ENSP00000261507,9606.ENSP00000264193,9606.ENSP00000264668,9606.ENSP00000265462,9606.ENSP00000265641,9606.ENSP00000269980,9606.ENSP00000273550,9606.ENSP00000278840,9606.ENSP00000293217,9606.ENSP00000301729,…	CYP51A1,HMOX1,PYCRL,ECH1,ALDOC,ACADS,TMX4,ACSS2,SQRDL,MSMO1,CPOX,MTRR,PRDX5,CPT1A,BCKDHA,FTH1,FADS2,ACOX1,ECI1,VAT1L,FASN,CYB5B,ACO1,NQO1,IMPDH2,FADS1,MINA,DLST,LBR,CYB5A,IMPDH1,GPX4,DHCR7,VAT1,ACAT2,NDUFS2,NSDHL,SCD,DHCR24,ALDH4A1,FXN,ASPH,ECI2,RDH11,MYBBP1A,AASS,MTHFD2,PTGR1,IDH1,DOHH,GPX1,TXNRD1,SOD2,AKT1
GO:0006796	phosphate-containing compound metabolic process	68	1.06507	top	0.0237	ks	9606.ENSP00000215882,9606.ENSP00000216802,9606.ENSP00000217446,9606.ENSP00000226253,9606.ENSP00000231487,9606.ENSP00000245615,9606.ENSP00000253382,9606.ENSP00000260408,9606.ENSP00000261712,9606.ENSP00000262039,9606.ENSP00000262644,9606.ENSP00000264220,9606.ENSP00000265734,9606.ENSP00000269373,9606.ENSP00000280377,9606.ENSP00000286648,9606.ENSP00000293362,9606.ENSP00000304592,9606.ENSP00000309474,…	SLC25A1,PSME2,PIGU,ALDOC,SKP1,MBOAT7,ACSS2,ADAM10,PSMD11,PIK3C3,IMPAD1,PPAT,CDK6,FN3KRP,USP15,DCK,PSME3,FASN,PSMD1,GBAS,SHMT1,IMPDH2,FADS1,HMGCS1,RPS6KA4,DLST,PPP2R5E,CAMK2D,ACSL4,IMPDH1,GPX4,SYNJ2,FDPS,ACSL3,PTPRF,MYLK,UCK2,NDUFS2,PMVK,SCD,PI4K2A,PPCS,PSMB9,PSMB8,FXN,IDI1,PSME1,GRB2,AASS,GNE,PPP1R12A,PSMC2,HDHD1,ACSF2,GPX1,EIF2A,NUDT16,PBK,PSMD9,NNMT,SMAD5,MVK,AKT1,GALK1,SARM1,FDFT1,PLEKHA2,ACACA
GO:0032787	monocarboxylic acid metabolic process	30	1.1275	top	0.0208	ks	9606.ENSP00000175506,9606.ENSP00000215754,9606.ENSP00000221418,9606.ENSP00000226253,9606.ENSP00000242592,9606.ENSP00000253382,9606.ENSP00000261507,9606.ENSP00000265641,9606.ENSP00000278840,9606.ENSP00000293217,9606.ENSP00000301729,9606.ENSP00000304592,9606.ENSP00000312506,9606.ENSP00000322229,9606.ENSP00000339787,9606.ENSP00000346103,9606.ENSP00000350012,9606.ENSP00000356015,9606.ENSP00000359380,…	ASNS,MIF,ECH1,ALDOC,ACADS,ACSS2,MSMO1,CPT1A,FADS2,ACOX1,ECI1,FASN,CSPG4,FADS1,ACSL4,GPX4,ACSL3,ACAT2,SCD,GLO1,ALDH4A1,ECI2,PC,PTGR1,IDH1,ACSF2,GPX1,GALK1,EPHX1,ACACA
GO:0006637	acyl-CoA metabolic process	14	2.43539	top	0.0147	afc	9606.ENSP00000215882,9606.ENSP00000253382,9606.ENSP00000304592,9606.ENSP00000322706,9606.ENSP00000335304,9606.ENSP00000339787,9606.ENSP00000350012,9606.ENSP00000357452,9606.ENSP00000359380,9606.ENSP00000361642,9606.ENSP00000377040,9606.ENSP00000401831,9606.ENSP00000443551,9606.ENSP00000483300	SLC25A1,ACSS2,FASN,HMGCS1,DLST,ACSL4,ACSL3,PMVK,SCD,PPCS,AASS,ACSF2,MVK,ACACA
GO:0009117	nucleotide metabolic process	28	1.4326	top	0.0144	ks	9606.ENSP00000215882,9606.ENSP00000226253,9606.ENSP00000253382,9606.ENSP00000262644,9606.ENSP00000264220,9606.ENSP00000286648,9606.ENSP00000304592,9606.ENSP00000318868,9606.ENSP00000321584,9606.ENSP00000322706,9606.ENSP00000335304,9606.ENSP00000339787,9606.ENSP00000345096,9606.ENSP00000350012,9606.ENSP00000356853,9606.ENSP00000357452,9606.ENSP00000359380,9606.ENSP00000361642,9606.ENSP00000377040,…	SLC25A1,ALDOC,ACSS2,IMPAD1,PPAT,DCK,FASN,SHMT1,IMPDH2,HMGCS1,DLST,ACSL4,IMPDH1,ACSL3,UCK2,PMVK,SCD,PPCS,AASS,HDHD1,ACSF2,GPX1,NUDT16,NNMT,MVK,GALK1,SARM1,ACACA
GO:0008203	cholesterol metabolic process	17	2.27074	top	0.0142	afc	9606.ENSP00000003100,9606.ENSP00000233242,9606.ENSP00000249066,9606.ENSP00000261507,9606.ENSP00000322706,9606.ENSP00000339883,9606.ENSP00000347717,9606.ENSP00000349078,9606.ENSP00000356015,9606.ENSP00000357452,9606.ENSP00000359297,9606.ENSP00000360316,9606.ENSP00000370748,9606.ENSP00000380837,9606.ENSP00000443551,9606.ENSP00000454071,9606.ENSP00000480828	CYP51A1,APOB,APOL2,MSMO1,HMGCS1,LBR,DHCR7,FDPS,ACAT2,PMVK,NSDHL,DHCR24,IDI1,LSS,MVK,LDLR,FDFT1
GO:0019637	organophosphate metabolic process	39	1.25913	top	0.0132	ks	9606.ENSP00000215882,9606.ENSP00000217446,9606.ENSP00000226253,9606.ENSP00000245615,9606.ENSP00000253382,9606.ENSP00000262039,9606.ENSP00000262644,9606.ENSP00000264220,9606.ENSP00000286648,9606.ENSP00000304592,9606.ENSP00000318868,9606.ENSP00000321584,9606.ENSP00000322229,9606.ENSP00000322706,9606.ENSP00000335304,9606.ENSP00000339787,9606.ENSP00000345096,9606.ENSP00000346103,9606.ENSP00000347792,…	SLC25A1,PIGU,ALDOC,MBOAT7,ACSS2,PIK3C3,IMPAD1,PPAT,DCK,FASN,SHMT1,IMPDH2,FADS1,HMGCS1,DLST,ACSL4,IMPDH1,GPX4,SYNJ2,FDPS,ACSL3,UCK2,PMVK,SCD,PI4K2A,PPCS,IDI1,AASS,HDHD1,ACSF2,GPX1,NUDT16,NNMT,MVK,GALK1,SARM1,FDFT1,PLEKHA2,ACACA
GO:0019216	regulation of lipid metabolic process	27	1.63279	top	0.012	ks	9606.ENSP00000003100,9606.ENSP00000233242,9606.ENSP00000261893,9606.ENSP00000265641,9606.ENSP00000293217,9606.ENSP00000304592,9606.ENSP00000322229,9606.ENSP00000322706,9606.ENSP00000339191,9606.ENSP00000347717,9606.ENSP00000349078,9606.ENSP00000350012,9606.ENSP00000357452,9606.ENSP00000359380,9606.ENSP00000370748,9606.ENSP00000373364,9606.ENSP00000378394,9606.ENSP00000380837,9606.ENSP00000384018,…	CYP51A1,APOB,LACTB,CPT1A,ACOX1,FASN,FADS1,HMGCS1,CAV1,DHCR7,FDPS,ACSL3,PMVK,SCD,IDI1,GOLM1,PSAP,LSS,NCOR2,IDH1,TXNRD1,MVK,AKT1,LDLR,SEC14L2,FDFT1,ACACA
GO:1902652	secondary alcohol metabolic process	18	2.21885	top	0.012	afc	9606.ENSP00000003100,9606.ENSP00000233242,9606.ENSP00000249066,9606.ENSP00000261507,9606.ENSP00000322706,9606.ENSP00000339883,9606.ENSP00000347717,9606.ENSP00000349078,9606.ENSP00000356015,9606.ENSP00000357452,9606.ENSP00000359297,9606.ENSP00000360316,9606.ENSP00000370748,9606.ENSP00000380837,9606.ENSP00000390265,9606.ENSP00000443551,9606.ENSP00000454071,9606.ENSP00000480828	CYP51A1,APOB,APOL2,MSMO1,HMGCS1,LBR,DHCR7,FDPS,ACAT2,PMVK,NSDHL,DHCR24,IDI1,LSS,IDH1,MVK,LDLR,FDFT1
GO:0062012	regulation of small molecule metabolic process	29	1.95887	top	0.0095	ks	9606.ENSP00000003100,9606.ENSP00000216802,9606.ENSP00000233242,9606.ENSP00000261712,9606.ENSP00000265641,9606.ENSP00000293362,9606.ENSP00000304592,9606.ENSP00000309474,9606.ENSP00000319788,9606.ENSP00000322706,9606.ENSP00000339191,9606.ENSP00000347717,9606.ENSP00000349078,9606.ENSP00000357452,9606.ENSP00000359380,9606.ENSP00000363993,9606.ENSP00000364016,9606.ENSP00000370748,9606.ENSP00000372155,…	CYP51A1,PSME2,APOB,PSMD11,CPT1A,PSME3,FASN,PSMD1,NQO1,HMGCS1,CAV1,DHCR7,FDPS,PMVK,SCD,PSMB9,PSMB8,IDI1,PSME1,LSS,NCOR2,PSMC2,PSMD9,MVK,AKT1,LDLR,SEC14L2,FDFT1,ACACA
GO:0006636	unsaturated fatty acid biosynthetic process	4	5.25108	top	0.008	afc	9606.ENSP00000215754,9606.ENSP00000278840,9606.ENSP00000322229,9606.ENSP00000359380	MIF,FADS2,FADS1,SCD
GO:0006695	cholesterol biosynthetic process	14	2.62406	top	0.0074	afc	9606.ENSP00000003100,9606.ENSP00000261507,9606.ENSP00000322706,9606.ENSP00000339883,9606.ENSP00000347717,9606.ENSP00000349078,9606.ENSP00000356015,9606.ENSP00000357452,9606.ENSP00000359297,9606.ENSP00000360316,9606.ENSP00000370748,9606.ENSP00000380837,9606.ENSP00000443551,9606.ENSP00000480828	CYP51A1,MSMO1,HMGCS1,LBR,DHCR7,FDPS,ACAT2,PMVK,NSDHL,DHCR24,IDI1,LSS,MVK,FDFT1
GO:0043436	oxoacid metabolic process	48	1.03868	top	0.0063	ks	9606.ENSP00000175506,9606.ENSP00000215754,9606.ENSP00000220966,9606.ENSP00000221418,9606.ENSP00000226253,9606.ENSP00000242592,9606.ENSP00000253382,9606.ENSP00000261507,9606.ENSP00000262644,9606.ENSP00000264220,9606.ENSP00000264668,9606.ENSP00000265641,9606.ENSP00000269980,9606.ENSP00000278840,9606.ENSP00000284031,9606.ENSP00000293217,9606.ENSP00000301729,9606.ENSP00000304592,9606.ENSP00000309477,…	ASNS,MIF,PYCRL,ECH1,ALDOC,ACADS,ACSS2,MSMO1,IMPAD1,PPAT,MTRR,CPT1A,BCKDHA,FADS2,DDAH1,ACOX1,ECI1,FASN,ACO1,CSPG4,SHMT1,FADS1,DLST,ACSL4,CYB5A,GPX4,ACSL3,ACAT2,SCD,GLO1,ALDH4A1,ECI2,AASS,PC,MTHFD2,GNE,MPST,PTGR1,SDSL,IDH1,AARSD1,ACSF2,GPX1,SLC2A1,AKT1,GALK1,EPHX1,ACACA
GO:0045540	regulation of cholesterol biosynthetic process	14	2.67585	top	0.0061	afc	9606.ENSP00000003100,9606.ENSP00000233242,9606.ENSP00000304592,9606.ENSP00000322706,9606.ENSP00000347717,9606.ENSP00000349078,9606.ENSP00000357452,9606.ENSP00000359380,9606.ENSP00000370748,9606.ENSP00000380837,9606.ENSP00000443551,9606.ENSP00000478755,9606.ENSP00000480828,9606.ENSP00000483300	CYP51A1,APOB,FASN,HMGCS1,DHCR7,FDPS,PMVK,SCD,IDI1,LSS,MVK,SEC14L2,FDFT1,ACACA
GO:0044255	cellular lipid metabolic process	42	1.32827	top	0.0035	ks	9606.ENSP00000215754,9606.ENSP00000217446,9606.ENSP00000221418,9606.ENSP00000233242,9606.ENSP00000242592,9606.ENSP00000245615,9606.ENSP00000253382,9606.ENSP00000261507,9606.ENSP00000262039,9606.ENSP00000262644,9606.ENSP00000265641,9606.ENSP00000278840,9606.ENSP00000293217,9606.ENSP00000301729,9606.ENSP00000304592,9606.ENSP00000315263,9606.ENSP00000322229,9606.ENSP00000322706,9606.ENSP00000339191,…	MIF,PIGU,ECH1,APOB,ACADS,MBOAT7,ACSS2,MSMO1,PIK3C3,IMPAD1,CPT1A,FADS2,ACOX1,ECI1,FASN,GLTP,FADS1,HMGCS1,CAV1,ACSL4,GPX4,SYNJ2,FDPS,ACSL3,ACAT2,PMVK,SCD,PI4K2A,APOM,ECI2,IDI1,RDH11,PSAP,LSS,PTGR1,ACSF2,GPX1,MVK,EPHX1,FDFT1,PLEKHA2,ACACA
GO:0019752	carboxylic acid metabolic process	47	1.09241	top	0.0034	ks	9606.ENSP00000175506,9606.ENSP00000215754,9606.ENSP00000220966,9606.ENSP00000221418,9606.ENSP00000226253,9606.ENSP00000242592,9606.ENSP00000253382,9606.ENSP00000261507,9606.ENSP00000264220,9606.ENSP00000264668,9606.ENSP00000265641,9606.ENSP00000269980,9606.ENSP00000278840,9606.ENSP00000284031,9606.ENSP00000293217,9606.ENSP00000301729,9606.ENSP00000304592,9606.ENSP00000309477,9606.ENSP00000312506,…	ASNS,MIF,PYCRL,ECH1,ALDOC,ACADS,ACSS2,MSMO1,PPAT,MTRR,CPT1A,BCKDHA,FADS2,DDAH1,ACOX1,ECI1,FASN,ACO1,CSPG4,SHMT1,FADS1,DLST,ACSL4,CYB5A,GPX4,ACSL3,ACAT2,SCD,GLO1,ALDH4A1,ECI2,AASS,PC,MTHFD2,GNE,MPST,PTGR1,SDSL,IDH1,AARSD1,ACSF2,GPX1,SLC2A1,AKT1,GALK1,EPHX1,ACACA
GO:0090181	regulation of cholesterol metabolic process	15	2.80471	top	0.0021	afc	9606.ENSP00000003100,9606.ENSP00000233242,9606.ENSP00000304592,9606.ENSP00000322706,9606.ENSP00000347717,9606.ENSP00000349078,9606.ENSP00000357452,9606.ENSP00000359380,9606.ENSP00000370748,9606.ENSP00000380837,9606.ENSP00000443551,9606.ENSP00000454071,9606.ENSP00000478755,9606.ENSP00000480828,9606.ENSP00000483300	CYP51A1,APOB,FASN,HMGCS1,DHCR7,FDPS,PMVK,SCD,IDI1,LSS,MVK,LDLR,SEC14L2,FDFT1,ACACA
GO:0046890	regulation of lipid biosynthetic process	18	2.59232	top	0.0016	afc	9606.ENSP00000003100,9606.ENSP00000233242,9606.ENSP00000304592,9606.ENSP00000322706,9606.ENSP00000347717,9606.ENSP00000349078,9606.ENSP00000350012,9606.ENSP00000357452,9606.ENSP00000359380,9606.ENSP00000370748,9606.ENSP00000380837,9606.ENSP00000390265,9606.ENSP00000443551,9606.ENSP00000451828,9606.ENSP00000454071,9606.ENSP00000478755,9606.ENSP00000480828,9606.ENSP00000483300	CYP51A1,APOB,FASN,HMGCS1,DHCR7,FDPS,ACSL3,PMVK,SCD,IDI1,LSS,IDH1,MVK,AKT1,LDLR,SEC14L2,FDFT1,ACACA
GO:0044283	small molecule biosynthetic process	39	1.58391	top	0.0011	ks	9606.ENSP00000003100,9606.ENSP00000175506,9606.ENSP00000215754,9606.ENSP00000215882,9606.ENSP00000220966,9606.ENSP00000226253,9606.ENSP00000253382,9606.ENSP00000261507,9606.ENSP00000264668,9606.ENSP00000278840,9606.ENSP00000286648,9606.ENSP00000304592,9606.ENSP00000312506,9606.ENSP00000318868,9606.ENSP00000321584,9606.ENSP00000322229,9606.ENSP00000322706,9606.ENSP00000339883,9606.ENSP00000345096,…	CYP51A1,ASNS,MIF,SLC25A1,PYCRL,ALDOC,ACSS2,MSMO1,MTRR,FADS2,DCK,FASN,CSPG4,SHMT1,IMPDH2,FADS1,HMGCS1,LBR,IMPDH1,GPX4,DHCR7,FDPS,ACSL3,ACAT2,UCK2,PMVK,NSDHL,SCD,DHCR24,IDI1,PC,LSS,HDHD1,GPX1,NUDT16,MVK,SARM1,FDFT1,ACACA
GO:0006066	alcohol metabolic process	23	1.91364	top	0.00084	ks	9606.ENSP00000003100,9606.ENSP00000233242,9606.ENSP00000249066,9606.ENSP00000253382,9606.ENSP00000261507,9606.ENSP00000262644,9606.ENSP00000322706,9606.ENSP00000339883,9606.ENSP00000347717,9606.ENSP00000347792,9606.ENSP00000349078,9606.ENSP00000356015,9606.ENSP00000357452,9606.ENSP00000359297,9606.ENSP00000360316,9606.ENSP00000370748,9606.ENSP00000370750,9606.ENSP00000380837,9606.ENSP00000390265,…	CYP51A1,APOB,APOL2,ACSS2,MSMO1,IMPAD1,HMGCS1,LBR,DHCR7,SYNJ2,FDPS,ACAT2,PMVK,NSDHL,DHCR24,IDI1,RDH11,LSS,IDH1,MVK,LDLR,GALK1,FDFT1
GO:0008610	lipid biosynthetic process	30	2.08448	top	0.00028	ks	9606.ENSP00000003100,9606.ENSP00000215754,9606.ENSP00000217446,9606.ENSP00000245615,9606.ENSP00000253382,9606.ENSP00000261507,9606.ENSP00000262039,9606.ENSP00000278840,9606.ENSP00000304592,9606.ENSP00000322229,9606.ENSP00000322706,9606.ENSP00000339787,9606.ENSP00000339883,9606.ENSP00000346103,9606.ENSP00000347717,9606.ENSP00000347792,9606.ENSP00000349078,9606.ENSP00000350012,9606.ENSP00000356015,…	CYP51A1,MIF,PIGU,MBOAT7,ACSS2,MSMO1,PIK3C3,FADS2,FASN,FADS1,HMGCS1,ACSL4,LBR,GPX4,DHCR7,SYNJ2,FDPS,ACSL3,ACAT2,PMVK,NSDHL,SCD,PI4K2A,DHCR24,IDI1,LSS,MVK,FDFT1,PLEKHA2,ACACA
GO:0006629	lipid metabolic process	52	1.38743	top	0.00023	ks	9606.ENSP00000003100,9606.ENSP00000215754,9606.ENSP00000217446,9606.ENSP00000221418,9606.ENSP00000233242,9606.ENSP00000242592,9606.ENSP00000245615,9606.ENSP00000249066,9606.ENSP00000253382,9606.ENSP00000261507,9606.ENSP00000261893,9606.ENSP00000262039,9606.ENSP00000262644,9606.ENSP00000265641,9606.ENSP00000278840,9606.ENSP00000293217,9606.ENSP00000301729,9606.ENSP00000304592,9606.ENSP00000315263,…	CYP51A1,MIF,PIGU,ECH1,APOB,ACADS,MBOAT7,APOL2,ACSS2,MSMO1,LACTB,PIK3C3,IMPAD1,CPT1A,FADS2,ACOX1,ECI1,FASN,GLTP,FADS1,HMGCS1,CAV1,ACSL4,LBR,GPX4,DHCR7,SYNJ2,FDPS,ACSL3,ACAT2,PMVK,NSDHL,SCD,PI4K2A,DHCR24,APOM,ECI2,IDI1,RDH11,PC,NR2F2,PSAP,LSS,PTGR1,ACSF2,GPX1,MVK,LDLR,EPHX1,FDFT1,PLEKHA2,ACACA
GO:0044281	small molecule metabolic process	81	1.15658	top	0.00019	ks	9606.ENSP00000003100,9606.ENSP00000175506,9606.ENSP00000215754,9606.ENSP00000215882,9606.ENSP00000220966,9606.ENSP00000221418,9606.ENSP00000224807,9606.ENSP00000226253,9606.ENSP00000233242,9606.ENSP00000242592,9606.ENSP00000249066,9606.ENSP00000253382,9606.ENSP00000261507,9606.ENSP00000262644,9606.ENSP00000264220,9606.ENSP00000264668,9606.ENSP00000265641,9606.ENSP00000269980,9606.ENSP00000278840,…	CYP51A1,ASNS,MIF,SLC25A1,PYCRL,ECH1,SFXN3,ALDOC,APOB,ACADS,APOL2,ACSS2,MSMO1,IMPAD1,PPAT,MTRR,CPT1A,BCKDHA,FADS2,DDAH1,DCK,ACOX1,ECI1,FASN,ACO1,CSPG4,SHMT1,IMPDH2,FADS1,HMGCS1,DLST,ACSL4,LBR,CYB5A,IMPDH1,GPX4,DHCR7,SYNJ2,FDPS,ACSL3,ACAT2,UCK2,UAP1,PMVK,NSDHL,SCD,DHCR24,PPCS,GLO1,ALDH4A1,FXN,ECI2,GMDS,IDI1,RDH11,AASS,PC,MTHFD2,GNE,MPST,LSS,PTGR1,SDSL,IDH1,MAN2B1,HDHD1,AARSD1,ACSF2,GPX1,SLC2A1,NUDT…
Reactome Pathways
#term ID	term description	genes mapped	enrichment score	direction	false discovery rate	method	matching proteins in your input (IDs)	matching proteins in your input (labels)
HSA-6791226	Major pathway of rRNA processing in the nucleolus and cytosol	49	0.971623	bottom	1.78e-05	ks	9606.ENSP00000225298,9606.ENSP00000230340,9606.ENSP00000244230,9606.ENSP00000253247,9606.ENSP00000254940,9606.ENSP00000259469,9606.ENSP00000261015,9606.ENSP00000261637,9606.ENSP00000261708,9606.ENSP00000262584,9606.ENSP00000263657,9606.ENSP00000270625,9606.ENSP00000297990,9606.ENSP00000311430,9606.ENSP00000331019,9606.ENSP00000339095,9606.ENSP00000345957,9606.ENSP00000346001,9606.ENSP00000346037,…	UTP18,BYSL,MPHOSPH10,NOL11,NIP7,RPL35,WDR12,UTP20,UTP6,RPL8,PNO1,RPS11,NOL6,RPL4,RPS27L,RPS7,RPS21,RPL3,RPLP1,RPS3A,RPSA,RPL22,DDX21,PES1,LTV1,RPL7A,RPS4X,RPL10A,RPL11,RPL34,RPS8,RPS18,GNL3,FTSJ3,RPL17,WBSCR22,RPL6,EBNA1BP2,RPL10,RPL29,RPL35A,WDR36,RPS20,RPS13,BOP1,RPL26,RPL36,RPS15,RPS5
HSA-8957322	Metabolism of steroids	18	2.70349	top	0.00019	afc	9606.ENSP00000003100,9606.ENSP00000261507,9606.ENSP00000304592,9606.ENSP00000322706,9606.ENSP00000339883,9606.ENSP00000347717,9606.ENSP00000349078,9606.ENSP00000356015,9606.ENSP00000357452,9606.ENSP00000359297,9606.ENSP00000359380,9606.ENSP00000360316,9606.ENSP00000370748,9606.ENSP00000380837,9606.ENSP00000381823,9606.ENSP00000443551,9606.ENSP00000480828,9606.ENSP00000483300	CYP51A1,MSMO1,FASN,HMGCS1,LBR,DHCR7,FDPS,ACAT2,PMVK,NSDHL,SCD,DHCR24,IDI1,LSS,SEC24A,MVK,FDFT1,ACACA
HSA-2426168	Activation of gene expression by SREBF (SREBP)	12	3.2902	top	0.00034	afc	9606.ENSP00000003100,9606.ENSP00000304592,9606.ENSP00000322706,9606.ENSP00000347717,9606.ENSP00000349078,9606.ENSP00000357452,9606.ENSP00000359380,9606.ENSP00000370748,9606.ENSP00000380837,9606.ENSP00000443551,9606.ENSP00000480828,9606.ENSP00000483300	CYP51A1,FASN,HMGCS1,DHCR7,FDPS,PMVK,SCD,IDI1,LSS,MVK,FDFT1,ACACA
HSA-1655829	Regulation of cholesterol biosynthesis by SREBP (SREBF)	13	2.93766	top	0.00077	afc	9606.ENSP00000003100,9606.ENSP00000304592,9606.ENSP00000322706,9606.ENSP00000347717,9606.ENSP00000349078,9606.ENSP00000357452,9606.ENSP00000359380,9606.ENSP00000370748,9606.ENSP00000380837,9606.ENSP00000381823,9606.ENSP00000443551,9606.ENSP00000480828,9606.ENSP00000483300	CYP51A1,FASN,HMGCS1,DHCR7,FDPS,PMVK,SCD,IDI1,LSS,SEC24A,MVK,FDFT1,ACACA
HSA-8953854	Metabolism of RNA	72	0.606395	bottom	0.00097	ks	9606.ENSP00000203001,9606.ENSP00000216802,9606.ENSP00000219252,9606.ENSP00000225298,9606.ENSP00000225792,9606.ENSP00000230340,9606.ENSP00000244227,9606.ENSP00000244230,9606.ENSP00000244520,9606.ENSP00000248553,9606.ENSP00000253247,9606.ENSP00000254940,9606.ENSP00000259469,9606.ENSP00000261015,9606.ENSP00000261637,9606.ENSP00000261708,9606.ENSP00000261712,9606.ENSP00000262584,9606.ENSP00000263657,…	TRMT6,PSME2,POLR2C,UTP18,DDX5,BYSL,SNRNP27,MPHOSPH10,SNRPC,HSPB1,NOL11,NIP7,RPL35,WDR12,UTP20,UTP6,PSMD11,RPL8,PNO1,NSUN2,RPS11,PSME3,NOL6,PSMD1,LSM1,RPL4,EIF4A2,XPOT,RPS27L,RPS7,RPS21,RPL3,RPLP1,RPS3A,RPSA,RPL22,DDX21,PES1,ETF1,LTV1,RPL7A,RPS4X,RPL10A,RPL11,PSMB9,PSMB8,PSME1,RPL34,RPS8,BUD31,PSMC2,RPS18,GNL3,FTSJ3,RPL17,WBSCR22,RPL6,EBNA1BP2,RPL10,RPL29,RPL35A,WDR36,RPS20,HSPA8,RPS13,PSMD9,AKT1,…
HSA-191273	Cholesterol biosynthesis	14	2.62406	top	0.0026	afc	9606.ENSP00000003100,9606.ENSP00000261507,9606.ENSP00000322706,9606.ENSP00000339883,9606.ENSP00000347717,9606.ENSP00000349078,9606.ENSP00000356015,9606.ENSP00000357452,9606.ENSP00000359297,9606.ENSP00000360316,9606.ENSP00000370748,9606.ENSP00000380837,9606.ENSP00000443551,9606.ENSP00000480828	CYP51A1,MSMO1,HMGCS1,LBR,DHCR7,FDPS,ACAT2,PMVK,NSDHL,DHCR24,IDI1,LSS,MVK,FDFT1
HSA-556833	Metabolism of lipids	42	1.05847	top	0.0031	ks	9606.ENSP00000003100,9606.ENSP00000215882,9606.ENSP00000242592,9606.ENSP00000245615,9606.ENSP00000261507,9606.ENSP00000262039,9606.ENSP00000265641,9606.ENSP00000278840,9606.ENSP00000293217,9606.ENSP00000301729,9606.ENSP00000304592,9606.ENSP00000315263,9606.ENSP00000322229,9606.ENSP00000322706,9606.ENSP00000339191,9606.ENSP00000339787,9606.ENSP00000339883,9606.ENSP00000346103,9606.ENSP00000347717,…	CYP51A1,SLC25A1,ACADS,MBOAT7,MSMO1,PIK3C3,CPT1A,FADS2,ACOX1,ECI1,FASN,GLTP,FADS1,HMGCS1,CAV1,ACSL4,LBR,GPX4,DHCR7,SYNJ2,FDPS,ACSL3,ACAT2,PMVK,NSDHL,SCD,PI4K2A,DHCR24,ECI2,IDI1,PSAP,LSS,SEC24A,NCOR2,PTGR1,ACSF2,GPX1,TXNRD1,MVK,FDFT1,PLEKHA2,ACACA
HSA-6811442	Intra-Golgi and retrograde Golgi-to-ER traffic	12	1.89394	bottom	0.0354	afc	9606.ENSP00000200135,9606.ENSP00000225724,9606.ENSP00000320295,9606.ENSP00000320821,9606.ENSP00000325002,9606.ENSP00000349351,9606.ENSP00000378356,9606.ENSP00000386443,9606.ENSP00000405926,9606.ENSP00000456206,9606.ENSP00000477352,9606.ENSP00000484121	ZW10,GOSR1,TUBB3,KIF1C,COPG1,BICD2,KIF20A,TGOLN2,TMED7,TUBB8,SCOC,ARFIP2
HSA-75105	Fatty acyl-CoA biosynthesis	6	2.97775	top	0.0468	afc	9606.ENSP00000215882,9606.ENSP00000304592,9606.ENSP00000339787,9606.ENSP00000350012,9606.ENSP00000359380,9606.ENSP00000483300	SLC25A1,FASN,ACSL4,ACSL3,SCD,ACACA
