# Supplementary material for: Proteomic Changes of Activated Hepatic Stellate Cells
Source: Int J Mol Sci. 2021 Nov 26;22(23):12782. doi: 10.3390/ijms222312782 (PMC8657869; doi:10.3390/ijms222312782)
Supplement: Supplementary file 1 [file ijms-22-12782-s001.zip › ijms-1463714-SM proofed/ijms-1463714-supplementary for proofreading/supplementary table S3.xlsx]

## Sheet: proteomics literature data
our data			Kristensen et al.			Zhang et al.			Yuan et al.			Ji et al.
LX-2 serum activation			rat HSC CCl4			LX-2 MDI			LX-2 TGF beta			rat HSC CCl4					this study	Kristensen et al.	Zhang et al.	Yuan et al.	Ji et al.
gene name	log2 FC		gene name	log2FC		A18HNRNP	-1.4163		PLBD2	2.34599		ABI3	-2.35192			gene name	log2FC
AAMP	0.336688		ACTA2	3.03895		AAT2	-1.63552		SERPINE1	2.32263		ACAA1	-1.59698			CTSD	0.161607	2.42435
AARSD1	-0.841152		ACTG2	1.17417		ABCF2	0.899695		KLHL22	2.30599		ACAA2	-2.24103			S100A11	0.185766	5.0318		3.78312
AASDHPPT	0.259842		CARMIL1	1.64358		AC012180.10-003	-0.678973		FN1	2.21189		ACAT2	2.03334			FDPS	-0.767246			2.168
AASS	-0.768032		CHL1	-		ACAA	-0.644318		TGFBI	2.08175		ACSF2	-3.15995
ABCE1	0.240105		COL1A1	-		ACADL	-1.2969		COL1A1	1.99605		ACTA2	3.91987			GBE1	0.0575018		0.62371
ABCF2	0.264904		COL1A1	5.98891		ACADS	-1.23205		COL1A1	1.73225		ACTC1	3.36554			LDHB	0.0899398		-0.676267
ABHD10	-0.356112		COL2	3.91118		ACAT	-0.751035		ZFYVE16	1.65353		ACTN4	1.74904			ACO2	0.122408		-1.02715
ABHD11	0.219909		COL3A1	2.43206		ACO1	-0.68437		THBS1	1.60633		ACTR2	-1.63956			EIF4G1	0.159293		0.687335
ABR	-0.256071		COL3A1	2.09513		ACO2	-1.02715		IER3IP1	1.55892		ACTR3	-2.14618			PCYT1A	0.163703		-0.734655
ACACA	-0.396599		CRTAP	1.88712		ACON	-1.02645		COL5A1	1.54745		ADA	-2.08869			FKBP10	0.164229		-0.799087	4.94434
ACADS	-0.503496		CTSD	2.42435		ACR1	-1.44042		FNDC3A	1.42703		ADFP	-2.5011			EDF1	0.171073		0.625934
ACAT2	-0.467898		ENO2	1.75093		ADD1	-1.11503		UNC119	1.39914		AFMID	-2.80371			GDI1	0.200349		-0.90381
ACO1	-0.349772		FDPS	-		ADH1C	-5.15769		PRKCI	1.37592		AHCY	-2.55508			HSPD1	0.201769		-0.953824
ACO2	0.122408		LGALS1	3.40198		ADH5	-0.922198		P4HA2	1.35696		AHNAK2	3.57494			CAPRIN1	0.226342		1.00868	1.95034
ACOX1	0.510903		LRTOMT	2.97958		ADH7	-0.844787		METTL14	1.35306		AK1	2.259			FKBP4	0.263316		0.91866
ACSF2	-0.291979		MASP1	3.00417		ADK	-1.26903		AMIGO2	1.35265		AKAP12	4.9796			OAT	0.263751		-0.871844
ACSL3	-0.348811		MMP2	2.07097		ADSS	0.588574		SPARC	1.3488		AKAP2	3.77163			ABCF2	0.264904		0.899695
ACSL4	-0.471753		MMP3	-3.56564		AFAR	-0.879706		EWSR1	1.33028		AKR1B8	-1.67506			SLC9A3R2	0.279848		-0.850399
ACSS2	-0.354734		P4HA2	-		AIG6	-3.59036		JUNB	1.3301		ALB	-1.67624			BTF3	0.409901		0.780909
ACTB	0.406267		S100A11	5.0318		AKR1B10	-0.816395		HEL-S-78p	1.32782		ALDH1L2	1.66216			DDX21	0.417457		0.739372
ACTG1	0.169246		S100A6	3.84992		ALCAM	-2.78388		SMG8	1.32345		ALDH2	-1.81509			ASNS	0.443992		0.932361
ACTN1	0.0744203		SERPINA1	-2.1042		ALDH2	-1.71501		RMDN3	1.31524		ALPL	3.32078			GMDS	1.40479		-1.06212
ACTN4	-0.184378		Serpina3n	-1.77611		ALDH6A1	-1.19283		WDR62	1.31517		ANXA1	2.22851			TFRC	-0.96526		-1.36177
ACTR2	0.0777725		SPARC	2.63775		AOP1	-0.71721		CLU	1.31389		ANXA2	1.87307			DNAJB4	-0.744681		-1.18142
ADAM10	-0.568991					APMAP	-0.742437		SYNJ2	1.30936		ANXA3	-3.4211			BCKDHA	-0.678142		-1.13816
ADAM9	0.178469					AQR	-0.62293		ATP13A4	1.30503		ANXA7	-1.76513			ACADS	-0.503496		-1.23205
ADPRHL2	-0.236805					ARALAR1	-0.729444		TROAP	1.29399		APOE	2.15587			SOD2	-0.498665		-1.30743
ADRM1	0.247471					ARF6	1.71312		CALD1	1.28749		APP	1.80639			ACO1	-0.349772		-0.68437
AGFG1	0.173916					ARL2	-0.67084		HSBP1	1.28337		ARFIP1	1.63038			H1FX	-0.341681		-1.40708
AHNAK2	0.120309					ASCC3L1	-0.62293		TPM1	1.28333		ARHGAP25	-1.7451			CRKL	-0.27528		-0.621993
AHSA1	0.197869					ASNS	0.932361		CACUL1	1.27639		ARHGDIB	-1.60305			STAT1	-0.250224		0.78339	-2.03302
AIMP1	0.147882					ATP12	-0.761285		SPATA5	1.27243		ASAH1	-1.82804			IVD	-0.249054		-1.35389
AK6	0.167562					ATP1B	-1.40708		TNFRSF12A	1.26948		ASAM	6.12564			PC	-0.235911		-1.09356
AKAP12	0.110472					ATP5A	-0.73292		TMEM179B	1.26751		ATP5B	-2.25388			CBX5	-0.232037		-0.838347
AKAP8	-0.177597					ATP5B	-0.857583		IGFBP7	1.26685		ATP5C1	-1.70573			GNA13	-0.220298		-0.782409
ALDH2	-0.213407					ATP5H	-0.827006		RWDD4	1.26215		ATP5F1	-1.63435			ALDH2	-0.213407		-1.71501	-1.81509
ALDH3A2	0.268454					ATP5O	-0.790772		P3H2	1.26166		ATP5O	-1.72423			MUT	-0.210314		-0.886745
ALDH4A1	-0.279212					BAIAP2	-1.09761		PHLDB1	1.25737		ATP6V1A	-1.83403			PGD	-0.177963		-0.718964
ALDOC	-0.42717					BCKDHA	-1.13816		COL3A1	1.25232		ATP6V1C1	-1.65054			IDH2	-0.177684		-1.37518	-1.65199
AMOTL2	0.661549					BCLAF1	-2.84077		HEL-S-265	1.25191		B2M	-2.22411
AMPD2	0.159883					BIT1	-0.591679		OIP5	1.25171		BAG2	5.40922			MAP1B	0.0671784			3.68818
ANKHD1	0.159506					BLMH	-0.60027		RHOB	1.24842		BAG3	4.64744			NME2	0.0839647			1.68852
ANLN	0.224419					BLOCK25	-0.793272		KIF20B	1.24514		BASP1	3.64139			MPRIP	0.0998858			2.74727
ANXA3	-0.448674					BRCC45	-0.818851		POTEE	1.24359		BCAP31	-1.85595			CTTN	0.100062			3.9778
ANXA4	-0.259577					BTF3	0.780909		PAWR	1.24117		BGN	3.92389			AKAP12	0.110472			4.9796
APOB	1.1164					C10orf45	2.16488		PTPNS1	1.2404		BIN1	1.68388			LDHA	0.119388			2.11106
APOL2	-0.40327					C10orf70	-0.870266		MARCKS	1.23861		BLVRA	-3.38529			AHNAK2	0.120309			3.57494
APOM	-1.75892					C15orf13	2.50635		CDK6	1.23776		BLVRB	-2.51085			BAG3	0.129701			4.64744
APPL2	-0.191679					C19orf70	-0.605968		TBC1D23	1.23738		BSG	1.5923			GLG1	0.149528			1.91315
ARAP1	-0.257879					C20orf92	-0.587845		ITGAV	1.23611		BST1	3.45885			HOOK3	0.154017			1.76659
ARCN1	0.138786					C21orf33	-0.769772		RIC8A	1.23574		C1QBP	1.65604			HSPA9	0.154694			2.09398
ARFGEF2	-0.298027					C3orf58	-0.888305		LAMC1	1.23519		CAD	4.83673			LRRFIP1	0.157635			3.96263
ARFIP2	1.19706					C6orf115	0.614845		JMJD6	1.23368		CALD1	5.37196			EIF3J	0.158266			2.0497
ARHGAP18	-0.204942					C6orf53	-1.72072		TPM2	1.2325		CALU	3.76474			TAGLN2	0.159616			2.62704
ARHGAP29	-0.346017					C6orf66	-0.697774		NDUFAF3	1.22982		CALU	4.42862			EIF5A	0.162686			1.72613
ARL8B	0.129883					CA13	-0.681674		COL5A2	1.22603		CAPRIN1	1.95034			FKBP10	0.164229		-0.799087	4.94434
ARPC4	-0.463694					CAMK1	1.06492		MED8	1.21891		CAR3	-2.49809			CALU	0.166787			3.76474
ARRB1	-0.408447					CAPRIN1	1.00868		MAGED1	1.21567		CARHSP1	3.35808			BSG	0.170071			1.5923
ASL	0.154574					CARMIL	-0.594549		YLPM1	1.21234		CASP7	-1.71411			DBN1	0.170643			4.86509
ASNS	0.443992					CAV	-1.67491		KRT10	1.21093		CAT	-3.28847			EEF1D	0.172455			1.96478
ASPH	-0.44861					CBP1	0.592919		TBX3	1.21045		CAV1	2.59453			CKAP4	0.17752			4.2032
ATAD3A	0.127853					CBX5	-0.838347		EIF3K	1.20819		CCDC6	2.00644			PSMB7	0.177893			1.93283
ATIC	0.104802					CCDC132	-0.625738		PPP1R9B	1.20617		CD14	-1.8816			SRA1	0.17815			1.92731
ATP13A1	0.217328					CDABP0131	0.816037		SH3PXD2A	1.2019		CD163	-2.41124			FSTL1	0.178625			2.84091
ATP2A2	0.178008					CDC2	0.85726		SSR1	0.832812		CD180	-2.96329			CTNNB1	0.180189			1.70083
ATP2B1	-0.2361					CGI-104	-0.679874		ANKRD40	0.832744		CD1D1	-1.70878			S100A11	0.185766			3.78312
ATXN10	0.181585					CGI-61	-0.725087		HMOX2	0.832007		CD276	1.85493			TBCA	0.192167			2.28778
ATXN2	0.13117					CHID1	-1.24123		SLC25A46	0.831476		CD2AP	-1.59524			LMO7	0.195269			4.05275
ATXN2L	0.151964					CIG5	1.66658		TMPO	0.831215		CD38	-2.50251			PLS3	0.195543			2.64606
AXL	0.160058					CLIM1	0.701342		HM13	0.831115		CD68	-2.4632			PAWR	0.200449			2.6577	1.24117
B2M	-0.231669					CN2	-0.724214		APMAP	0.828333		CD81	1.71347			HDLBP	0.201765			1.99768
BAG3	0.129701					CNPY4	-0.611645		DHRS7	0.826578		CD99	3.15916			RBM3	0.205823			1.89195
BCAM	-0.468992					COMMD4	-2.53032		TGOLN2	0.826084		CDH13	1.77119			ITGB1	0.206463			2.91606
BCAS2	0.205979					CORO1C	0.773491		CYB5R3	0.825753		CDH2	4.4825			ITGA5	0.208559			2.32725
BCAT1	0.180326					CRKL	-0.621993		AGK	0.824495		CDH3	3.21339			NPM1	0.20998			2.12466
BCCIP	0.42612					CS	-0.824564		BCAP31	0.823345		CDKN2B	2.21063			ZYX	0.21465			2.57842
BCKDHA	-0.678142					CTPS	0.668868		ATP5MC3	0.822136		CDV3	2.51437			EIF4B	0.217051			1.8995
BCS1L	0.322371					CYB5	-0.669934		C5orf51	0.821821		CES3	-1.79384			KLC1	0.219788			2.47553
BICD2	0.534091					CYC	-0.78073		IL6ST	0.821295		CKAP4	4.2032			GOLGA4	0.220229			1.60068
BOP1	0.334505					DAP5	0.965784		AURKAIP1	0.820447		CKB	-1.62045			CDH2	0.223849			4.4825
BRD3	-0.257783					DDX21	0.739372		PAN3	0.819876		CLEC10A	1.64768			CAPRIN1	0.226342		1.00868	1.95034
BRD4	-0.197574					DDX23	-0.585924		ORMDL2	0.819507		CLTB	2.25302			SERPINE1	0.230556			2.54126	2.32263
BSG	0.170071					DDX2A	0.614845		AP2S1	0.81517		CLU	2.4607			NAP1L1	0.249348			2.21414
BST2	-0.27555					DECR	-0.634129		SEC62	0.811906		CNDP1	-1.80279			PDCD5	0.254112			2.1815
BTF3	0.409901					DERP9	-0.585924		COX7B	0.810835		CNDP2	-1.91698			HSPB1	0.269303			4.11041
BUB1B	0.238372					DFS70	-0.706641		DHCR24	0.810739		CNN1	4.2794			EHD2	0.287465			2.15356
BUB3	0.0919625					DHFR	-0.69332		ATP6	0.807242		CNN3	2.76221			FLNC	0.292058			4.28939
BUD31	0.378238					DIA4	-1.66903		ARL6IP5	0.804021		CNPY4	2.38689			TPM1	0.293361			5.4556	1.28333
BYSL	0.418071					DIC	-0.653519		RAB11FIP5	0.803625		COL12A1	1.6202			TUBB3	0.306619			4.26536
C11orf68	-0.194553					DKFZp686N02209	-1.73162		CANX	0.797042		COL14A1	1.89385			EEF1B2	0.314442			2.98573
C2CD5	-0.243271					DLAT	-0.706641		NHS	0.796913		COL1A1	4.76608			TPT1	0.334268			2.01816
C5orf24	-0.547623					DLD	-1.05311		RFC1	0.796391		COL1A2	4.26159			TPM2	0.361402			4.77574	1.2325
CACYBP	0.131907					DNAJ2	0.655172		LBR	0.794539		COL3A1	5.14941			FN1	0.474693			4.77963	2.21189
CALCOCO2	0.492104					DNAJA3	-0.825379		HIST1H4J	0.794319		COL5A1	3.72242			LAMC1	0.627178			2.93054	1.23519
CALR	0.147309					DNAJB11	-0.681674		XPO6	0.789646		COMT	-1.75398			TAGLN	0.654012			5.23526
CALU	0.166787					DNAJB4	-1.18142		H1-2	0.78214		COX4I1	-1.58541			FBLN2	1.45586			4.18307
CAMK2D	-0.26146					DNAJC9	-0.989139		BCAP29	0.78206		CPS1	-3.84466			PSMB9	-1.64904			-2.07066
CAPRIN1	0.226342					downregulated in activated LX-2	#VALUE!		VDAC3	0.782021		CREG1	-2.61987			GBAS	-1.24698			-1.66096
CAV1	-0.365815					DRBF	-0.645241		APOC3	0.781827		CRTAP	3.11735			LGALS3	-0.632201			-1.59493
CBX5	-0.232037					EDC4	-0.795767		H3C1	0.781527		CRYAB	4.35706			SLC25A5	-0.465981			-1.61371
CCDC80	0.305328					EDF1	0.625934		RDH11	0.779009		CSRP1	2.17194			ANXA3	-0.448674			-3.4211
CCT2	0.252428					EFHA1	-0.62293		QARS1	0.778173		CSRP2	4.00649			STOM	-0.447354			-2.40722
CCT3	0.242205					EFTUD1	-1.53854		MTCH1	0.776115		CTGF	3.35036			PYCARD	-0.339946			-1.82181
CCT4	0.0879924					EIF1	0.808437		ATP5IF1	0.776071		CTLA2A	-2.21514			ACSF2	-0.291979			-3.15995
CCT5	0.172736					EIF4G1	0.687335		APOO	0.77186		CTNNA1	2.30046			PSME2	-0.258923			-2.10476
CCT6A	0.0908788					ELP1	-1.09896		SPCS1	0.76914		CTNNB1	1.70083			STAT1	-0.250224		0.78339	-2.03302
CCT7	0.174333					EPDR1	-0.888305		VPS53	0.767886		CTSC	-2.2096			EPHX1	-0.246222			-2.76384
CCT8	0.210658					EPLIN	0.768568		H3-2	0.766013		CTSS	-1.65323			B2M	-0.231669			-2.22411
CD44	0.186474					ERAB	-0.892974		H1-3	0.76369		CTSZ	-2.00605			LTA4H	-0.222941			-2.88379
CDC37	0.154193					ERGIC1	-1.25641		UBE2J1	0.755159		CTTN	3.9778			ALDH2	-0.213407		-1.71501	-1.81509
CDC42BPB	0.198909					ERK1	-0.892197		SLC16A2	0.751809		CYBB	-2.63849			IDH2	-0.177684		-1.37518	-1.65199
CDC42EP4	0.351542					ERP44	-1.19156		MSH3	0.746622		CYP2C11	-1.65635			SFRP1	-1.5295			2.85686
CDC73	0.401582					ERS25	-0.969381		MED15	0.742917		CYP2D3	-1.97987			COL12A1	-1.40455			1.6202
CDH2	0.223849					ETFA	-0.757023		PLEKHA2	0.697689		CYTSB	1.92672			MFGE8	-0.827216			3.1159
CDK6	1.25163					ETFB	-1.01935		WIZ	0.69221		DAG1	3.44913			FDPS	-0.767246			2.168
CEBPZ	0.197051					EXP	-0.669934		ZFP36L1	0.685167		DAP	1.90141			FKBP9	-0.76712			3.68579
CENPF	0.18426					EZR	0.739372		ARHGEF17	0.6728		DBN1	4.86509			DDAH1	-0.595119			3.56023
CENPH	0.329209					FAM25A	2.5649		VPS4A	0.643425		DBT	-1.67671			ACAT2	-0.467898			2.03334
CEP170	0.306883					FEN1	-0.786596		TIPIN	0.595271		DCN	1.82042			DPYSL3	-0.429407			2.97534
CGGBP1	-0.222978					FH	-0.618239		FBL	0.482796		DCTN2	2.17381			FASN	-0.388895			1.73171
CHD1	0.125802					FKBP10	-0.799087					DDAH1	3.56023			CAV1	-0.365815			2.59453
CHMP2A	0.177022					FKBP4	0.91866					DDAH2	1.60781			PTRF	-0.347088			3.70808
CHMP4A	0.125605					FKSG13	-1.0697					DDB1	1.82043			PLXNB2	-0.343871			1.76022
CHORDC1	0.301463					FKSG17	0.741783					DIAPH2	-1.71411			MYLK	-0.326734			2.9253
CIAO1	0.327159					FLN	0.948976					DNAJC10	-4.23878			PBXIP1	-0.289116			2.94761
CKAP2L	0.274271					FLOT1	-1.43029					DPEP1	3.15671			NEXN	-0.288397			4.17274
CKAP4	0.17752					FTH	-1.51954					DPP4	-4.72828			SQRDL	-0.272771			1.71317
CKAP5	0.145144					G19P1	-0.612588					DPYSL3	2.97534			PDLIM1	-0.263521			3.88965
CLDN11	-0.186603					G22P1	-2.00432					DYNC1I2	1.63962			PTGR1	-0.225903			1.87224
CLIP1	0.116726					G2AN	-0.909965					ECE1	2.10859			MXRA7	-0.224108			3.21952
CLPTM1L	0.173023					GBE1	0.62371					EEF1B2	2.98573			ACTN4	-0.184378			1.74904
CLSPN	0.271698					GCLC	-1.29278					EEF1D	1.96478			ACTR2	0.0777725			-1.63956
CLUH	0.134415					GDI1	-0.90381					EHD2	2.15356			KRT18	0.242683			-2.06915
CNN2	0.184398					GLNS	-3.1147					EIF3J	2.0497			LCP1	0.424632			-2.3106
CNTNAP1	0.327591					GLUD	-1.7966					EIF4B	1.8995			HMOX1	0.828116			-2.99804
COL12A1	-1.40455					GMDS	-1.06212					EIF4EBP1	1.96658			FTH1	1.75717			-2.2059
COL4A2	0.343478					GNA13	-0.782409					EIF5A	1.72613			GPX1	3.11173			-4.07775
COPA	0.0842355					GNL1	-0.77484					EMILIN1	3.62692
COPB1	0.195657					GOT2	-0.926759					ENO2	2.2669
COPB2	0.116975					GPD1L	-1.27083					ENPEP	-2.34789
COPG1	0.259771					GPX6	-1.33628					ENPP3	2.77792
COPRS	0.417599					GREPEL1	-0.809003					ENY2	1.66601
COPS4	0.0681397					GRIM12	-0.762987					EPB4.1L3	2.08617
CPA4	0.28963					GRP94	-0.687956					EPHX1	-2.76384
CPOX	-0.293253					GSTM5	-1.24853					EPX	-1.76671
CPT1A	0.285162					GUK1	-0.656268					ESYT1	-2.79173
CRAT	-0.278325					H1F0	-1.51904					F2	-1.59145
CRELD2	0.223996					H1F2	-0.619178					F3	2.09387
CRKL	-0.27528					H1F4	-0.795767					F5	-2.62281
CSDE1	0.219534					H1F5	-0.602172					FAM114A1	4.80344
CSPG4	0.213396					H1FX	-1.40708					FAM136A	2.15092
CTNNB1	0.180189					H2AFC	-0.646163					FAM25A	2.14658
CTR9	-0.629419					H2AFY	-0.588805					FAM49B	-1.92158
CTSD	0.161607					H2BFH	-0.757877					FAM65B	-2.19661
CTTN	0.100062					HADH	-0.831067					FAS	2.61768
CUL3	0.138559					HADHB	-1.01863					FASN	1.73171
CYB5A	-0.357128					HBP	0.696658					FBLN1	2.01928
CYB5B	-0.273031					hCG_18655	-2.0697					FBLN2	4.18307
CYP51A1	-0.672499					hCG_39182	-0.74932					FCGR2B	-1.92647
CYR61	0.148611					hCG_40633	-0.60502					FDPS	2.168
DBN1	0.170643					HDCMD11P	-0.718964					FERMT3	-1.85325
DCK	0.291067					HEM45	2.61706					FGD2	-1.67425
DDAH1	-0.595119					HK1	-0.967169					FHL2	3.81559
DDX17	-0.212494					HK2	0.668868					FHL3	1.86028
DDX18	0.217676					HMG2A	-1.57143					FKBP10	4.94434
DDX21	0.417457					HMT2	0.588574					FKBP1A	1.84515
DDX24	0.639672					HNRPCL2	0.634867					FKBP3	2.03943
DDX27	0.15618					HP1BP3	-0.75873					FKBP7	4.66674
DDX3X	0.141537					HSCARG	-0.659925					FKBP9	3.68579
DDX42	0.170463					HSD48	0.72261					FLNA	2.44948
DDX5	0.206946					HSP60	-0.606916					FLNB	2.37864
DDX50	0.20162					HSP75	-0.616358					FLNC	4.28939
DDX52	0.217871					HSPBP	1.50635					FLRT2	1.64768
DDX56	0.343977					HSPC182	-0.794936					FN1	4.77963
DEK	-0.361259					HSPD1	-0.953824					FSTL1	2.84091
DFFA	0.330948					IDH2	-1.37518					FTH1	-2.2059
DHCR24	-0.306568					IDH3B	-0.899176					FYB	-2.06826
DHCR7	-0.543103					IDH3G	-0.74932					GAA	1.98201
DHPS	0.540617					IVD	-1.35389					GBAS	-1.66096
DHX29	0.383118					KIAA0035	0.8863					GBP2	-2.86821
DHX30	0.130255					KIAA0077	-1.28747					GCC2	2.11203
DIP2B	0.582512					KIAA0093	0.724993					GCSH	2.47051
DKC1	0.193891					KIAA0102	-0.7433					gene name	log2FC
DLGAP4	0.420524					KIAA0152	-0.678072					GLG1	1.91315
DLGAP5	0.394156					KIAA0197	-0.861558					GLRX1	-2.85686
DLST	-0.29728					KIAA0727	0.828793					GNG12	2.70996
DNAJA2	0.177883					KIAA0908	-0.718088					GOLGA4	1.60068
DNAJB4	-0.744681					KIAA1101	-0.748461					GOT2	-1.76438
DNAJC2	0.212064					KIAA1104	-0.798258					GPC1	3.76715
DNAJC7	0.227403					KIAA1452	-4.16776					GPC4	3.88716
DNM1L	0.146181					LAP18	-0.593593					GPX1	-4.07775
DNMT1	0.114641					LASP1	0.664288					GPX8	1.86028
DNTTIP2	0.308121					LDHB	-0.676267					GRN	-3.61428
DOHH	0.829649					LETM1	-0.841571					GUSB	-2.36518
DPYSL2	-0.416617					LGALS1	0.96016					GYG1	2.60605
DPYSL3	-0.429407					LMPY	0.910502					GYS1	2.51749
DTD1	-0.251149					LRP130	-1.0895					GZMA	-4.01768
EBNA1BP2	0.309998					MDH2	-0.701327					GZMM	-2.28549
ECH1	-0.763307					MEPI	1.23107					H1F0	-1.63123
ECI1	-0.68598					MIMT44	-0.678973					H2AFX	-2.2776
ECI2	-0.314767					MRPL16	-0.678072					HADH	-1.71759
EDF1	0.171073					MRPL21	-1.3835					HBB	-1.68381
EDIL3	-1.28946					MRPS10	-0.651683					HDLBP	1.99768
EEF1A1	0.194652					MRPS25	-0.585924					HIST1H4B	-2.01973
EEF1B2	0.314442					MRPS9	-0.682573					HIST2H3C2	-2.49086
EEF1D	0.172455					MSTP006	-0.659925					HK3	-2.50959
EEF1G	0.287278					MUT	-0.886745					HMGCS2	-2.32535
EEF2	0.1493					MX1	1.84166					HMOX1	-2.99804
EFTUD2	0.0771198					NAMPT	-1.17441					HNRPM	-1.63819
EGFR	-0.214799					NANS	-0.658097					HOOK3	1.76659
EHBP1L1	-0.37628					NELFE	1.96578					HPGDS	-2.66086
EHD2	0.287465					NHERF	0.614845					HSD11B1	-2.98974
EIF1AX	0.196944					NPM	0.60165					HSPA9	2.09398
EIF2A	0.324445					NUDC	0.691989					HSPB1	4.11041
EIF2S1	0.177059					NUDT10	-0.884403					HSPB7	4.41364
EIF3A	0.131834					NUDT5	-0.659011					HSPG2	3.38545
EIF3B	0.112831					OAT	-0.871844					HTRA1	1.96246
EIF3C	0.0887807					OGDH	-0.863146					IDH2	-1.65199
EIF3E	0.165865					PAB1	0.650635					IFI47	-2.91252
EIF3G	0.17042					PC	-1.09356					IFIT2	-1.99435
EIF3H	0.211702					PCMT1	-0.654436					IFIT3	-2.50449
EIF3I	0.170229					PCYT1A	-0.734655					IFITM3	2.00761
EIF3J	0.158266					PDHB	-1.18587					IGF2	-2.61906
EIF3K	-0.760753					PFD4	1.22432					IGFBP7	2.034
EIF3L	0.14446					PFKM	-0.675364					IGTP	-3.44621
EIF3M	0.217217					PGD	-0.718964					IL1RN	-1.95323
EIF4A1	0.159091					PGPEP1	-0.719841					IL6ST	2.28549
EIF4A2	-0.39673					PIR	-1.0115					IRGM	-1.82214
EIF4B	0.217051					PLOD2	-1.02361					ITGA1	2.02244
EIF4G1	0.159293					POLD	-0.632268					ITGA11	2.8096
EIF4G2	0.312785					PPP2R5D	-0.727703					ITGA5	2.32725
EIF4H	0.147771					PRDX4	-1.10501					ITGB1	2.91606
EIF5	0.231523					PSP1	-0.6107					ITGB2	-1.67348
EIF5A	0.162686					PTMS	-0.868687					KHSRP	2.10728
EIF5B	0.110188					PYCR2	-0.67717					KLC1	2.47553
ELOVL1	0.204599					PYGB	-0.67717					KRT14	3.9823
ELP2	0.428922					RAB22B	-0.6107					KRT18	-2.06915
EMC1	0.146331					RAB32	1.4344					KTN1	2.1304
ENAH	0.281186					RAB41	0.666576					LAMB1	1.95423
EPB41L2	-0.178782					RCN	-0.80653					LAMC1	2.93054
EPHA2	0.169849					RNP24	-0.648005					LAP3	-2.26268
EPHA4	0.22656					RP11-352P4.2-004	0.771027					LASP1	1.67159
EPHX1	-0.246222					RPL37A	0.628162					LCP1	-2.3106
EPRS	0.189216					RRM2	-0.786596					LDHA	2.11106
EPS15	-0.199516					SEPT15	-0.867106					LEPRE1	1.90754
ERAP1	-0.248277					SLC20A4	-1.1551					LEPREL2	3.29063
ERLIN1	0.145932					SLC9A3R2	-0.850399					LGALS1	4.55472
ERLIN2	0.157646					SOD2	-1.30743					LGALS3	-1.59493
ETF1	0.290912					SPAG2	-1.4547					LGALS3BP	-2.5596
EXOSC4	-0.208153					SPT4H	0.833927					LGMN	-1.67861
FADS2	-1.12592					SPTAN1	-0.624803					LIMA1	3.81173
FAM111A	-0.44452					SPTB2	-0.681674					LIPA	-2.52612
FAM129A	-0.434654					SRI	-0.721591					LMNB1	-2.06762
FANCI	-0.26676					STAT1	0.78339					LMNB2	-1.81708
FARSA	0.205313					SUCLA2	-0.997112					LMO7	4.05275
FASN	-0.388895					SUCLG1	-1.09491					LOC100359680	-2.03302
FASTKD2	0.46897					SUCLG2	-1.08406					LOC100360522	1.91317
FBL	0.131543					TFRC	-1.36177					LOC100360950	-2.71824
FBLN2	1.45586					TIM9	-0.635987					LOC100360976	2.71069
FDFT1	-0.918119					TIMP2	-1.59407					LOC100361890	2.08046
FDPS	-0.767246					TLP19	-0.903038					LOC100362061	2.63025
FERMT2	0.549282					TUBB2	-0.618239					LOC100362805	2.73708
FGFR1OP	0.238725					TUFM	-0.789938					LOC100363622	3.15335
FIS1	0.257013					UBA3	0.606035					LOC100364427	1.60044
FKBP10	0.164229					UBCH10	1.29336					LOC100365629	3.1359
FKBP2	-0.509004					UBE2H	1.1047					LOC100366216	-2.28549
FKBP4	0.263316					UGT2B15	-1.58159					LOC100366237	2.40589
FKBP9	-0.76712					UNC84B	-0.748461					LOC286987	-1.6072
FLNC	0.292058					Unknown	-1.00072					LOC290704	3.56355
FN1	0.474693					UQCRFSL1	-1.20852					LOC298109	-3.76042
FN3KRP	-0.655486					VAMP8	0.736966					LOC298116	-4.31851
FNDC3A	0.41697					VAP33	-0.604071					LOC305806	-2.52145
FRMD6	-0.251411					VDAC	-0.669934					LOC498555	1.90007
FSCN1	0.140466					VDAC2	-0.809826					LOC619574	-2.26728
FSTL1	0.178625											LOC679129	2.57559
FTH1	1.75717											LOC683399	-2.94932
FTSJ3	0.356565											LOC683470	1.63439
FUBP1	0.183412											LOC683788	3.19218
FXN	0.460262											LOC684681	-2.1659
FXR1	0.187942											LOC684828	-2.33773
FXR2	0.178943											LOC685909	-1.64768
G3BP1	0.189054											LOC687057	2.35202
G6PD	-0.1848											LOC687820	1.66315
GABARAPL2	0.664434											LPL	2.45823
GALK1	-0.30748											LRMP	-1.62634
GALNT2	0.157651											LRP1	2.29176
GARS	0.212079											LRRFIP1	3.96263
GATAD2A	0.111091											LTA4H	-2.88379
GBAS	-1.24698											LTBP2	1.70161
GBE1	0.0575018											LVRN	2.21283
GCLM	0.14995											LYN	-1.8591
GDI1	0.200349											M6PRBP1	2.11339
gene name	differene log2											MAP1A	3.70546
GHITM	0.171462											MAP1B	3.68818
GIGYF2	0.123914											MAP4	2.84703
GIPC1	0.23261											MAP6	3.70157
GIT1	-0.181272											MARCKS	1.80921
GJA1	-1.24932											MCC	1.98387
GLG1	0.149528											MCFD2	2.71073
GLIPR2	-0.389716											MDH1	-1.92317
GLO1	-0.436965											MFAP4	1.84476
GLT8D1	0.382466											MFGE8	3.1159
GLTP	0.302712											MGC108823	-1.78055
GLTSCR2	0.785906											MPRIP	2.74727
GLUD1	-0.177462											MRC1	-1.96534
GMDS	1.40479											MRC2	3.78343
GMPS	0.136667											MRPL12	1.71953
GNA13	-0.220298											MTAP	1.92102
GNB2L1	0.176783											MUP5	-3.73385
GNL3	0.41683											MX1	-1.90802
GOLGA2	0.191255											MXRA7	3.21952
GOLGA3	0.168645											MYH10	3.30533
GOLGA4	0.220229											MYL6B	1.60812
GOLGB1	0.0973387											MYL6B	1.94791
GOLM1	0.729649											MYL9	2.53186
GOSR1	0.825074											MYLK	2.9253
GPKOW	0.159243											NACA	2.01179
GPRASP2	0.203365											NAGA	-1.94244
GPX1	3.11173											NAMPT	-3.52696
GPX4	1.11908											NAP1L1	2.21414
GRB2	0.265586											NAPSA	-4.23007
GRPEL1	0.196479											NCAM1	4.77287
H1FX	-0.341681											NCKAP1L	-1.92177
H2AFV	-0.456863											NDEL1	-1.87357
H3F3A	-0.556617											NDUFA6	-1.67382
HCCS	0.191432											NDUFAB1	1.81608
HDHD1	-0.366155											NEDD4	2.96045
HDLBP	0.201765											NENF	2.49991
HEATR1	0.221971											NES	3.84373
HEATR5B	0.204119											NEXN	4.17274
HECTD1	0.358762											NFU1	2.01843
HELLS	0.131935											NID1	2.48228
HIBCH	-0.182986											NME2	1.68852
HLA-A	-0.252562											NNT	-2.6228
HLA-B	-0.578907											NOTCH2	1.88686
HMGB2	-0.394675											NPC2	1.72039
HMGCS1	-0.888409											NPL	-1.94795
HMGN2	-0.287883											NPM1	2.12466
HMMR	0.165086											NRADD	3.0248
HMOX1	0.828116											NT5E	3.04618
HN1	0.432819											NUCB2	1.97242
HNRNPD	0.136841											OLR1	1.6211
HNRNPH2	-0.246128											OSBPL1A	-1.91053
HNRNPH3	0.12171											P4HA1	3.37847
HOOK3	0.154017											P4HA2	3.57446
HSP90AB1	0.230728											P4HB	1.78221
HSP90B1	0.0896746											PAOX	-1.87357
HSPA1B	0.142076											PAWR	2.6577
HSPA4	0.166883											PBXIP1	2.94761
HSPA5	0.115011											PCOLCE	2.20269
HSPA8	0.264245											PCYOX1	-1.70827
HSPA9	0.154694											PDCD5	2.1815
HSPB1	0.269303											PDGFRB	2.36014
HSPD1	0.201769											PDLIM1	3.88965
HSPE1	0.205705											PDLIM5	3.01169
HSPH1	0.306048											PDLIM7	2.41057
HYOU1	0.140134											PEA15A	3.8021
HYPK	0.213193											PEBP1	2.60869
IDH1	-0.32433											PGCP	-2.65382
IDH2	-0.177684											PIK3R1	-1.87897
IDI1	-0.61044											PIN1	1.88473
IFI16	-0.286681											PKM2	1.99062
IFITM1	-0.216049											PLBD1	-3.25418
IGFBP5	-1.49625											PLD4	-2.94166
IKBKAP	0.269209											PLEC	2.68028
IMPAD1	0.385433											PLEK	-1.61376
IMPDH1	0.290858											PLOD2	4.44665
IMPDH2	0.213096											PLS3	2.64606
IPO11	0.363256											PLXNB2	1.76022
IPO4	0.434732											POR	-2.3382
IPO5	0.184242											PPIC	3.852
IPO7	0.220098											PPT1	-2.62083
IRF2BP2	-0.768234											PRELP	1.78074
ISG15	-0.2576											PREX1	-1.74069
ITCH	0.165017											PRKCSH	2.11743
ITGA5	0.208559											PSMB10	-1.71411
ITGA6	0.757153											PSMB7	1.93283
ITGB1	0.206463											PSMB9	-2.07066
IVD	-0.249054											PSME2	-2.10476
JUP	-0.572605											PSPH	1.74885
KARS	0.114314											PSTPIP2	-2.3649
KCMF1	0.313894											PTGFRN	2.3785
KCTD5	0.550074											PTGR1	1.87224
KIAA1033	0.204264											PTGS1	-3.01995
KIAA1279	0.197741											PTK7	3.04749
KIF11	0.154874											PTMS	2.65033
KIF1C	0.549545											PTRF	3.70808
KIF20A	0.386842											PYCARD	-1.82181
KIF3A	0.198167											RAB11A	-1.75398
KIF3B	0.221938											RAC2	-1.67648
KIF5B	0.150664											RAD23B	1.93921
KLC1	0.219788											RAI14	1.85928
KLC2	0.181274											RBM3	1.89195
KNSTRN	0.268445											RBMXRT	-2.24562
KPNA2	0.153284											RBMXRTL	-1.96658
KPNA4	0.249611											RBP1	3.87359
KRT18	0.242683											RCN1	3.71554
LACTB	-0.272141											RCN2	2.61633
LAMB2	0.442032											RCN3	4.31761
LAMC1	0.627178											REEP5	1.61459
LAMP2	-1.14473											REVERSED	4.47796
LARP1	0.260424											REVERSED	-1.60781
LARP4	0.490798											RGC32	3.38837
LARP7	-0.197536											RGD1305457	3.52265
LBR	-0.32394											RGD1305481	2.09475
LCP1	0.424632											RGD1309537	2.30702
LDHA	0.119388											RGD1309586	-1.88686
LDHB	0.0899398											RGD1309676	-3.25325
LDLR	-1.14733											RGD1559896	4.0124
LEMD2	-0.449416											RGD1564327	3.52091
LGALS3	-0.632201											RIL	1.96979
LMCD1	-0.58853											RPS27A	1.70758
LMO7	0.195269											RRBP1	2.52328
LNP	-0.274076											RT1-BA	-2.10195
LPCAT1	0.318038											RT1-BB	-2.10041
LRPAP1	0.0984362											RT1-DB1	-2.67624
LRRC59	0.3617											RT1-EC2	-2.41836
LRRFIP1	0.157635											RT1-EC2	-2.72392
LRWD1	0.278627											RWDD1	2.20572
LSM1	1.14517											S100A10	2.68421
LSM7	-0.218211											S100A11	3.78312
LSS	-0.937554											S100A4	2.752
LTA4H	-0.222941											S100A6	2.25063
LTN1	0.235869											S100A8	-1.64393
LTV1	0.506487											S100A9	-3.8743
LUC7L	0.226116											S100G	2.05468
LUC7L3	0.217266											SCRN1	2.92639
LYAR	0.170938											SDF2	1.59453
LZTFL1	-0.215867											SDF4	2.89584
MACF1	-0.179173											SEC24D	2.37904
MAD1L1	0.238591											SEPT11	1.87886
MAGED2	0.202249											SERPINB6A	1.88293
MAN2B1	-0.415759											SERPINE1	2.54126
MAP1B	0.0671784											SERPINF2	-2.19393
MAP2K3	0.134416											SERPINH1	3.63799
MAP3K7	0.137357											SETD7	2.47161
MAP7D1	0.243549											SFRP1	2.85686
MAP7D3	0.447666											SH3GL1	2.44895
MAPKAPK3	0.191836											SIAE	-3.10221
MARS	0.180537											SLC25A3	-1.6498
MAT2B	-0.21882											SLC25A5	-1.61371
MATN2	-0.630096											SLC9A3R1	1.76866
MBOAT7	0.32409											SLIT3	1.73469
MDC1	0.453783											SMPDL3A	-2.78332
MDK	0.298693											SNX6	-1.58631
ME2	0.0985158											SORBS1	1.99497
METAP1	0.290828											SORD	1.69542
MFGE8	-0.827216											SPARC	3.95495
MID1	-0.680596											SPTBN1	1.83667
MIF	-0.872542											SQRDL	1.71317
MINA	1.02114											SRA1	1.92731
MKI67	0.131331											SSB	-1.95198
MKRN2	0.578433											STAB2	-2.66214
MLF2	0.288532											STAT1	-2.03302
MORF4L2	0.270969											STAT4	-2.16198
MPHOSPH10	0.719466											STOM	-2.40722
MPRIP	0.0998858											STUB1	2.20576
MPST	-0.251186											STX7	-1.71048
MRPL1	0.27723											SULT1A1	-2.0679
MRPL19	0.1148											TAGLN	5.23526
MRPL44	0.197045											TAGLN2	2.62704
MRTO4	0.215714											TALDO1	-2.45004
MSMO1	-1.13097											TAPBP	-2.72036
MSN	0.180772											TBCA	2.28778
MTCH1	0.105816											TCIRG1	-2.04587
MTHFD1L	0.220992											TGFB1I1	2.40904
MTHFD2	1.33413											TGFB3	3.69398
MTRR	0.417916											THBS1	3.36562
MUT	-0.210314											THY1	3.79951
MVK	-0.734426											TIMM13	1.65767
MVP	-0.206524											TJP1	2.17022
MXRA7	-0.224108											TMEM119	3.07111
MYADM	-1.26067											TMOD3	2.00057
MYBBP1A	0.200777											TMTC3	-1.84033
MYLK	-0.326734											TNKS1BP1	2.3468
MYO18A	-0.19978											TP53BP1	1.63439
MYO6	-0.240344											TPD52L2	1.90193
NAA10	0.133289											TPM1	5.4556
NAA15	0.200205											TPM1	4.22549
NACC1	0.242002											TPM1	3.92208
NAE1	-0.2087											TPM1	4.05275
NAP1L1	0.249348											TPM2	4.77574
NAPA	0.110581											TPM3	1.96244
NAPG	0.13478											TPM4	4.50983
NCBP1	0.080368											TPP1	-2.21379
NCOR2	0.36132											TPT1	2.01816
NDC80	0.146013											TRIAP1	1.858
NDRG1	-0.792285											TTC1	1.77751
NDUFS2	-0.493879											TUBB3	4.26536
NEMF	0.301031											TUBB6	2.92943
NEXN	-0.288397											TXNDC17	1.68794
NF1	-0.246679											UCHL1	4.88868
NIFK	0.333762											UGDH	3.49636
NIP7	0.730861											UGGT1	-1.63748
NIPSNAP1	-0.226221											UGT1A7C	-1.64768
NLE1	0.199799											UGT2B	-2.94987
NLN	0.192132											UGT2B37	-3.16248
NME2	0.0839647											UMPS	-1.84658
NNMT	-0.474198											UPK3B	2.34242
NOC2L	0.283548											UQCRC1	-1.98931
NOC3L	0.348677											UQCRC2	-1.88978
NOL11	0.307206											VAMP8	-2.1691
NOL6	0.350925											VAPB	1.65231
NOLC1	0.213162											VCAM1	2.74182
NOMO2	0.199436											VCAN	3.07827
NOP16	0.216869											VCL	3.66767
NOP56	0.126441											VDAC1	-1.78477
NOP58	0.118559											VDAC2	-1.71994
NPEPPS	-0.408563											VDAC3	-1.66096
NPM1	0.20998											VLDLR	2.47151
NQO1	-0.236104											VSIG4	-2.61029
NR2F2	0.253948											YAP1	3.64703
NR3C1	0.155986											ZC3H18	1.76082
NRD1	0.199359											ZRANB2	1.69181
NRM	-1.36454											ZYX	2.57842
NSDHL	-0.344951
NSUN2	0.230124
NTMT1	0.294667
NUCKS1	-0.245092
NUDCD1	0.18068
NUDCD2	-0.414986
NUDT16	-1.76469
NUDT21	-0.196659
NUFIP2	0.338771
NUP155	0.112286
NUP188	0.216232
NUP214	0.150231
NUP50	0.113223
NUP88	0.166964
NUTF2	0.116304
NXN	0.14667
OAT	0.263751
OGT	0.137191
OPA1	0.153295
OPTN	-0.206743
OSTF1	0.225389
PA2G4	0.225883
PABPC1	0.126447
PAICS	0.180359
PAK1	-0.272444
PALLD	0.306267
PARVA	-0.344258
PAWR	0.200449
PBK	0.27532
PBXIP1	-0.289116
PC	-0.235911
PCM1	0.152459
PCYT1A	0.163703
PCYT2	-0.257653
PDCD5	0.254112
PDCL3	0.539747
PDIA4	0.131558
PDLIM1	-0.263521
PDS5B	-0.180499
PES1	0.508014
PEX11B	-0.293264
PFAS	0.160994
PFDN2	0.141878
PFDN5	0.288862
PFN2	-0.257138
PGD	-0.177963
PGM3	0.165259
PGRMC2	-0.42113
PHAX	0.138005
PI4K2A	-0.22789
PICALM	0.38313
PIK3C3	-0.60736
PITPNA	-0.229208
PLAA	0.159573
PLEKHA2	1.52681
PLS3	0.195543
PLXNB2	-0.343871
PM20D2	-0.23455
PMPCB	0.246059
PMVK	-0.425195
PNO1	0.453401
PODXL	0.517236
POLR1C	0.182196
POLR1E	0.911467
POLR2E	0.204129
POLR2I	0.280205
PPAT	0.232676
PPCS	-0.226053
PPIE	-0.282172
PPM1G	0.0949386
PPME1	-0.548569
PPP1R12A	0.172645
PPP1R2	0.117487
PPP1R9B	0.148394
PPP2R5E	-0.680624
PPWD1	-0.20298
PQBP1	0.162586
PRDX5	-0.342668
PREPL	0.446453
PRKCDBP	-0.354008
PRMT1	0.124523
PROSC	-0.260268
PRPF3	0.131041
PRPF6	0.0726722
PRPS1	0.121267
PRRC2C	0.131636
PSAP	-0.446104
PSMB5	0.165826
PSMB6	0.217666
PSMB7	0.177893
PSMB8	-1.19554
PSMB9	-1.64904
PSMC1	0.132172
PSMC2	0.221126
PSMC3	0.188518
PSMC4	0.166081
PSMC5	0.195206
PSMD1	0.206692
PSMD11	0.224897
PSMD12	0.183388
PSMD14	0.168725
PSMD2	0.138657
PSMD3	0.172899
PSMD9	-0.427438
PSME1	-0.57047
PSME2	-0.258923
PSME3	0.310131
PSMG2	0.206582
PTGR1	-0.225903
PTPRF	-0.438251
PTRF	-0.347088
PTRHD1	-0.277702
PWP2	0.260157
PXN	0.271788
PYCARD	-0.339946
PYCRL	0.261536
QDPR	0.218089
RAB18	0.130453
RAB22A	0.18464
RAB5B	-0.244867
RAB7A	0.121114
RAB8B	-0.195228
RAD18	0.565028
RALA	0.233306
RALGPS2	0.184787
RANBP2	0.129807
RANBP6	0.289785
RANBP9	0.187882
RANGAP1	0.303741
RAP1B	0.105497
RAP1GDS1	0.114181
RARS	0.162667
RB1	0.200803
RBM27	0.144376
RBM28	0.172723
RBM3	0.205823
RBM34	0.178383
RBM39	0.216288
RBM4	0.0892576
RDH11	-0.46416
RDX	0.117059
RFTN1	-0.35748
RHOA	0.208326
RHOC	0.337721
RIF1	0.251041
RINT1	0.301265
RNF114	0.218793
RNF20	0.236258
RNF213	-0.323006
RNF40	0.250363
RNPEP	-0.177493
RPAP3	0.215146
RPL10	0.252164
RPL10A	0.280135
RPL11	0.209167
RPL12	0.242277
RPL13A	0.160456
RPL17	0.271489
RPL18	0.207381
RPL21	0.129583
RPL22	0.200545
RPL23	0.188038
RPL23A	0.150223
RPL26	0.219854
RPL28	0.219952
RPL29	0.226214
RPL3	0.208118
RPL30	0.198254
RPL34	0.260832
RPL35	0.299478
RPL35A	0.218864
RPL36	0.295077
RPL4	0.278099
RPL5	0.181358
RPL6	0.414119
RPL7	0.0863953
RPL7A	0.196943
RPL8	0.250389
RPLP0	0.254741
RPLP1	0.430688
RPS11	0.204994
RPS13	0.315663
RPS14	0.245709
RPS15	0.272764
RPS15A	0.123029
RPS17	0.14941
RPS18	0.246177
RPS19	0.199427
RPS2	0.211431
RPS20	0.276505
RPS21	0.251006
RPS25	0.210735
RPS28	0.274699
RPS3	0.175874
RPS3A	0.272318
RPS4X	0.226299
RPS5	0.275689
RPS6	0.218114
RPS6KA4	0.30196
RPS7	0.241457
RPS8	0.236414
RPSA	0.269995
RRM1	0.157281
RRP1	0.185283
RRP12	0.268722
RRS1	0.52027
RSRC2	0.193743
RTFDC1	0.16898
RTN1	-0.257487
RTN3	-0.354663
RUVBL1	0.146641
RUVBL2	0.134611
S100A11	0.185766
S100A16	-0.398793
SAE1	0.137083
SAFB2	-0.406918
SAMD4B	0.222511
SAR1A	0.249617
SAR1B	0.194775
SARM1	-0.974747
SART1	0.162094
SBDS	0.23932
SBNO1	0.24778
SCD	-2.50131
SCOC	0.328954
SCYL1	-0.225397
SDPR	-0.528856
SDSL	0.414892
SEC14L2	-0.585002
SEC23A	0.0757866
SEC23B	0.306451
SEC24A	0.336774
SEC24C	0.143091
SEC61B	0.175381
SEPT6	-0.211665
SERBP1	0.170138
SERF2	0.310187
SERPINE1	0.230556
SF1	0.126447
SFRP1	-1.5295
SFXN3	-0.18916
SH3BGRL	-0.271684
SH3GLB1	0.167203
SH3KBP1	0.420635
SHMT1	-0.467
SIRPA	0.364727
SKIV2L2	0.184201
SKP1	0.305258
SLC16A1	0.136175
SLC16A3	0.232122
SLC1A5	0.686417
SLC25A1	-0.312215
SLC25A5	-0.465981
SLC2A1	-1.26815
SLC3A2	0.330901
SLC9A3R2	0.279848
SMARCA1	0.166472
SMARCA4	0.154153
SMARCC2	-0.201722
SMG9	0.220217
SMS	0.185602
SMTN	0.28147
SNRNP200	0.156659
SNRNP27	-0.437902
SOD2	-0.498665
SP100	-0.263752
SPAG5	0.321971
SPATS2L	0.146681
SPCS1	-0.35599
SPDL1	0.646058
SPG20	0.181264
SPTLC2	0.191529
SQRDL	-0.272771
SRA1	0.17815
SRM	0.399954
SRP19	0.334136
SRRM2	0.139427
SRSF6	0.157944
SRXN1	0.160157
SSNA1	-0.204464
ST13	0.121974
STAT1	-0.250224
STAU1	0.113783
STIP1	0.193696
STOM	-0.447354
STRAP	0.14207
STRN3	0.254273
SUGP2	0.118631
SUGT1	0.233543
SUPT5H	0.0932511
SYNE2	-0.215815
SYNJ2	-0.224706
TACC3	0.310652
TAF15	-0.266931
TAGLN	0.654012
TAGLN2	0.159616
TBC1D10B	0.233424
TBCA	0.192167
TBCB	0.128082
TBCD	-0.235022
TBL2	0.22706
TBL3	0.161892
TCEB1	0.104152
TCF25	0.200072
TCP1	0.165601
TECR	-0.211874
TEX264	0.213695
TFAM	-0.262287
TFRC	-0.96526
TGFBI	-0.289787
TGOLN2	0.427451
THOC2	-0.191599
TIAL1	0.434139
TLE1	-0.351077
TM9SF2	0.493069
TMED5	-0.946567
TMED7	-0.754438
TMEM126A	0.272325
TMEM14C	-0.717442
TMEM41B	0.200448
TMF1	0.244747
TMX4	-0.243577
TNS1	0.560208
TOM1L2	0.424327
TOMM22	0.256417
TOMM34	0.118882
TOMM40	0.133909
TOMM70A	0.165727
TOR1AIP2	0.148107
TPM1	0.293361
TPM2	0.361402
TPT1	0.334268
TRAP1	0.135429
TRAPPC2L	0.171139
TRIOBP	-0.192871
TRIP12	0.368659
TRMT6	0.356025
TTK	0.157131
TUBB3	0.306619
TWF1	0.141326
TXLNA	0.17347
TXNDC5	0.135104
TXNL1	0.187764
TXNRD1	0.682842
TYMS	0.236846
U2SURP	0.127216
UAP1	0.43754
UBA6	0.12165
UBAP2L	0.256052
UBE2C	0.310735
UBE2M	0.0935574
UBE2S	0.194826
UBE2Z	0.21213
UBL5	0.186776
UBR4	0.156578
UFD1L	0.118259
UQCRH	0.163317
USP15	0.403694
USP9X	0.15001
UTP18	0.274137
UTP20	0.391858
UTP6	0.352418
UTRN	-0.214811
VARS	0.13564
VASP	0.0985193
VAT1	-0.31073
VAT1L	-0.277162
VCP	0.0704241
VIM	0.258562
VPS26A	-0.365749
WBSCR22	0.934301
WDFY1	0.158108
WDR12	0.27906
WDR36	0.266262
WDR74	0.147886
WTAP	0.158224
XPOT	0.247307
XRCC4	0.190701
YARS	0.106493
YBX1	0.178494
YBX3	0.22609
YIF1A	0.458828
YKT6	0.147732
YTHDF2	0.181266
YWHAG	0.130107
ZC3HAV1	0.202496
ZFR	0.21905
ZGPAT	0.345778
ZNF207	0.104923
ZPR1	0.185648
ZW10	0.238073
ZWINT	0.398487
ZYX	0.21465
